# Supplementary material for: Tri­phenyl­phospho­nium tri­chlorido­(tri­phenyl­phosphane-κP)cobaltate(II) benzene disolvate
Source: IUCrdata. 2024 Nov 22;9(Pt 11):x241121. doi: 10.1107/S2414314624011210 (PMC11618865; doi:10.1107/S2414314624011210)
Supplement: Supplementary file 1 [file x-09-x241121-sup1.cif]

##############################################################################
#                                                                            #
# This CIF contains the data for a data article accepted for                 #
# publication in IUCrData. It conforms to the requirements of                #
# Notes for Authors for IUCrData, and has been                               #
# peer reviewed under the auspices of IUCrData.                              #
#                                                                            #
# Full details of the Crystallographic Information File format               #
# are given in the paper "The Crystallographic Information File (CIF):       #
# a New Standard Archive File for Crystallography" by S. R. Hall, F. H.      #
# Allen and I. D. Brown [Acta Cryst. (1991), A47, 655-685].                  #
#                                                                            #
# The current version of the core CIF dictionary is obtainable from          #
# ftp://ftp.iucr.org/pub/cif_core.dic.                                       #
#                                                                            #
# Software is freely available for graphical display of the structure(s)     #
# in this CIF. For information consult the CIF software page                 #
# http://www.iucr.org/resources/cif/software.                                #
#                                                                            #
# This file may be used for bona fide research purposes within the           #
# scientific community so long as proper attribution is given to the data    # 
# article from which it was obtained.                                        #
#                                                                            #
##############################################################################
data_I
_audit_creation_method     'SHELXL-2019/3'
_journal_date_recd_electronic     2024-11-08
_journal_date_accepted     2024-11-18
_journal_name_full     'IUCrData'
_journal_year     2024
_journal_volume     9
_journal_issue      1
_journal_page_first     0
_journal_page_last     0
_journal_paper_category     HM
_journal_paper_doi     10.1107/S2414314624011210
_journal_coeditor_code     WM4224
_publ_contact_author_name     'Dr Richard Betz'
_publ_contact_author_address
;
Department of Chemistry
Nelson Mandela University
Summerstrand Campus (South)
University Way
Summerstrand
PO Box 77000
Port Elizabeth
6031
South Africa
;
_publ_contact_author_email     richard.betz@mandela.ac.za
_publ_contact_author_fax     '+27-41-504-4236'
_publ_contact_author_phone     '+27-41-504-4863'
_publ_section_title
;
Triphenylphosphonium trichlorido(triphenylphosphane-\k<i>P</i>)cobaltate(II)
benzene disolvate
;
loop_
    _publ_author_name
    _publ_author_address
    'Ndima, Lubabalo'
;
Nelson Mandela University
Summerstrand Campus
Department of Chemistry
University Way
Summerstrand
PO Box 77000
Port Elizabeth
6031
South Africa
;
    'Hosten, Eric Cyriel'
;
Nelson Mandela University
Summerstrand Campus
Department of Chemistry
University Way
Summerstrand
PO Box 77000
Port Elizabeth
6031
South Africa
;
    'Betz, Richard'
;
Nelson Mandela University
Summerstrand Campus
Department of Chemistry
University Way
Summerstrand
PO Box 77000
Port Elizabeth
6031
South Africa
;
_publ_section_synopsis
;
The central atom of the complex anion is coordinated by one triphenylphosphane
and three chlorido ligands. The negative charge is balanced by a
triphenylphosphonium cation. Two benzene solvent molecules are also present in
the asymmetric unit.
;
_chemical_name_systematic
;
Triphenylphosphonium trichlorido(triphenylphosphane-\k<i>P</i>)cobaltate(II)
benzene disolvate
;
_chemical_name_common
;
Triphenylphosphonium trichloridotriphenylphosphanecobaltate(II) benzene
solvate
;
_chemical_formula_moiety     'C18 H16 P +, C18 H15 Cl3 Co P -, 2(C6 H6)'
_chemical_formula_sum     'C48 H43 Cl3 Co P2'
_chemical_formula_iupac     '(C18 H16 P) [Co Cl3 (C18 H15 P)], 2C6 H6'
_chemical_formula_weight     847.04
_chemical_melting_point     ?
_space_group_crystal_system     monoclinic
_space_group_name_H-M_alt     'P 21/c'
_space_group_name_Hall     '-P 2ybc'
loop_
    _space_group_symop_operation_xyz
    'x, y, z'
    '-x, y+1/2, -z+1/2'
    '-x, -y, -z'
    'x, -y-1/2, z-1/2'
_cell_length_a     11.1017(5)
_cell_length_b     12.6011(7)
_cell_length_c     30.7804(17)
_cell_angle_alpha     90
_cell_angle_beta     96.1058(18)
_cell_angle_gamma     90
_cell_volume     4281.6(4)
_cell_formula_units_Z     4
_cell_measurement_reflns_used     9084
_cell_measurement_theta_min     2.59
_cell_measurement_theta_max     28.25
_cell_measurement_temperature     200(2)
_exptl_crystal_description     'block'
_exptl_crystal_colour     'blue'
_exptl_crystal_size_max     0.543
_exptl_crystal_size_mid     0.349
_exptl_crystal_size_min     0.192
_exptl_crystal_density_diffrn     1.314
_exptl_crystal_density_meas     ?
_exptl_crystal_density_method     ?
_exptl_crystal_F_000     1756
_exptl_absorpt_coefficient_mu     0.695
_exptl_absorpt_correction_type     multi-scan
_exptl_absorpt_process_details
;
(SADABS; Krause <i>et al.</i>, 2015)
;
_exptl_absorpt_correction_T_min     0.6659
_exptl_absorpt_correction_T_max     0.7457
_diffrn_ambient_temperature     200(2)
_diffrn_source     ?
_diffrn_radiation_type     MoK\a
_diffrn_radiation_wavelength     0.71073
_diffrn_measurement_device_type     'Bruker D8 Quest CCD'
_diffrn_measurement_method     '\f and \w scans'
_diffrn_detector_area_resol_mean     ?
_diffrn_reflns_number     152138
_diffrn_reflns_av_R_equivalents     0.0316
_diffrn_reflns_av_unetI/netI     0.0225
_diffrn_reflns_theta_min     2.094
_diffrn_reflns_theta_max     28.281
_diffrn_reflns_theta_full     25.242
_diffrn_measured_fraction_theta_max     0.999
_diffrn_measured_fraction_theta_full     0.999
_diffrn_reflns_limit_h_min     -14
_diffrn_reflns_limit_h_max     13
_diffrn_reflns_limit_k_min     -16
_diffrn_reflns_limit_k_max     16
_diffrn_reflns_limit_l_min     -41
_diffrn_reflns_limit_l_max     41
_diffrn_standards_number     0
_diffrn_standards_interval_count     ?
_diffrn_standards_interval_time     ?
_diffrn_standards_decay_%     ?
_refine_special_details     ?
_reflns_number_total     10618
_reflns_number_gt     9173
_reflns_threshold_expression     'I > 2\s(I)'
_refine_ls_structure_factor_coef     Fsqd
_refine_ls_matrix_type     full
_refine_ls_R_factor_all     0.0419
_refine_ls_R_factor_gt     0.0318
_refine_ls_wR_factor_gt     0.0709
_refine_ls_wR_factor_ref     0.0807
_refine_ls_goodness_of_fit_ref     1.104
_refine_ls_restrained_S_all     1.101
_refine_ls_number_reflns     10618
_refine_ls_number_parameters     523
_refine_ls_number_restraints     72
_refine_ls_hydrogen_treatment     mixed
_refine_ls_weighting_scheme     calc
_refine_ls_weighting_details
              'w=1/[\s^2^(Fo^2^)+(0.0250P)^2^+2.5132P] where P=(Fo^2^+2Fc^2^)/3'
_atom_sites_solution_hydrogens     mixed
_atom_sites_solution_primary     direct
_atom_sites_solution_secondary     difmap
_refine_ls_shift/su_max     0.002
_refine_ls_shift/su_mean     0.000
_refine_diff_density_max     0.318
_refine_diff_density_min     -0.389
_refine_ls_extinction_method
;
SHELXL-2019/2 (Sheldrick, 2015)
;
_refine_ls_extinction_coef     0.00096(18)
_refine_ls_extinction_expression
                                  'Fc^*^=kFc[1+0.001xFc^2^\l^3^/sin(2\q)]^-1/4^'
loop_
    _atom_type_symbol
    _atom_type_description
    _atom_type_scat_dispersion_real
    _atom_type_scat_dispersion_imag
    _atom_type_scat_source
    'C' 'C' 0.0033 0.0016
                         'International Tables Vol C Tables 4.2.6.8 and 6.1.1.4'
    'H' 'H' 0.0000 0.0000
                         'International Tables Vol C Tables 4.2.6.8 and 6.1.1.4'
    'P' 'P' 0.1023 0.0942
                         'International Tables Vol C Tables 4.2.6.8 and 6.1.1.4'
    'Cl' 'Cl' 0.1484 0.1585
                         'International Tables Vol C Tables 4.2.6.8 and 6.1.1.4'
    'Co' 'Co' 0.3494 0.9721
                         'International Tables Vol C Tables 4.2.6.8 and 6.1.1.4'
_computing_data_collection
;
APEX2 (Bruker, 2016)
;
_computing_cell_refinement
;
SAINT (Bruker, 2016)
;
_computing_data_reduction
;
SAINT (Bruker, 2016)
;
_computing_structure_solution
;
SHELXS97 (Sheldrick, 2008)
;
_computing_structure_refinement
;
<i>SHELXL2019/3</i> (Sheldrick, 2015)
;
_computing_molecular_graphics
;
ORTEP-3 for Windows (Farrugia, 2012), Mercury (Macrae <i>et al</i>,
2020)
;
_computing_publication_material
;
<i>SHELXL2019/3</i> (Sheldrick, 2015) and PLATON (Spek, 2020)
;
loop_
    _atom_site_type_symbol
    _atom_site_label
    _atom_site_fract_x
    _atom_site_fract_y
    _atom_site_fract_z
    _atom_site_U_iso_or_equiv
    _atom_site_adp_type
    _atom_site_calc_flag
    _atom_site_occupancy
    _atom_site_disorder_assembly
    _atom_site_disorder_group
    Co Co1 0.22726(2) 0.57761(2) 0.64710(2) 0.02814(6) Uani d 1 . .
    Cl Cl1 0.06114(4) 0.60916(4) 0.68130(2) 0.04288(10) Uani d 1 . .
    Cl Cl2 0.22832(5) 0.67126(4) 0.58562(2) 0.05106(12) Uani d 1 . .
    Cl Cl3 0.39690(3) 0.58985(3) 0.69482(2) 0.03465(9) Uani d 1 . .
    P P1 0.22642(3) 0.39273(3) 0.62985(2) 0.02457(8) Uani d 1 . .
    P P2 0.76380(3) 0.07677(3) 0.70830(2) 0.02696(8) Uani d 1 . .
    C C11 0.35395(13) 0.34857(12) 0.60188(5) 0.0281(3) Uani d 1 . .
    C C12 0.45791(15) 0.41007(14) 0.60449(6) 0.0385(4) Uani d 1 . .
    H H12 0.460935 0.475156 0.620143 0.046 Uiso calc 1 . .
    C C13 0.55740(16) 0.37733(16) 0.58444(6) 0.0461(4) Uani d 1 . .
    H H13 0.628444 0.419848 0.586463 0.055 Uiso calc 1 . .
    C C14 0.55363(16) 0.28333(16) 0.56157(6) 0.0449(4) Uani d 1 . .
    H H14 0.622434 0.260414 0.548221 0.054 Uiso calc 1 . .
    C C15 0.44962(16) 0.22231(15) 0.55807(6) 0.0443(4) Uani d 1 . .
    H H15 0.446516 0.158043 0.541851 0.053 Uiso calc 1 . .
    C C16 0.35031(15) 0.25444(13) 0.57805(5) 0.0371(3) Uani d 1 . .
    H H16 0.279060 0.212168 0.575542 0.045 Uiso calc 1 . .
    C C21 0.23067(13) 0.31045(11) 0.67874(5) 0.0285(3) Uani d 1 . .
    C C22 0.31954(16) 0.23475(13) 0.68989(5) 0.0383(4) Uani d 1 . .
    H H22 0.381795 0.223343 0.671485 0.046 Uiso calc 1 . .
    C C23 0.31752(19) 0.17565(15) 0.72793(6) 0.0504(5) Uani d 1 . .
    H H23 0.378698 0.124219 0.735571 0.060 Uiso calc 1 . .
    C C24 0.2271(2) 0.19146(15) 0.75457(6) 0.0522(5) Uani d 1 . .
    H H24 0.225514 0.149990 0.780278 0.063 Uiso calc 1 . .
    C C25 0.13871(18) 0.26712(15) 0.74423(6) 0.0452(4) Uani d 1 . .
    H H25 0.076662 0.277803 0.762785 0.054 Uiso calc 1 . .
    C C26 0.14092(15) 0.32739(13) 0.70666(5) 0.0346(3) Uani d 1 . .
    H H26 0.081172 0.380505 0.699816 0.042 Uiso calc 1 . .
    C C31 0.09423(13) 0.34600(12) 0.59506(5) 0.0275(3) Uani d 1 . .
    C C32 0.04677(14) 0.24392(13) 0.59722(5) 0.0342(3) Uani d 1 . .
    H H32 0.080765 0.195545 0.618810 0.041 Uiso calc 1 . .
    C C33 -0.05067(15) 0.21306(14) 0.56761(6) 0.0418(4) Uani d 1 . .
    H H33 -0.083390 0.143696 0.569261 0.050 Uiso calc 1 . .
    C C34 -0.09977(15) 0.28228(16) 0.53603(6) 0.0441(4) Uani d 1 . .
    H H34 -0.165174 0.260248 0.515607 0.053 Uiso calc 1 . .
    C C35 -0.05421(17) 0.38338(17) 0.53402(6) 0.0491(4) Uani d 1 . .
    H H35 -0.088706 0.431255 0.512319 0.059 Uiso calc 1 . .
    C C36 0.04195(16) 0.41587(14) 0.56355(6) 0.0401(4) Uani d 1 . .
    H H36 0.072192 0.486193 0.562213 0.048 Uiso calc 1 . .
    C C41 0.75381(13) 0.21631(12) 0.69837(5) 0.0309(3) Uani d 1 . .
    C C42 0.66069(17) 0.27264(14) 0.71490(6) 0.0427(4) Uani d 1 . .
    H H42 0.606567 0.237584 0.732053 0.051 Uiso calc 1 . .
    C C43 0.6477(2) 0.37994(15) 0.70614(7) 0.0522(5) Uani d 1 . .
    H H43 0.584456 0.418992 0.717253 0.063 Uiso calc 1 . .
    C C44 0.7270(2) 0.43013(15) 0.68114(7) 0.0525(5) Uani d 1 . .
    H H44 0.717348 0.503671 0.674926 0.063 Uiso calc 1 . .
    C C45 0.81943(19) 0.37509(16) 0.66521(7) 0.0545(5) Uani d 1 . .
    H H45 0.874090 0.410698 0.648439 0.065 Uiso calc 1 . .
    C C46 0.83296(16) 0.26732(15) 0.67362(6) 0.0444(4) Uani d 1 . .
    H H46 0.896399 0.228790 0.662410 0.053 Uiso calc 1 . .
    C C51 0.88873(13) 0.01638(12) 0.68543(5) 0.0312(3) Uani d 1 . .
    C C52 0.99972(15) 0.01000(17) 0.71046(6) 0.0475(4) Uani d 1 . .
    H H52 1.010991 0.041581 0.738620 0.057 Uiso calc 1 . .
    C C53 1.09425(17) -0.0431(2) 0.69387(8) 0.0626(6) Uani d 1 . .
    H H53 1.170887 -0.047373 0.710744 0.075 Uiso calc 1 . .
    C C54 1.07820(17) -0.08970(17) 0.65325(7) 0.0536(5) Uani d 1 . .
    H H54 1.142759 -0.127767 0.642547 0.064 Uiso calc 1 . .
    C C55 0.96903(18) -0.08109(19) 0.62828(7) 0.0576(5) Uani d 1 . .
    H H55 0.958887 -0.111168 0.599828 0.069 Uiso calc 1 . .
    C C56 0.87367(17) -0.02901(18) 0.64420(6) 0.0504(5) Uani d 1 . .
    H H56 0.797705 -0.024242 0.626911 0.061 Uiso calc 1 . .
    C C61 0.62667(13) 0.01349(12) 0.68678(5) 0.0288(3) Uani d 1 . .
    C C62 0.59340(16) -0.07992(13) 0.70637(6) 0.0399(4) Uani d 1 . .
    H H62 0.637722 -0.104546 0.732526 0.048 Uiso calc 1 . .
    C C63 0.49483(18) -0.13659(15) 0.68725(7) 0.0506(5) Uani d 1 . .
    H H63 0.471918 -0.200959 0.700183 0.061 Uiso calc 1 . .
    C C64 0.42989(17) -0.10025(16) 0.64966(7) 0.0503(5) Uani d 1 . .
    H H64 0.363017 -0.140150 0.636573 0.060 Uiso calc 1 . .
    C C65 0.46119(17) -0.00624(16) 0.63080(7) 0.0498(5) Uani d 1 . .
    H H65 0.414853 0.019029 0.605165 0.060 Uiso calc 1 . .
    C C66 0.56006(15) 0.05141(14) 0.64918(6) 0.0396(4) Uani d 1 . .
    H H66 0.582040 0.116057 0.636248 0.048 Uiso calc 1 . .
    C C71 0.16723(18) 0.09182(16) 0.49511(7) 0.0510(5) Uani d 1 . .
    H H71 0.111949 0.149263 0.490444 0.061 Uiso calc 1 . .
    C C72 0.26135(19) 0.08187(16) 0.46958(6) 0.0491(4) Uani d 1 . .
    H H72 0.271003 0.132172 0.447224 0.059 Uiso calc 1 . .
    C C73 0.34138(19) -0.00149(18) 0.47669(7) 0.0541(5) Uani d 1 . .
    H H73 0.406099 -0.008970 0.459060 0.065 Uiso calc 1 . .
    C C74 0.3277(2) -0.07396(16) 0.50928(7) 0.0558(5) Uani d 1 . .
    H H74 0.383551 -0.130888 0.514377 0.067 Uiso calc 1 . .
    C C75 0.2333(2) -0.06383(16) 0.53441(7) 0.0538(5) Uani d 1 . .
    H H75 0.223327 -0.114080 0.556762 0.065 Uiso calc 1 . .
    C C76 0.15334(19) 0.01882(17) 0.52723(7) 0.0536(5) Uani d 1 . .
    H H76 0.087978 0.025567 0.544609 0.064 Uiso calc 1 . .
    H H2 0.7786(16) 0.0606(15) 0.7493(6) 0.039(5) Uiso d 1 . .
    C C81 0.5761(3) 0.6801(4) 0.5880(2) 0.0570(14) Uani d 0.580(11) A 1
    H H81 0.497748 0.694478 0.596320 0.068 Uiso calc 0.580(11) A 1
    C C82 0.5886(6) 0.6418(5) 0.54632(17) 0.072(2) Uani d 0.580(11) A 1
    H H82 0.518796 0.630012 0.526234 0.087 Uiso calc 0.580(11) A 1
    C C83 0.7031(9) 0.6209(5) 0.53407(14) 0.089(3) Uani d 0.580(11) A 1
    H H83 0.711691 0.594696 0.505620 0.107 Uiso calc 0.580(11) A 1
    C C84 0.8052(5) 0.6382(5) 0.5635(3) 0.086(3) Uani d 0.580(11) A 1
    H H84 0.883541 0.623847 0.555093 0.103 Uiso calc 0.580(11) A 1
    C C85 0.7927(4) 0.6765(5) 0.6051(2) 0.070(2) Uani d 0.580(11) A 1
    H H85 0.862496 0.688314 0.625179 0.083 Uiso calc 0.580(11) A 1
    C C86 0.6781(6) 0.6975(4) 0.61734(9) 0.0578(15) Uani d 0.580(11) A 1
    H H86 0.669601 0.723631 0.645793 0.069 Uiso calc 0.580(11) A 1
    C C91 0.7755(7) 0.6260(5) 0.54132(18) 0.069(2) Uani d 0.420(11) A 2
    H H91 0.825576 0.606100 0.519494 0.083 Uiso calc 0.420(11) A 2
    C C92 0.6502(8) 0.6250(6) 0.53201(19) 0.066(2) Uani d 0.420(11) A 2
    H H92 0.614659 0.604506 0.503822 0.079 Uiso calc 0.420(11) A 2
    C C93 0.5769(3) 0.6541(6) 0.5639(4) 0.064(2) Uani d 0.420(11) A 2
    H H93 0.491308 0.653417 0.557584 0.077 Uiso calc 0.420(11) A 2
    C C94 0.6290(9) 0.6841(5) 0.6052(3) 0.063(2) Uani d 0.420(11) A 2
    H H94 0.578872 0.703924 0.627016 0.075 Uiso calc 0.420(11) A 2
    C C95 0.7542(10) 0.6850(7) 0.61450(14) 0.059(2) Uani d 0.420(11) A 2
    H H95 0.789788 0.705519 0.642688 0.071 Uiso calc 0.420(11) A 2
    C C96 0.8275(4) 0.6560(7) 0.5826(3) 0.065(2) Uani d 0.420(11) A 2
    H H96 0.913141 0.656607 0.588927 0.078 Uiso calc 0.420(11) A 2
loop_
    _atom_site_aniso_label
    _atom_site_aniso_U_11
    _atom_site_aniso_U_22
    _atom_site_aniso_U_33
    _atom_site_aniso_U_12
    _atom_site_aniso_U_13
    _atom_site_aniso_U_23
    Co1 0.03459(11) 0.02290(10) 0.02626(10) -0.00063(8) 0.00009(8) 0.00095(7)
    Cl1 0.0398(2) 0.0481(2) 0.0410(2) 0.01255(18) 0.00541(16) 0.00370(17)
    Cl2 0.0727(3) 0.0409(2) 0.0380(2) -0.0081(2) -0.0017(2) 0.01524(18)
    Cl3 0.03560(19) 0.03528(19) 0.03212(18) -0.00622(15) -0.00087(14)
                                                                    -0.00509(14)
    P1 0.02735(17) 0.02210(17) 0.02383(16) -0.00099(13) 0.00065(13) -0.00026(13)
    P2 0.02619(17) 0.02732(18) 0.02725(17) -0.00001(14) 0.00222(13) -0.00032(14)
    C11 0.0299(7) 0.0282(7) 0.0258(6) 0.0007(6) 0.0010(5) -0.0002(5)
    C12 0.0352(8) 0.0399(9) 0.0408(9) -0.0066(7) 0.0064(7) -0.0104(7)
    C13 0.0332(8) 0.0571(11) 0.0489(10) -0.0078(8) 0.0088(7) -0.0083(9)
    C14 0.0354(9) 0.0586(11) 0.0415(9) 0.0084(8) 0.0080(7) -0.0070(8)
    C15 0.0435(9) 0.0434(10) 0.0462(9) 0.0053(8) 0.0058(7) -0.0142(8)
    C16 0.0353(8) 0.0339(8) 0.0424(9) -0.0015(6) 0.0051(6) -0.0089(7)
    C21 0.0329(7) 0.0237(7) 0.0278(7) -0.0033(6) -0.0021(5) 0.0007(5)
    C22 0.0427(9) 0.0328(8) 0.0381(8) 0.0045(7) -0.0018(7) 0.0041(7)
    C23 0.0636(12) 0.0379(9) 0.0467(10) 0.0067(9) -0.0079(9) 0.0132(8)
    C24 0.0776(14) 0.0404(10) 0.0370(9) -0.0094(9) -0.0018(9) 0.0146(8)
    C25 0.0592(11) 0.0418(9) 0.0357(8) -0.0111(8) 0.0103(8) 0.0054(7)
    C26 0.0391(8) 0.0331(8) 0.0317(7) -0.0036(6) 0.0041(6) 0.0029(6)
    C31 0.0270(7) 0.0287(7) 0.0268(6) -0.0005(5) 0.0024(5) -0.0028(5)
    C32 0.0329(8) 0.0306(8) 0.0386(8) -0.0034(6) 0.0024(6) -0.0009(6)
    C33 0.0351(8) 0.0394(9) 0.0512(10) -0.0115(7) 0.0063(7) -0.0112(8)
    C34 0.0327(8) 0.0573(11) 0.0408(9) -0.0052(8) -0.0035(7) -0.0123(8)
    C35 0.0474(10) 0.0544(11) 0.0411(9) -0.0031(9) -0.0150(8) 0.0031(8)
    C36 0.0439(9) 0.0367(9) 0.0372(8) -0.0047(7) -0.0073(7) 0.0029(7)
    C41 0.0314(7) 0.0279(7) 0.0326(7) -0.0031(6) 0.0000(6) -0.0030(6)
    C42 0.0504(10) 0.0337(9) 0.0458(9) 0.0054(7) 0.0131(8) 0.0016(7)
    C43 0.0673(13) 0.0345(9) 0.0549(11) 0.0120(9) 0.0071(9) -0.0034(8)
    C44 0.0692(13) 0.0286(9) 0.0561(11) -0.0058(8) -0.0101(10) 0.0024(8)
    C45 0.0510(11) 0.0416(10) 0.0704(13) -0.0138(9) 0.0043(10) 0.0144(9)
    C46 0.0365(9) 0.0395(9) 0.0584(11) -0.0044(7) 0.0099(8) 0.0055(8)
    C51 0.0288(7) 0.0296(7) 0.0354(7) -0.0002(6) 0.0050(6) -0.0011(6)
    C52 0.0315(8) 0.0625(12) 0.0471(10) 0.0037(8) -0.0017(7) -0.0157(9)
    C53 0.0301(9) 0.0861(16) 0.0702(14) 0.0127(10) -0.0019(9) -0.0185(12)
    C54 0.0376(9) 0.0579(12) 0.0675(13) 0.0073(8) 0.0162(9) -0.0138(10)
    C55 0.0453(10) 0.0765(15) 0.0522(11) 0.0044(10) 0.0109(9) -0.0261(10)
    C56 0.0356(9) 0.0727(14) 0.0421(9) 0.0067(9) 0.0002(7) -0.0173(9)
    C61 0.0266(7) 0.0264(7) 0.0338(7) -0.0006(5) 0.0051(5) -0.0018(6)
    C62 0.0462(9) 0.0316(8) 0.0425(9) -0.0049(7) 0.0077(7) 0.0034(7)
    C63 0.0550(11) 0.0373(9) 0.0620(12) -0.0177(8) 0.0181(9) -0.0028(8)
    C64 0.0341(9) 0.0489(11) 0.0683(13) -0.0119(8) 0.0064(8) -0.0172(9)
    C65 0.0380(9) 0.0495(11) 0.0585(11) -0.0020(8) -0.0111(8) -0.0044(9)
    C66 0.0373(8) 0.0341(8) 0.0455(9) -0.0032(7) -0.0042(7) 0.0036(7)
    C71 0.0479(10) 0.0447(10) 0.0590(12) 0.0066(8) -0.0009(9) -0.0040(9)
    C72 0.0572(11) 0.0463(10) 0.0427(10) -0.0067(9) 0.0005(8) -0.0003(8)
    C73 0.0484(11) 0.0621(13) 0.0521(11) 0.0019(9) 0.0071(9) -0.0141(10)
    C74 0.0649(13) 0.0432(11) 0.0562(12) 0.0133(9) -0.0086(10) -0.0129(9)
    C75 0.0782(14) 0.0387(10) 0.0430(10) -0.0110(10) -0.0008(9) -0.0031(8)
    C76 0.0526(11) 0.0537(12) 0.0561(11) -0.0066(9) 0.0136(9) -0.0083(9)
    C81 0.060(3) 0.057(3) 0.053(3) -0.006(2) -0.003(2) 0.011(3)
    C82 0.109(5) 0.061(3) 0.046(3) -0.006(3) 0.001(3) 0.005(3)
    C83 0.134(8) 0.066(4) 0.072(4) 0.017(6) 0.035(4) 0.007(3)
    C84 0.099(4) 0.059(4) 0.107(7) 0.028(4) 0.040(4) 0.017(6)
    C85 0.055(3) 0.064(3) 0.089(5) 0.019(3) 0.004(3) 0.027(4)
    C86 0.058(4) 0.062(3) 0.052(2) 0.005(3) -0.004(2) 0.0156(19)
    C91 0.086(5) 0.065(5) 0.057(4) 0.018(5) 0.015(4) 0.007(4)
    C92 0.085(6) 0.058(4) 0.055(4) 0.009(4) 0.009(4) 0.013(3)
    C93 0.064(4) 0.059(5) 0.069(7) -0.004(3) 0.005(3) 0.012(5)
    C94 0.071(5) 0.059(4) 0.061(5) 0.000(5) 0.024(4) 0.011(4)
    C95 0.072(6) 0.060(4) 0.047(3) 0.001(5) 0.016(4) 0.011(3)
    C96 0.068(4) 0.072(6) 0.058(5) 0.026(3) 0.014(3) 0.014(4)
_geom_special_details
;
 All esds (except the esd in the dihedral angle between two l.s. planes)
 are estimated using the full covariance matrix.  The cell esds are taken
 into account individually in the estimation of esds in distances, angles
 and torsion angles; correlations between esds in cell parameters are only
 used when they are defined by crystal symmetry.  An approximate (isotropic)
 treatment of cell esds is used for estimating esds involving l.s. planes.
;
loop_
    _geom_bond_atom_site_label_1
    _geom_bond_atom_site_label_2
    _geom_bond_site_symmetry_2
    _geom_bond_distance
    _geom_bond_publ_flag
    Co1 Cl2 . 2.2313(5) ?
    Co1 Cl1 . 2.2541(5) ?
    Co1 Cl3 . 2.2671(4) ?
    Co1 P1 . 2.3893(4) ?
    P1 C31 . 1.8201(15) ?
    P1 C11 . 1.8205(15) ?
    P1 C21 . 1.8239(15) ?
    P2 C61 . 1.7826(15) ?
    P2 C41 . 1.7861(16) ?
    P2 C51 . 1.7905(15) ?
    P2 H2 . 1.271(18) ?
    C11 C12 . 1.385(2) ?
    C11 C16 . 1.393(2) ?
    C12 C13 . 1.384(2) ?
    C12 H12 . 0.9500 ?
    C13 C14 . 1.376(3) ?
    C13 H13 . 0.9500 ?
    C14 C15 . 1.382(3) ?
    C14 H14 . 0.9500 ?
    C15 C16 . 1.379(2) ?
    C15 H15 . 0.9500 ?
    C16 H16 . 0.9500 ?
    C21 C22 . 1.389(2) ?
    C21 C26 . 1.400(2) ?
    C22 C23 . 1.390(2) ?
    C22 H22 . 0.9500 ?
    C23 C24 . 1.376(3) ?
    C23 H23 . 0.9500 ?
    C24 C25 . 1.381(3) ?
    C24 H24 . 0.9500 ?
    C25 C26 . 1.386(2) ?
    C25 H25 . 0.9500 ?
    C26 H26 . 0.9500 ?
    C31 C36 . 1.390(2) ?
    C31 C32 . 1.394(2) ?
    C32 C33 . 1.394(2) ?
    C32 H32 . 0.9500 ?
    C33 C34 . 1.375(3) ?
    C33 H33 . 0.9500 ?
    C34 C35 . 1.374(3) ?
    C34 H34 . 0.9500 ?
    C35 C36 . 1.388(2) ?
    C35 H35 . 0.9500 ?
    C36 H36 . 0.9500 ?
    C41 C46 . 1.381(2) ?
    C41 C42 . 1.394(2) ?
    C42 C43 . 1.383(3) ?
    C42 H42 . 0.9500 ?
    C43 C44 . 1.383(3) ?
    C43 H43 . 0.9500 ?
    C44 C45 . 1.372(3) ?
    C44 H44 . 0.9500 ?
    C45 C46 . 1.388(3) ?
    C45 H45 . 0.9500 ?
    C46 H46 . 0.9500 ?
    C51 C52 . 1.384(2) ?
    C51 C56 . 1.386(2) ?
    C52 C53 . 1.387(3) ?
    C52 H52 . 0.9500 ?
    C53 C54 . 1.376(3) ?
    C53 H53 . 0.9500 ?
    C54 C55 . 1.369(3) ?
    C54 H54 . 0.9500 ?
    C55 C56 . 1.379(3) ?
    C55 H55 . 0.9500 ?
    C56 H56 . 0.9500 ?
    C61 C66 . 1.390(2) ?
    C61 C62 . 1.390(2) ?
    C62 C63 . 1.384(3) ?
    C62 H62 . 0.9500 ?
    C63 C64 . 1.375(3) ?
    C63 H63 . 0.9500 ?
    C64 C65 . 1.380(3) ?
    C64 H64 . 0.9500 ?
    C65 C66 . 1.386(2) ?
    C65 H65 . 0.9500 ?
    C66 H66 . 0.9500 ?
    C71 C76 . 1.371(3) ?
    C71 C72 . 1.378(3) ?
    C71 H71 . 0.9500 ?
    C72 C73 . 1.378(3) ?
    C72 H72 . 0.9500 ?
    C73 C74 . 1.377(3) ?
    C73 H73 . 0.9500 ?
    C74 C75 . 1.374(3) ?
    C74 H74 . 0.9500 ?
    C75 C76 . 1.371(3) ?
    C75 H75 . 0.9500 ?
    C76 H76 . 0.9500 ?
    C81 C82 . 1.3900 ?
    C81 C86 . 1.3900 ?
    C81 H81 . 0.9500 ?
    C82 C83 . 1.3900 ?
    C82 H82 . 0.9500 ?
    C83 C84 . 1.3900 ?
    C83 H83 . 0.9500 ?
    C84 C85 . 1.3900 ?
    C84 H84 . 0.9500 ?
    C85 C86 . 1.3900 ?
    C85 H85 . 0.9500 ?
    C86 H86 . 0.9500 ?
    C91 C92 . 1.3900 ?
    C91 C96 . 1.3900 ?
    C91 H91 . 0.9500 ?
    C92 C93 . 1.3900 ?
    C92 H92 . 0.9500 ?
    C93 C94 . 1.3900 ?
    C93 H93 . 0.9500 ?
    C94 C95 . 1.3900 ?
    C94 H94 . 0.9500 ?
    C95 C96 . 1.3900 ?
    C95 H95 . 0.9500 ?
    C96 H96 . 0.9500 ?
loop_
    _geom_angle_atom_site_label_1
    _geom_angle_atom_site_label_2
    _geom_angle_atom_site_label_3
    _geom_angle_site_symmetry_1
    _geom_angle_site_symmetry_3
    _geom_angle
    _geom_angle_publ_flag
    Cl2 Co1 Cl1 . . 112.41(2) ?
    Cl2 Co1 Cl3 . . 115.758(19) ?
    Cl1 Co1 Cl3 . . 110.480(18) ?
    Cl2 Co1 P1 . . 109.115(18) ?
    Cl1 Co1 P1 . . 106.962(17) ?
    Cl3 Co1 P1 . . 101.167(15) ?
    C31 P1 C11 . . 104.00(6) ?
    C31 P1 C21 . . 104.48(7) ?
    C11 P1 C21 . . 105.26(7) ?
    C31 P1 Co1 . . 115.47(5) ?
    C11 P1 Co1 . . 114.73(5) ?
    C21 P1 Co1 . . 111.82(5) ?
    C61 P2 C41 . . 109.98(7) ?
    C61 P2 C51 . . 109.30(7) ?
    C41 P2 C51 . . 112.81(7) ?
    C61 P2 H2 . . 108.2(8) ?
    C41 P2 H2 . . 109.1(8) ?
    C51 P2 H2 . . 107.3(8) ?
    C12 C11 C16 . . 118.95(14) ?
    C12 C11 P1 . . 119.12(12) ?
    C16 C11 P1 . . 121.93(12) ?
    C13 C12 C11 . . 120.45(16) ?
    C13 C12 H12 . . 119.8 ?
    C11 C12 H12 . . 119.8 ?
    C14 C13 C12 . . 120.15(17) ?
    C14 C13 H13 . . 119.9 ?
    C12 C13 H13 . . 119.9 ?
    C13 C14 C15 . . 119.90(16) ?
    C13 C14 H14 . . 120.0 ?
    C15 C14 H14 . . 120.0 ?
    C16 C15 C14 . . 120.18(16) ?
    C16 C15 H15 . . 119.9 ?
    C14 C15 H15 . . 119.9 ?
    C15 C16 C11 . . 120.34(16) ?
    C15 C16 H16 . . 119.8 ?
    C11 C16 H16 . . 119.8 ?
    C22 C21 C26 . . 119.10(14) ?
    C22 C21 P1 . . 123.34(12) ?
    C26 C21 P1 . . 117.53(11) ?
    C21 C22 C23 . . 120.10(17) ?
    C21 C22 H22 . . 120.0 ?
    C23 C22 H22 . . 120.0 ?
    C24 C23 C22 . . 120.16(18) ?
    C24 C23 H23 . . 119.9 ?
    C22 C23 H23 . . 119.9 ?
    C23 C24 C25 . . 120.54(16) ?
    C23 C24 H24 . . 119.7 ?
    C25 C24 H24 . . 119.7 ?
    C24 C25 C26 . . 119.70(18) ?
    C24 C25 H25 . . 120.2 ?
    C26 C25 H25 . . 120.2 ?
    C25 C26 C21 . . 120.37(16) ?
    C25 C26 H26 . . 119.8 ?
    C21 C26 H26 . . 119.8 ?
    C36 C31 C32 . . 119.06(14) ?
    C36 C31 P1 . . 117.14(12) ?
    C32 C31 P1 . . 123.75(12) ?
    C33 C32 C31 . . 119.82(15) ?
    C33 C32 H32 . . 120.1 ?
    C31 C32 H32 . . 120.1 ?
    C34 C33 C32 . . 120.47(16) ?
    C34 C33 H33 . . 119.8 ?
    C32 C33 H33 . . 119.8 ?
    C35 C34 C33 . . 119.98(16) ?
    C35 C34 H34 . . 120.0 ?
    C33 C34 H34 . . 120.0 ?
    C34 C35 C36 . . 120.33(17) ?
    C34 C35 H35 . . 119.8 ?
    C36 C35 H35 . . 119.8 ?
    C35 C36 C31 . . 120.32(16) ?
    C35 C36 H36 . . 119.8 ?
    C31 C36 H36 . . 119.8 ?
    C46 C41 C42 . . 120.28(16) ?
    C46 C41 P2 . . 121.40(13) ?
    C42 C41 P2 . . 118.28(12) ?
    C43 C42 C41 . . 119.53(18) ?
    C43 C42 H42 . . 120.2 ?
    C41 C42 H42 . . 120.2 ?
    C44 C43 C42 . . 119.73(19) ?
    C44 C43 H43 . . 120.1 ?
    C42 C43 H43 . . 120.1 ?
    C45 C44 C43 . . 120.85(18) ?
    C45 C44 H44 . . 119.6 ?
    C43 C44 H44 . . 119.6 ?
    C44 C45 C46 . . 119.88(19) ?
    C44 C45 H45 . . 120.1 ?
    C46 C45 H45 . . 120.1 ?
    C41 C46 C45 . . 119.72(18) ?
    C41 C46 H46 . . 120.1 ?
    C45 C46 H46 . . 120.1 ?
    C52 C51 C56 . . 119.95(15) ?
    C52 C51 P2 . . 119.13(12) ?
    C56 C51 P2 . . 120.82(12) ?
    C51 C52 C53 . . 119.13(17) ?
    C51 C52 H52 . . 120.4 ?
    C53 C52 H52 . . 120.4 ?
    C54 C53 C52 . . 120.70(18) ?
    C54 C53 H53 . . 119.7 ?
    C52 C53 H53 . . 119.7 ?
    C55 C54 C53 . . 119.86(17) ?
    C55 C54 H54 . . 120.1 ?
    C53 C54 H54 . . 120.1 ?
    C54 C55 C56 . . 120.38(18) ?
    C54 C55 H55 . . 119.8 ?
    C56 C55 H55 . . 119.8 ?
    C55 C56 C51 . . 119.95(17) ?
    C55 C56 H56 . . 120.0 ?
    C51 C56 H56 . . 120.0 ?
    C66 C61 C62 . . 120.64(15) ?
    C66 C61 P2 . . 120.88(12) ?
    C62 C61 P2 . . 118.25(12) ?
    C63 C62 C61 . . 119.14(17) ?
    C63 C62 H62 . . 120.4 ?
    C61 C62 H62 . . 120.4 ?
    C64 C63 C62 . . 120.38(17) ?
    C64 C63 H63 . . 119.8 ?
    C62 C63 H63 . . 119.8 ?
    C63 C64 C65 . . 120.46(17) ?
    C63 C64 H64 . . 119.8 ?
    C65 C64 H64 . . 119.8 ?
    C64 C65 C66 . . 120.16(18) ?
    C64 C65 H65 . . 119.9 ?
    C66 C65 H65 . . 119.9 ?
    C65 C66 C61 . . 119.20(16) ?
    C65 C66 H66 . . 120.4 ?
    C61 C66 H66 . . 120.4 ?
    C76 C71 C72 . . 120.02(19) ?
    C76 C71 H71 . . 120.0 ?
    C72 C71 H71 . . 120.0 ?
    C73 C72 C71 . . 119.59(19) ?
    C73 C72 H72 . . 120.2 ?
    C71 C72 H72 . . 120.2 ?
    C74 C73 C72 . . 120.1(2) ?
    C74 C73 H73 . . 119.9 ?
    C72 C73 H73 . . 119.9 ?
    C75 C74 C73 . . 119.90(19) ?
    C75 C74 H74 . . 120.1 ?
    C73 C74 H74 . . 120.1 ?
    C76 C75 C74 . . 120.0(2) ?
    C76 C75 H75 . . 120.0 ?
    C74 C75 H75 . . 120.0 ?
    C75 C76 C71 . . 120.4(2) ?
    C75 C76 H76 . . 119.8 ?
    C71 C76 H76 . . 119.8 ?
    C82 C81 C86 . . 120.0 ?
    C82 C81 H81 . . 120.0 ?
    C86 C81 H81 . . 120.0 ?
    C81 C82 C83 . . 120.0 ?
    C81 C82 H82 . . 120.0 ?
    C83 C82 H82 . . 120.0 ?
    C82 C83 C84 . . 120.0 ?
    C82 C83 H83 . . 120.0 ?
    C84 C83 H83 . . 120.0 ?
    C83 C84 C85 . . 120.0 ?
    C83 C84 H84 . . 120.0 ?
    C85 C84 H84 . . 120.0 ?
    C86 C85 C84 . . 120.0 ?
    C86 C85 H85 . . 120.0 ?
    C84 C85 H85 . . 120.0 ?
    C85 C86 C81 . . 120.0 ?
    C85 C86 H86 . . 120.0 ?
    C81 C86 H86 . . 120.0 ?
    C92 C91 C96 . . 120.0 ?
    C92 C91 H91 . . 120.0 ?
    C96 C91 H91 . . 120.0 ?
    C93 C92 C91 . . 120.0 ?
    C93 C92 H92 . . 120.0 ?
    C91 C92 H92 . . 120.0 ?
    C92 C93 C94 . . 120.0 ?
    C92 C93 H93 . . 120.0 ?
    C94 C93 H93 . . 120.0 ?
    C95 C94 C93 . . 120.0 ?
    C95 C94 H94 . . 120.0 ?
    C93 C94 H94 . . 120.0 ?
    C94 C95 C96 . . 120.0 ?
    C94 C95 H95 . . 120.0 ?
    C96 C95 H95 . . 120.0 ?
    C95 C96 C91 . . 120.0 ?
    C95 C96 H96 . . 120.0 ?
    C91 C96 H96 . . 120.0 ?
loop_
    _geom_torsion_atom_site_label_1
    _geom_torsion_atom_site_label_2
    _geom_torsion_atom_site_label_3
    _geom_torsion_atom_site_label_4
    _geom_torsion_site_symmetry_1
    _geom_torsion_site_symmetry_2
    _geom_torsion_site_symmetry_3
    _geom_torsion_site_symmetry_4
    _geom_torsion
    _geom_torsion_publ_flag
    C31 P1 C11 C12 . . . . 147.12(13) ?
    C21 P1 C11 C12 . . . . -103.30(13) ?
    Co1 P1 C11 C12 . . . . 20.06(14) ?
    C31 P1 C11 C16 . . . . -33.13(14) ?
    C21 P1 C11 C16 . . . . 76.45(14) ?
    Co1 P1 C11 C16 . . . . -160.20(12) ?
    C16 C11 C12 C13 . . . . -1.3(3) ?
    P1 C11 C12 C13 . . . . 178.47(14) ?
    C11 C12 C13 C14 . . . . 0.2(3) ?
    C12 C13 C14 C15 . . . . 1.0(3) ?
    C13 C14 C15 C16 . . . . -1.1(3) ?
    C14 C15 C16 C11 . . . . 0.0(3) ?
    C12 C11 C16 C15 . . . . 1.2(2) ?
    P1 C11 C16 C15 . . . . -178.58(14) ?
    C31 P1 C21 C22 . . . . 111.23(14) ?
    C11 P1 C21 C22 . . . . 2.00(15) ?
    Co1 P1 C21 C22 . . . . -123.19(13) ?
    C31 P1 C21 C26 . . . . -70.46(13) ?
    C11 P1 C21 C26 . . . . -179.69(12) ?
    Co1 P1 C21 C26 . . . . 55.12(12) ?
    C26 C21 C22 C23 . . . . 1.1(2) ?
    P1 C21 C22 C23 . . . . 179.39(14) ?
    C21 C22 C23 C24 . . . . 0.4(3) ?
    C22 C23 C24 C25 . . . . -1.0(3) ?
    C23 C24 C25 C26 . . . . 0.2(3) ?
    C24 C25 C26 C21 . . . . 1.3(3) ?
    C22 C21 C26 C25 . . . . -2.0(2) ?
    P1 C21 C26 C25 . . . . 179.66(13) ?
    C11 P1 C31 C36 . . . . -92.74(13) ?
    C21 P1 C31 C36 . . . . 157.11(13) ?
    Co1 P1 C31 C36 . . . . 33.86(14) ?
    C11 P1 C31 C32 . . . . 84.52(14) ?
    C21 P1 C31 C32 . . . . -25.63(14) ?
    Co1 P1 C31 C32 . . . . -148.88(11) ?
    C36 C31 C32 C33 . . . . 0.8(2) ?
    P1 C31 C32 C33 . . . . -176.37(12) ?
    C31 C32 C33 C34 . . . . 0.5(3) ?
    C32 C33 C34 C35 . . . . -1.2(3) ?
    C33 C34 C35 C36 . . . . 0.5(3) ?
    C34 C35 C36 C31 . . . . 0.9(3) ?
    C32 C31 C36 C35 . . . . -1.6(3) ?
    P1 C31 C36 C35 . . . . 175.84(15) ?
    C61 P2 C41 C46 . . . . -119.37(14) ?
    C51 P2 C41 C46 . . . . 2.93(16) ?
    C61 P2 C41 C42 . . . . 58.23(15) ?
    C51 P2 C41 C42 . . . . -179.46(13) ?
    C46 C41 C42 C43 . . . . 0.4(3) ?
    P2 C41 C42 C43 . . . . -177.28(15) ?
    C41 C42 C43 C44 . . . . 0.0(3) ?
    C42 C43 C44 C45 . . . . -0.6(3) ?
    C43 C44 C45 C46 . . . . 0.9(3) ?
    C42 C41 C46 C45 . . . . -0.1(3) ?
    P2 C41 C46 C45 . . . . 177.51(15) ?
    C44 C45 C46 C41 . . . . -0.6(3) ?
    C61 P2 C51 C52 . . . . -147.38(15) ?
    C41 P2 C51 C52 . . . . 89.93(16) ?
    C61 P2 C51 C56 . . . . 28.95(17) ?
    C41 P2 C51 C56 . . . . -93.74(16) ?
    C56 C51 C52 C53 . . . . -0.7(3) ?
    P2 C51 C52 C53 . . . . 175.67(18) ?
    C51 C52 C53 C54 . . . . -0.5(4) ?
    C52 C53 C54 C55 . . . . 1.9(4) ?
    C53 C54 C55 C56 . . . . -2.2(4) ?
    C54 C55 C56 C51 . . . . 1.0(4) ?
    C52 C51 C56 C55 . . . . 0.4(3) ?
    P2 C51 C56 C55 . . . . -175.85(17) ?
    C41 P2 C61 C66 . . . . 33.31(15) ?
    C51 P2 C61 C66 . . . . -91.06(14) ?
    C41 P2 C61 C62 . . . . -152.07(13) ?
    C51 P2 C61 C62 . . . . 83.57(14) ?
    C66 C61 C62 C63 . . . . 1.8(3) ?
    P2 C61 C62 C63 . . . . -172.82(14) ?
    C61 C62 C63 C64 . . . . -0.7(3) ?
    C62 C63 C64 C65 . . . . -0.8(3) ?
    C63 C64 C65 C66 . . . . 1.3(3) ?
    C64 C65 C66 C61 . . . . -0.2(3) ?
    C62 C61 C66 C65 . . . . -1.4(3) ?
    P2 C61 C66 C65 . . . . 173.14(14) ?
    C76 C71 C72 C73 . . . . -0.2(3) ?
    C71 C72 C73 C74 . . . . -0.4(3) ?
    C72 C73 C74 C75 . . . . 0.8(3) ?
    C73 C74 C75 C76 . . . . -0.5(3) ?
    C74 C75 C76 C71 . . . . -0.2(3) ?
    C72 C71 C76 C75 . . . . 0.5(3) ?
    C86 C81 C82 C83 . . . . 0.0 ?
    C81 C82 C83 C84 . . . . 0.0 ?
    C82 C83 C84 C85 . . . . 0.0 ?
    C83 C84 C85 C86 . . . . 0.0 ?
    C84 C85 C86 C81 . . . . 0.0 ?
    C82 C81 C86 C85 . . . . 0.0 ?
    C96 C91 C92 C93 . . . . 0.0 ?
    C91 C92 C93 C94 . . . . 0.0 ?
    C92 C93 C94 C95 . . . . 0.0 ?
    C93 C94 C95 C96 . . . . 0.0 ?
    C94 C95 C96 C91 . . . . 0.0 ?
    C92 C91 C96 C95 . . . . 0.0 ?
loop_
    _geom_hbond_atom_site_label_D
    _geom_hbond_atom_site_label_H
    _geom_hbond_atom_site_label_A
    _geom_hbond_site_symmetry_A
    _geom_hbond_distance_DH
    _geom_hbond_distance_HA
    _geom_hbond_distance_DA
    _geom_hbond_angle_DHA
    _geom_hbond_publ_flag
    P2 H2 Cl1 2_646 1.271(18) 2.701(18) 3.7531(6) 138.9(11) yes
    P2 H2 Cl3 2_646 1.271(18) 2.758(18) 3.6380(6) 124.9(11) yes
    C52 H52 Cl1 2_646 0.95 2.80 3.6874(19) 155.1 yes
    C63 H63 Cl3 1_545 0.95 2.76 3.6294(19) 151.8 yes
    C75 H75 Cl2 1_545 0.95 2.85 3.694(2) 149.3 yes
    C85a H85a Cl1 1_655 0.95 2.83 3.690(3) 150.4 yes
    C62 H62 Cg1 2_646 0.95 2.72 3.6042(19) 154 yes
    C72 H72 Cg2 3_666 0.95 2.77 3.611(3) 148 yes
    C72 H72 Cg3 3_666 0.95 2.78 3.607(4) 146 yes
    C92 H92 Cg4 3_666 0.95 2.84 3.636(6) 143 yes
_shelx_space_group_comment
;
The symmetry employed for this shelxl refinement is uniquely defined
by the following loop, which should always be used as a source of
symmetry information in preference to the above space-group names.
They are only intended as comments.
;
_shelx_estimated_absorpt_T_min     0.704
_shelx_estimated_absorpt_T_max     0.878
_shelx_hkl_file
;
  -1   0   0    0.00    0.01
  -2   0   0  318.39   17.13
   2   0   0  337.54   18.05
   3   0   0   23.10    0.47
   3   0   0   22.59    0.36
   3   0   0   22.21    0.43
  -3   0   0   22.61    0.41
  -3   0   0   23.24    0.45
  -3   0   0   23.04    0.42
  -3   0   0   22.99    0.40
   3   0   0   22.99    0.45
  -3   0   0   22.81    0.43
  -3   0   0   22.32    0.43
  -3   0   0   23.71    0.47
   3   0   0   22.81    0.41
  -3   0   0   22.29    0.47
   3   0   0   22.93    0.44
  -4   0   0   34.32    0.63
  -4   0   0   30.84    0.63
   4   0   0   32.93    0.64
   4   0   0   33.96    0.64
  -4   0   0   34.63    0.63
  -4   0   0   33.43    0.60
  -4   0   0   33.88    0.59
  -4   0   0   34.36    0.68
   4   0   0   33.83    0.62
   4   0   0   34.94    0.67
   4   0   0   33.54    0.51
   4   0   0   32.93    0.57
   5   0   0  147.47    2.29
  -6   0   0  274.16   26.89
  -6   0   0  275.92   23.43
  -7   0   0  172.29    2.98
  -7   0   0  164.03    2.73
   7   0   0  163.35    2.46
   7   0   0  162.50    2.54
  -7   0   0  161.79    2.84
  -7   0   0  163.80    2.51
  -7   0   0  163.66    2.60
   7   0   0  164.82    2.63
  -7   0   0  166.03    2.56
   7   0   0  164.32    2.69
  -7   0   0  169.95    2.61
  -7   0   0  164.57    2.59
   7   0   0  164.29    2.60
   8   0   0    4.90    0.22
  -8   0   0    5.41    0.32
  -8   0   0    4.88    0.26
  -8   0   0    4.88    0.30
  -8   0   0    4.82    0.26
  -8   0   0    5.06    0.23
   8   0   0    5.16    0.17
  -8   0   0    4.96    0.20
   8   0   0    5.08    0.26
  -8   0   0    4.94    0.39
   8   0   0    4.43    0.26
   8   0   0    5.11    0.26
  -9   0   0   69.91    1.25
  -9   0   0   69.49    1.48
  -9   0   0   69.01    1.35
   9   0   0   71.70    1.42
   9   0   0   68.96    1.29
   9   0   0   69.81    1.35
   9   0   0   70.27    1.12
  -9   0   0   71.53    1.71
   9   0   0   69.31    1.22
  -9   0   0   70.23    1.31
  -9   0   0   72.84    1.40
  -9   0   0   71.97    1.50
  10   0   0   33.23    0.83
  10   0   0   33.34    0.70
  10   0   0   34.36    0.59
 -10   0   0   34.71    0.79
  10   0   0   33.61    0.77
 -10   0   0   35.01    0.98
 -10   0   0   34.34    0.85
 -10   0   0   34.21    1.14
 -10   0   0   36.17    0.87
  10   0   0   34.67    0.90
 -10   0   0   34.28    0.96
 -10   0   0   33.39    0.73
 -11   0   0   47.57    1.11
  11   0   0   45.89    0.88
 -11   0   0   47.63    0.99
 -11   0   0   48.29    1.23
 -11   0   0   47.60    1.25
 -12   0   0    0.56    0.11
  12   0   0    0.32    0.09
 -12   0   0    0.76    0.18
 -12   0   0    0.28    0.19
 -12   0   0    0.52    0.20
 -12   0   0    0.28    0.15
 -13   0   0   22.05    0.57
 -13   0   0   22.31    0.88
 -13   0   0   22.38    1.07
 -13   0   0   22.18    0.86
 -14   0   0   -0.29    0.17
 -14   0   0   -0.11    0.14
 -14   0   0   -0.06    0.14
  -1  -1   0    0.11    0.02
  -1  -1   0    0.15    0.03
  -1  -1   0    0.11    0.03
   1  -1   0    0.19    0.02
  -1  -1   0    0.11    0.03
  -1  -1   0    0.12    0.03
  -1  -1   0    0.17    0.03
   1  -1   0    0.19    0.01
  -1  -1   0    0.17    0.03
   1   1   0    0.18    0.03
   1   1   0    0.15    0.03
   1   1   0    0.12    0.03
   1   1   0    0.13    0.02
   1   1   0    0.11    0.03
  -1   1   0    0.15    0.02
   1   1   0    0.18    0.03
   1   1   0    0.09    0.03
  -2  -1   0   17.15    0.36
  -2  -1   0   16.88    0.36
  -2  -1   0   16.61    0.37
  -2  -1   0   17.76    0.36
  -2  -1   0   17.56    0.35
   2  -1   0   17.54    0.31
  -2  -1   0   17.10    0.38
   2   1   0   16.16    0.34
   2   1   0   16.40    0.42
   2   1   0   17.23    0.35
   2   1   0   16.72    0.37
   2   1   0   17.13    0.36
   2   1   0   17.45    0.37
  -2   1   0   16.68    0.31
   2   1   0   17.61    0.37
  -2   1   0   17.12    0.32
   2   1   0   16.81    0.36
  -3  -1   0    0.31    0.05
   3  -1   0    0.40    0.03
  -3  -1   0    0.38    0.05
  -3  -1   0    0.48    0.07
  -3  -1   0    0.37    0.06
   3  -1   0    0.37    0.03
   3  -1   0    0.38    0.03
  -3  -1   0    0.24    0.05
  -3  -1   0    0.26    0.06
   3  -1   0    0.54    0.05
   3  -1   0    0.45    0.05
  -3  -1   0    0.44    0.07
  -3  -1   0    0.60    0.08
   3   1   0    0.35    0.06
  -3   1   0    0.33    0.05
  -3   1   0    0.44    0.06
   3   1   0    0.24    0.06
   3   1   0    0.41    0.06
  -3   1   0    0.42    0.04
   3   1   0    0.38    0.06
   3   1   0    0.33    0.05
  -3   1   0    0.44    0.03
   3   1   0    0.38    0.05
  -3   1   0    0.36    0.04
  -4  -1   0    6.53    0.22
  -4  -1   0    6.04    0.23
  -4  -1   0    5.86    0.22
   4  -1   0    6.66    0.20
  -4  -1   0    6.31    0.25
  -4  -1   0    6.10    0.22
   4  -1   0    6.09    0.14
  -4  -1   0    6.26    0.25
   4  -1   0    6.23    0.17
  -4  -1   0    6.17    0.23
  -4  -1   0    6.02    0.24
   4   1   0    6.09    0.23
  -4   1   0    6.00    0.14
  -4   1   0    6.23    0.22
  -4   1   0    6.11    0.13
   4   1   0    6.19    0.18
  -4   1   0    6.21    0.22
  -4   1   0    5.97    0.17
  -4   1   0    6.20    0.15
   4   1   0    6.35    0.23
   4   1   0    5.95    0.21
  -4   1   0    6.18    0.17
   4   1   0    6.64    0.20
  -5  -1   0   74.11    1.27
  -5  -1   0   76.32    1.31
  -5  -1   0   76.83    1.29
   5  -1   0   76.12    1.19
   5  -1   0   75.00    1.25
  -5  -1   0   73.62    1.38
  -5  -1   0   74.92    1.30
   5  -1   0   75.47    1.15
  -5  -1   0   75.17    1.35
  -5  -1   0   75.64    1.31
   5  -1   0   75.40    1.36
   5   1   0   74.46    1.17
   5   1   0   74.76    1.31
  -5   1   0   73.88    1.16
   5   1   0   76.54    1.35
   5   1   0   72.80    1.33
   5   1   0   74.33    1.30
  -5   1   0   76.64    1.30
  -5   1   0   76.27    1.17
   5   1   0   75.99    1.20
  -5   1   0   65.64    1.17
   5   1   0   75.40    1.26
  -5   1   0   74.97    1.12
  -5   1   0   75.49    1.30
  -5   1   0   74.06    1.14
   6  -1   0   21.28    0.45
  -6  -1   0   21.65    0.61
  -6  -1   0   21.92    0.52
   6  -1   0   21.81    0.36
  -6  -1   0   22.88    0.55
  -6  -1   0   22.27    0.55
   6  -1   0   22.10    0.42
  -6  -1   0   22.11    0.55
   6  -1   0   23.06    0.55
   6  -1   0   21.51    0.51
  -6  -1   0   20.64    0.62
  -6   1   0   21.40    0.46
   6   1   0   21.91    0.57
   6   1   0   21.49    0.55
  -6   1   0   21.98    0.46
   6   1   0   22.27    0.55
   6   1   0   21.57    0.50
   6   1   0   22.34    0.43
   6   1   0   22.27    0.41
   6   1   0   22.19    0.59
  -6   1   0   21.87    0.44
  -6   1   0   21.58    0.43
  -6   1   0   21.55    0.56
   7  -1   0   15.69    0.43
  -7  -1   0   15.24    0.47
   7  -1   0   14.79    0.33
  -7  -1   0   14.10    0.44
  -7  -1   0   14.21    0.46
  -7  -1   0   14.10    0.41
   7  -1   0   15.36    0.37
   7  -1   0   14.58    0.27
  -7  -1   0   15.59    0.53
  -7  -1   0   15.29    0.52
  -7  -1   0   15.33    0.46
   7  -1   0   15.66    0.45
  -7   1   0   14.45    0.49
  -7   1   0   14.36    0.38
   7   1   0   14.91    0.30
   7   1   0   14.47    0.39
   7   1   0   14.85    0.29
  -7   1   0   14.39    0.59
   7   1   0   15.02    0.71
  -7   1   0   15.10    0.48
  -7   1   0   14.43    0.37
  -7   1   0   14.84    0.34
   7   1   0   14.72    0.46
   7   1   0   15.12    0.50
  -7   1   0   14.60    0.38
  -8  -1   0    2.42    0.20
   8  -1   0    2.08    0.14
  -8  -1   0    1.93    0.18
  -8  -1   0    2.18    0.21
  -8  -1   0    2.04    0.19
  -8  -1   0    2.15    0.22
   8  -1   0    2.10    0.11
   8  -1   0    2.08    0.18
  -8  -1   0    2.40    0.26
  -8  -1   0    1.65    0.24
  -8  -1   0    2.44    0.17
   8   1   0    2.30    0.15
   8   1   0    2.49    0.21
  -8   1   0    2.34    0.16
  -8   1   0    2.01    0.15
  -8   1   0    1.62    0.23
   8   1   0    2.20    0.20
  -8   1   0    2.21    0.21
   8   1   0    2.41    0.18
  -8   1   0    2.16    0.13
  -8   1   0    2.16    0.15
   8   1   0    2.19    0.19
  -9  -1   0    0.72    0.14
   9  -1   0    0.58    0.07
   9  -1   0    0.85    0.10
  -9  -1   0    0.61    0.12
  -9  -1   0    0.63    0.14
  -9  -1   0    0.69    0.14
  -9  -1   0    0.51    0.13
   9  -1   0    0.60    0.12
  -9  -1   0    0.56    0.12
  -9  -1   0    0.77    0.16
  -9  -1   0    0.53    0.17
   9   1   0    0.75    0.14
   9   1   0    0.60    0.12
  -9   1   0    0.97    0.17
  -9   1   0    0.37    0.13
  -9   1   0    0.62    0.10
  -9   1   0    0.51    0.07
   9   1   0    0.94    0.16
   9   1   0    0.59    0.11
   9   1   0    0.56    0.10
  -9   1   0    0.52    0.11
 -10  -1   0    0.79    0.20
 -10  -1   0    0.62    0.14
 -10  -1   0    0.53    0.11
  10  -1   0    0.58    0.09
 -10  -1   0    0.70    0.17
 -10  -1   0    0.73    0.15
  10  -1   0    0.68    0.08
 -10  -1   0    0.52    0.20
  10  -1   0    0.93    0.17
  10   1   0    0.82    0.13
 -10   1   0    0.72    0.14
 -10   1   0    1.02    0.19
 -10   1   0    0.68    0.16
  10   1   0    0.66    0.14
 -10   1   0    0.77    0.11
 -10   1   0    0.65    0.13
  10   1   0    0.86    0.17
 -10   1   0    0.88    0.23
  10   1   0    0.92    0.16
 -10   1   0    0.94    0.11
  10   1   0    0.85    0.11
 -11  -1   0    2.86    0.31
 -11  -1   0    2.67    0.28
 -11  -1   0    1.98    0.32
 -11  -1   0    2.35    0.23
  11  -1   0    2.37    0.12
 -11  -1   0    2.46    0.32
  11   1   0    2.43    0.25
 -11   1   0    3.14    0.25
 -11   1   0    2.19    0.33
  11   1   0    2.10    0.26
 -11   1   0    2.52    0.18
 -11   1   0    2.77    0.30
 -11   1   0    2.92    0.29
 -12  -1   0    2.79    0.31
  12  -1   0    2.04    0.10
 -12  -1   0    2.27    0.36
 -12  -1   0    2.61    0.35
 -12  -1   0    3.36    0.35
 -12  -1   0    2.77    0.31
  12   1   0    2.83    0.27
 -12   1   0    2.23    0.35
  12   1   0    2.22    0.20
 -12   1   0    2.61    0.16
 -12   1   0    3.47    0.38
 -12   1   0    2.92    0.33
  12   1   0    2.14    0.26
 -12   1   0    2.09    0.28
 -13  -1   0    0.09    0.13
 -13  -1   0    0.04    0.17
 -13  -1   0    0.15    0.13
 -13   1   0    0.24    0.17
 -13   1   0    0.16    0.13
  13   1   0   -0.06    0.17
 -13   1   0    0.15    0.35
 -14  -1   0    0.34    0.21
 -14  -1   0    0.08    0.20
 -14  -1   0    0.09    0.17
 -14   1   0    0.10    0.15
 -14   1   0    0.07    0.19
   0  -2   0   37.28    0.64
   0  -2   0   37.38    0.60
   0   2   0   37.85    0.64
   0   2   0   37.84    0.66
   0   2   0   37.47    0.61
  -1  -2   0    3.52    0.13
  -1  -2   0    3.64    0.14
   1  -2   0    3.52    0.12
  -1  -2   0    4.15    0.16
  -1  -2   0    3.73    0.14
   1  -2   0    3.50    0.10
  -1  -2   0    3.40    0.15
  -1  -2   0    3.49    0.15
   1   2   0    3.58    0.13
   1   2   0    3.49    0.14
   1   2   0    3.67    0.16
   1   2   0    3.67    0.16
  -1   2   0    3.54    0.10
  -1   2   0    3.56    0.11
  -1   2   0    3.68    0.12
   1   2   0    3.52    0.14
   1   2   0    3.68    0.15
  -2  -2   0    7.14    0.24
  -2  -2   0    7.03    0.23
   2  -2   0    7.05    0.13
   2  -2   0    6.91    0.16
  -2  -2   0    7.48    0.24
   2  -2   0    6.96    0.14
  -2  -2   0    7.24    0.24
  -2  -2   0    6.80    0.24
   2   2   0    7.19    0.22
   2   2   0    7.16    0.24
  -2   2   0    6.99    0.16
   2   2   0    6.61    0.24
  -2   2   0    6.19    0.13
   2   2   0    6.73    0.24
   2   2   0    6.99    0.22
   2   2   0    7.31    0.23
   2   2   0    7.34    0.23
  -3  -2   0    0.76    0.10
  -3  -2   0    0.81    0.09
  -3  -2   0    0.62    0.08
  -3  -2   0    0.87    0.09
  -3  -2   0    0.60    0.08
  -3  -2   0    0.65    0.09
  -3  -2   0    0.59    0.08
  -3   2   0    0.74    0.06
   3   2   0    0.68    0.09
  -3   2   0    0.68    0.03
   3   2   0    0.61    0.09
   3   2   0    0.71    0.08
   3   2   0    0.63    0.08
   3   2   0    0.73    0.08
   3   2   0    0.57    0.07
  -3   2   0    0.76    0.04
   3   2   0    0.75    0.09
  -4  -2   0    9.83    0.33
  -4  -2   0   10.49    0.35
  -4  -2   0    9.93    0.33
  -4  -2   0   10.54    0.33
  -4  -2   0   10.79    0.35
  -4  -2   0   10.34    0.34
  -4  -2   0   10.50    0.33
   4   2   0    9.65    0.35
   4   2   0    9.93    0.30
  -4   2   0   10.18    0.27
   4   2   0    9.50    0.33
   4   2   0    9.68    0.32
   4   2   0    9.59    0.34
   4   2   0   10.05    0.32
   4   2   0   10.33    0.30
  -4   2   0   10.39    0.27
  -5  -2   0   23.89    0.60
  -5  -2   0   23.11    0.59
  -5  -2   0   22.93    0.58
  -5  -2   0   22.99    0.58
  -5  -2   0   24.01    0.62
  -5  -2   0   23.29    0.60
  -5  -2   0   24.46    0.61
  -5   2   0   24.14    0.53
  -5   2   0   23.32    0.36
   5   2   0   23.59    0.51
   5   2   0   24.83    0.61
  -5   2   0   23.67    0.53
   5   2   0   24.02    0.64
   5   2   0   23.18    0.58
   5   2   0   23.70    0.61
   5   2   0   23.79    0.57
  -5   2   0   24.00    0.38
   5   2   0   24.62    0.54
  -6  -2   0   29.85    0.71
  -6  -2   0   29.61    0.72
  -6  -2   0   29.60    0.73
   6  -2   0   30.16    0.45
  -6  -2   0   28.77    0.75
  -6  -2   0   31.09    0.76
  -6  -2   0   30.35    0.72
  -6  -2   0   29.64    0.70
   6  -2   0   28.59    0.44
  -6   2   0   29.37    0.48
   6   2   0   30.14    0.68
  -6   2   0   30.12    0.49
  -6   2   0   29.08    0.46
  -6   2   0   29.24    0.51
  -6   2   0   31.15    0.68
  -6   2   0   28.66    0.66
   6   2   0   29.33    0.60
   6   2   0   29.50    0.63
   6   2   0   28.53    0.73
   6   2   0   28.43    0.71
   6   2   0   29.13    0.70
  -7  -2   0    0.09    0.06
  -7  -2   0    0.20    0.09
   7  -2   0    0.13    0.03
  -7  -2   0    0.17    0.07
  -7  -2   0    0.02    0.08
  -7  -2   0    0.06    0.06
  -7  -2   0    0.18    0.08
   7  -2   0    0.11    0.02
  -7   2   0    0.09    0.04
   7   2   0    0.04    0.05
   7   2   0    0.04    0.07
   7   2   0    0.08    0.07
   7   2   0    0.17    0.05
  -7   2   0    0.07    0.07
  -7   2   0    0.06    0.07
  -7   2   0    0.09    0.04
  -7   2   0    0.08    0.03
  -7   2   0    0.09    0.02
   7   2   0    0.15    0.07
   7   2   0    0.13    0.08
   7   2   0    0.03    0.04
  -8  -2   0   14.61    0.51
   8  -2   0   14.55    0.25
  -8  -2   0   14.23    0.46
  -8  -2   0   13.84    0.54
   8  -2   0   14.22    0.24
  -8  -2   0   14.16    0.49
  -8  -2   0   14.46    0.51
  -8  -2   0   14.49    0.65
  -8  -2   0   13.91    0.54
  -8  -2   0   14.63    0.52
  -8   2   0   14.84    0.64
  -8   2   0   14.76    0.50
   8   2   0   14.73    0.36
  -8   2   0   14.82    0.36
   8   2   0   14.84    0.53
  -8   2   0   14.60    0.30
  -8   2   0   15.42    0.50
   8   2   0   13.99    0.48
   8   2   0   14.67    0.53
  -8   2   0   15.00    0.38
   8   2   0   14.26    0.49
  -8   2   0   14.19    0.27
   8   2   0   14.43    0.34
   8   2   0   14.56    0.44
   9  -2   0    1.93    0.05
  -9  -2   0    2.50    0.31
  -9  -2   0    2.04    0.21
  -9  -2   0    1.59    0.22
  -9  -2   0    2.33    0.25
  -9  -2   0    1.98    0.20
  -9  -2   0    2.25    0.24
  -9  -2   0    2.29    0.20
  -9   2   0    2.28    0.24
   9   2   0    1.85    0.19
   9   2   0    2.42    0.12
  -9   2   0    2.00    0.21
  -9   2   0    1.92    0.27
   9   2   0    2.42    0.24
   9   2   0    2.29    0.22
  -9   2   0    2.54    0.17
  -9   2   0    2.28    0.09
   9   2   0    2.19    0.11
   9   2   0    2.70    0.38
   9   2   0    1.99    0.18
  -9   2   0    1.98    0.15
 -10  -2   0    1.39    0.20
 -10  -2   0    1.76    0.26
 -10  -2   0    1.63    0.27
 -10  -2   0    2.03    0.27
 -10  -2   0    1.82    0.21
 -10  -2   0    1.99    0.19
 -10  -2   0    2.20    0.22
 -10   2   0    1.72    0.27
  10   2   0    1.86    0.20
 -10   2   0    2.04    0.09
 -10   2   0    2.32    0.25
  10   2   0    2.00    0.23
  10   2   0    2.06    0.17
  10   2   0    2.27    0.24
 -10   2   0    1.95    0.08
 -10   2   0    1.83    0.17
 -10   2   0    1.85    0.23
 -11  -2   0    1.02    0.18
 -11  -2   0    1.66    0.40
 -11  -2   0    1.64    0.28
 -11  -2   0    1.20    0.24
 -11  -2   0    1.52    0.22
  11   2   0    1.42    0.24
 -11   2   0    2.02    0.28
 -11   2   0    1.12    0.23
 -11   2   0    1.31    0.21
 -11   2   0    1.32    0.05
  11   2   0    1.11    0.16
 -11   2   0    1.43    0.08
 -12  -2   0    0.14    0.13
 -12  -2   0    0.25    0.17
 -12  -2   0    0.15    0.11
 -12  -2   0    0.08    0.14
 -12  -2   0    0.27    0.16
 -12  -2   0    0.13    0.16
  12   2   0   -0.15    0.12
  12   2   0   -0.06    0.12
  12   2   0   -0.12    0.10
 -12   2   0   -0.04    0.13
 -12   2   0   -0.08    0.11
 -12   2   0    0.02    0.10
 -13  -2   0    3.74    0.30
 -13  -2   0    4.58    0.51
 -13  -2   0    3.33    0.35
 -13  -2   0    3.68    0.39
 -13   2   0    3.70    0.37
 -13   2   0    3.94    0.38
 -13   2   0    2.56    0.41
  13   2   0    3.04    0.35
 -14  -2   0   -0.19    0.14
 -14  -2   0    0.02    0.08
 -14  -2   0   -0.20    0.14
 -14  -2   0   -0.37    0.15
 -14   2   0    0.08    0.14
 -14   2   0   -0.16    0.14
   0  -3   0   -0.02    0.03
   0  -3   0   -0.06    0.04
   0  -3   0    0.00    0.02
   0  -3   0   -0.05    0.03
   0  -3   0   -0.07    0.03
   0   3   0    0.00    0.03
   0   3   0    0.02    0.04
   0   3   0    0.01    0.05
   0   3   0   -0.03    0.04
   0   3   0   -0.07    0.04
   1  -3   0  333.38   23.22
  -1  -3   0  338.14   29.25
   1  -3   0  345.28   23.14
  -2  -3   0   23.83    0.56
  -2  -3   0   22.96    0.55
  -2  -3   0   22.91    0.53
   2  -3   0   23.72    0.40
  -2  -3   0   23.50    0.52
   2  -3   0   22.81    0.42
   2  -3   0   23.11    0.45
  -2  -3   0   23.16    0.51
   2   3   0   21.50    0.50
   2   3   0   23.26    0.55
  -2   3   0   22.76    0.43
   2   3   0   24.36    0.52
   2   3   0   23.11    0.53
   2   3   0   23.30    0.53
  -2   3   0   23.20    0.46
   2   3   0   22.81    0.56
   2   3   0   22.95    0.57
  -2   3   0   24.32    0.44
  -3  -3   0    2.13    0.15
  -3  -3   0    2.20    0.15
  -3  -3   0    1.78    0.14
  -3  -3   0    2.14    0.15
  -3  -3   0    2.14    0.16
   3  -3   0    1.87    0.07
  -3  -3   0    1.97    0.15
   3  -3   0    2.00    0.06
  -3  -3   0    1.91    0.15
  -3   3   0    1.99    0.08
   3   3   0    1.73    0.14
   3   3   0    2.10    0.14
  -3   3   0    1.87    0.06
   3   3   0    1.84    0.16
  -3   3   0    1.95    0.09
   3   3   0    2.01    0.16
   3   3   0    2.01    0.14
   3   3   0    2.00    0.14
   3   3   0    2.10    0.15
  -4  -3   0    0.14    0.07
  -4  -3   0    0.33    0.09
  -4  -3   0    0.26    0.07
  -4  -3   0    0.15    0.07
  -4  -3   0    0.10    0.06
  -4  -3   0    0.10    0.05
  -4  -3   0    0.22    0.07
   4   3   0    0.21    0.07
  -4   3   0    0.15    0.03
   4   3   0    0.13    0.07
   4   3   0    0.18    0.07
  -4   3   0    0.21    0.04
   4   3   0    0.11    0.05
  -4   3   0    0.21    0.03
   4   3   0    0.19    0.06
   4   3   0    0.20    0.06
   4   3   0    0.19    0.06
  -5  -3   0   66.37    1.28
  -5  -3   0   65.33    1.28
  -5  -3   0   65.34    1.30
  -5  -3   0   67.13    1.29
  -5  -3   0   65.96    1.30
  -5  -3   0   67.17    1.30
  -5  -3   0   65.63    1.28
  -5   3   0   65.02    1.14
  -5   3   0   64.28    1.04
   5   3   0   67.15    1.21
   5   3   0   64.86    1.32
   5   3   0   67.27    1.30
   5   3   0   65.79    1.25
   5   3   0   66.13    1.29
   5   3   0   67.53    1.24
  -5   3   0   66.65    1.13
  -5   3   0   66.38    1.28
   5   3   0   66.71    1.27
  -6  -3   0   39.11    0.90
  -6  -3   0   38.49    0.91
  -6  -3   0   39.40    0.90
  -6  -3   0   39.35    0.93
  -6  -3   0   38.69    0.91
   6   3   0   38.42    0.87
   6   3   0   39.08    0.92
   6   3   0   38.70    0.87
  -6   3   0   38.39    0.68
   6   3   0   38.03    0.79
  -6   3   0   40.24    0.95
   6   3   0   37.07    0.90
  -6   3   0   39.32    0.78
   6   3   0   39.37    0.94
   6   3   0   39.42    0.84
  -6   3   0   39.50    0.82
  -7  -3   0   20.16    0.63
  -7  -3   0   21.02    0.64
  -7  -3   0   21.49    0.77
  -7  -3   0   21.21    0.68
  -7  -3   0   21.63    0.65
  -7  -3   0   20.69    0.66
  -7  -3   0   21.57    0.62
  -7   3   0   21.37    0.45
   7   3   0   21.31    0.65
   7   3   0   20.40    0.59
   7   3   0   21.09    0.55
  -7   3   0   20.62    0.56
   7   3   0   21.14    0.65
  -7   3   0   21.06    0.55
  -7   3   0   21.03    0.35
   7   3   0   21.24    0.66
  -7   3   0   20.61    0.69
   7   3   0   20.98    0.52
   7   3   0   20.78    0.61
  -8  -3   0   13.83    0.53
  -8  -3   0   13.32    0.55
  -8  -3   0   13.91    0.64
  -8  -3   0   14.58    0.52
  -8  -3   0   14.58    0.54
  -8  -3   0   12.97    0.54
  -8  -3   0   14.20    0.52
   8   3   0   13.57    0.53
   8   3   0   13.66    0.47
   8   3   0   14.31    0.42
  -8   3   0   13.60    0.30
  -8   3   0   13.31    0.32
   8   3   0   13.39    0.51
  -8   3   0   13.76    0.46
   8   3   0   13.46    0.49
   8   3   0   14.15    0.40
  -8   3   0   14.09    0.48
  -8   3   0   14.11    0.36
  -9  -3   0    0.58    0.16
  -9  -3   0    0.44    0.14
  -9  -3   0    0.28    0.15
  -9  -3   0    0.43    0.16
  -9  -3   0    0.42    0.13
  -9  -3   0    0.52    0.14
  -9  -3   0    0.30    0.13
  -9  -3   0    0.41    0.13
   9   3   0    0.43    0.08
   9   3   0    0.47    0.13
   9   3   0    0.57    0.14
  -9   3   0    0.76    0.15
   9   3   0    0.50    0.12
   9   3   0    0.53    0.14
  -9   3   0    0.59    0.10
   9   3   0    0.44    0.08
  -9   3   0    0.58    0.07
  -9   3   0    0.60    0.13
  -9   3   0    0.39    0.15
  -9   3   0    0.53    0.08
 -10  -3   0    4.87    0.31
 -10  -3   0    4.97    0.46
 -10  -3   0    5.03    0.34
 -10  -3   0    4.70    0.34
 -10  -3   0    4.61    0.38
 -10  -3   0    4.65    0.37
 -10  -3   0    4.11    0.33
 -10  -3   0    4.93    0.36
 -10   3   0    4.12    0.38
  10   3   0    4.84    0.19
  10   3   0    4.45    0.31
 -10   3   0    5.41    0.34
 -10   3   0    5.02    0.23
 -10   3   0    4.67    0.22
  10   3   0    4.68    0.27
  10   3   0    4.94    0.36
  10   3   0    4.59    0.32
  10   3   0    5.07    0.21
 -10   3   0    5.14    0.32
  10   3   0    4.91    0.35
 -11  -3   0    2.72    0.38
 -11  -3   0    2.81    0.30
 -11  -3   0    2.92    0.32
 -11  -3   0    3.22    0.29
 -11  -3   0    3.07    0.26
 -11  -3   0    3.12    0.35
 -11  -3   0    3.33    0.32
 -11   3   0    2.54    0.20
  11   3   0    2.42    0.30
 -11   3   0    2.80    0.37
  11   3   0    2.46    0.27
 -11   3   0    3.06    0.28
 -11   3   0    2.81    0.29
 -11   3   0    2.62    0.30
  11   3   0    2.11    0.25
 -12  -3   0   17.31    0.65
 -12  -3   0   16.17    0.74
 -12  -3   0   16.43    0.88
 -12  -3   0   16.41    0.70
 -12  -3   0   16.72    0.75
  12   3   0   15.90    0.70
 -12   3   0   15.83    0.69
 -12   3   0   16.65    0.65
 -12   3   0   16.13    0.81
 -13  -3   0    0.21    0.18
 -13  -3   0    0.22    0.19
 -13  -3   0    0.11    0.18
 -13  -3   0    0.47    0.15
 -13  -3   0    0.18    0.16
 -13   3   0    0.01    0.20
 -13   3   0    0.29    0.15
 -14  -3   0    0.51    0.14
 -14  -3   0    0.09    0.15
 -14  -3   0    0.14    0.19
 -14   3   0    0.26    0.19
 -14   3   0    0.05    0.16
   1  -4   0    0.86    0.09
   1  -4   0    1.03    0.08
   1  -4   0    1.09    0.11
   1  -4   0    1.00    0.10
  -1  -4   0    1.00    0.09
  -1  -4   0    0.97    0.08
  -1  -4   0    0.99    0.11
  -1  -4   0    1.11    0.12
  -1  -4   0    1.04    0.11
  -1  -4   0    1.12    0.12
   1  -4   0    1.04    0.07
   1   4   0    1.18    0.10
   1   4   0    1.21    0.13
  -1   4   0    1.20    0.11
  -1   4   0    1.08    0.08
  -1   4   0    1.02    0.08
   1   4   0    0.94    0.11
   1   4   0    1.10    0.11
   1   4   0    1.06    0.10
  -1   4   0    1.06    0.09
  -1   4   0    1.02    0.09
  -1   4   0    0.80    0.11
   1   4   0    1.00    0.12
  -1   4   0    0.99    0.10
   1   4   0    0.71    0.11
  -2  -4   0   36.89    0.75
  -2  -4   0   38.19    0.83
  -2  -4   0   35.88    0.81
  -2  -4   0   37.96    0.79
  -2  -4   0   37.78    0.76
   2  -4   0   37.73    0.64
  -2  -4   0   37.09    0.80
  -2  -4   0   38.02    0.82
   2  -4   0   36.38    0.67
   2  -4   0   37.73    0.68
  -2  -4   0   36.21    0.78
   2  -4   0   37.33    0.72
   2   4   0   36.11    0.82
   2   4   0   37.44    0.84
  -2   4   0   37.48    0.61
   2   4   0   37.46    0.80
  -2   4   0   37.13    0.72
   2   4   0   36.40    0.81
   2   4   0   37.86    0.79
   2   4   0   36.08    0.75
  -2   4   0   36.76    0.69
  -3  -4   0    8.08    0.30
  -3  -4   0    7.71    0.33
  -3  -4   0    7.93    0.31
   3  -4   0    7.73    0.21
   3  -4   0    7.62    0.23
  -3  -4   0    7.92    0.33
  -3  -4   0    7.26    0.32
   3  -4   0    7.66    0.18
  -3  -4   0    7.42    0.31
  -3  -4   0    7.73    0.31
   3   4   0    7.26    0.29
  -3   4   0    8.13    0.24
   3   4   0    7.78    0.31
  -3   4   0    7.86    0.22
  -3   4   0    7.50    0.21
   3   4   0    7.36    0.33
  -3   4   0    7.66    0.23
   3   4   0    7.96    0.32
   3   4   0    7.68    0.34
   3   4   0    8.18    0.31
   3   4   0    8.37    0.34
  -4  -4   0   66.75    1.32
  -4  -4   0   59.32    1.27
  -4  -4   0   66.90    1.30
  -4  -4   0   65.33    1.31
  -4  -4   0   66.00    1.29
   4  -4   0   67.91    1.00
   4  -4   0   66.32    1.01
   4   4   0   67.21    1.28
   4   4   0   65.65    1.31
  -4   4   0   67.94    1.06
   4   4   0   66.00    1.26
  -4   4   0   67.60    1.19
  -4   4   0   68.63    1.03
  -4   4   0   66.05    0.99
  -4   4   0   67.50    1.08
   4   4   0   70.81    1.31
   4   4   0   69.50    1.37
  -4   4   0   67.18    1.06
   4   4   0   66.98    1.26
   4   4   0   67.80    1.35
  -5  -4   0   56.40    1.18
  -5  -4   0   55.27    1.16
  -5  -4   0   56.41    1.19
  -5  -4   0   58.15    1.19
  -5  -4   0   55.10    1.18
  -5  -4   0   55.83    1.19
  -5  -4   0   54.58    1.20
   5   4   0   56.41    1.21
   5   4   0   55.30    1.17
   5   4   0   55.46    1.23
   5   4   0   55.92    1.18
  -5   4   0   55.93    0.99
   5   4   0   56.65    1.11
  -5   4   0   55.12    0.86
  -5   4   0   57.60    0.97
  -5   4   0   56.79    1.12
   5   4   0   56.53    1.14
   5   4   0   57.44    1.28
  -5   4   0   55.98    0.91
  -6  -4   0   90.77    1.86
  -6  -4   0   92.48    1.75
  -6  -4   0   93.03    1.76
  -6  -4   0   90.35    1.73
  -6  -4   0   90.59    1.73
  -6  -4   0   90.94    1.75
  -6  -4   0   92.10    1.76
  -6   4   0   91.14    1.51
  -6   4   0   90.86    1.42
   6   4   0   91.54    1.80
   6   4   0   92.58    1.80
   6   4   0   91.99    1.66
   6   4   0   87.96    1.70
   6   4   0   91.16    1.62
   6   4   0   91.64    1.74
  -6   4   0   90.56    1.70
  -7  -4   0   53.25    1.20
  -7  -4   0   55.98    1.26
  -7  -4   0   51.65    1.20
  -7  -4   0   53.81    1.25
  -7  -4   0   53.44    1.22
  -7  -4   0   54.63    1.36
  -7  -4   0   54.96    1.23
  -7  -4   0   54.00    1.39
  -7   4   0   52.87    1.22
   7   4   0   53.40    1.22
   7   4   0   54.61    1.26
  -7   4   0   53.74    1.03
  -7   4   0   52.07    1.07
   7   4   0   52.34    1.21
   7   4   0   54.45    1.18
   7   4   0   55.03    1.12
   7   4   0   53.97    1.08
   7   4   0   54.73    1.18
  -7   4   0   53.35    0.91
  -8  -4   0    0.80    0.17
  -8  -4   0    0.45    0.14
  -8  -4   0    0.56    0.14
  -8  -4   0    0.58    0.15
  -8  -4   0    0.62    0.16
  -8  -4   0    0.58    0.15
  -8  -4   0    0.43    0.15
  -8  -4   0    0.55    0.18
  -8   4   0    0.75    0.05
  -8   4   0    0.46    0.14
  -8   4   0    0.80    0.09
  -8   4   0    0.64    0.12
   8   4   0    0.71    0.15
   8   4   0    0.73    0.15
   8   4   0    0.70    0.13
   8   4   0    0.89    0.16
  -8   4   0    0.84    0.09
   8   4   0    0.65    0.13
  -8   4   0    0.69    0.12
   8   4   0    0.52    0.10
  -9  -4   0    0.10    0.13
  -9  -4   0    0.68    0.18
  -9  -4   0    0.43    0.17
  -9  -4   0    0.48    0.14
  -9  -4   0    0.48    0.15
  -9  -4   0    0.45    0.16
  -9  -4   0    0.60    0.17
  -9  -4   0    0.22    0.13
   9   4   0    0.32    0.09
   9   4   0    0.29    0.09
  -9   4   0    0.55    0.06
  -9   4   0    0.55    0.15
   9   4   0    0.37    0.14
  -9   4   0    0.68    0.09
   9   4   0    0.38    0.13
   9   4   0    0.27    0.15
   9   4   0    0.50    0.17
  -9   4   0    0.46    0.11
  -9   4   0    0.75    0.14
   9   4   0    0.51    0.13
 -10  -4   0   -0.01    0.13
 -10  -4   0   -0.11    0.07
 -10  -4   0   -0.07    0.18
 -10  -4   0   -0.08    0.11
 -10  -4   0   -0.11    0.09
 -10  -4   0   -0.11    0.10
 -10  -4   0   -0.11    0.09
  10   4   0   -0.12    0.06
  10   4   0   -0.07    0.11
  10   4   0    0.01    0.09
 -10   4   0   -0.07    0.10
 -10   4   0    0.02    0.09
  10   4   0   -0.04    0.10
 -10   4   0   -0.05    0.08
  10   4   0   -0.02    0.06
 -10   4   0   -0.07    0.03
 -10   4   0   -0.01    0.05
  10   4   0   -0.08    0.07
 -11  -4   0   15.96    0.74
 -11  -4   0   16.37    0.61
 -11  -4   0   16.66    0.85
 -11  -4   0   15.08    0.68
 -11  -4   0   16.82    0.74
 -11  -4   0   17.54    0.76
 -11  -4   0   15.99    0.67
 -11   4   0   17.03    0.59
 -11   4   0   17.11    0.65
 -11   4   0   16.38    0.76
 -11   4   0   15.44    0.46
  11   4   0   16.05    0.63
  11   4   0   16.91    0.65
  11   4   0   15.47    0.77
 -12  -4   0    0.12    0.19
 -12  -4   0    0.05    0.17
 -12  -4   0    0.45    0.19
 -12  -4   0    0.40    0.13
 -12   4   0    0.19    0.16
 -12   4   0    0.23    0.13
  12   4   0    0.13    0.14
 -12   4   0    0.24    0.17
 -13  -4   0    4.01    0.44
 -13  -4   0    4.27    0.43
 -13  -4   0    5.59    0.60
 -13  -4   0    4.83    0.48
 -13  -4   0    4.44    0.52
 -13   4   0    4.94    0.40
 -13   4   0    4.83    0.48
 -14  -4   0    1.21    0.22
 -14  -4   0    1.12    0.33
 -14  -4   0    0.55    0.29
 -14   4   0    0.71    0.28
 -14   4   0    0.62    0.21
   0  -5   0    0.01    0.05
   0  -5   0   -0.06    0.05
   0  -5   0    0.03    0.03
   0  -5   0    0.02    0.02
   0  -5   0   -0.07    0.04
   0  -5   0   -0.04    0.04
   0   5   0    0.03    0.04
   0   5   0   -0.02    0.05
   0   5   0    0.02    0.04
   0   5   0    0.00    0.03
   0   5   0    0.02    0.04
   0   5   0   -0.03    0.05
   0   5   0   -0.02    0.04
  -1  -5   0  153.09   25.71
   1  -5   0  146.57   20.71
   1  -5   0  192.67   25.15
  -2  -5   0    0.92    0.13
   2  -5   0    0.95    0.08
  -2  -5   0    0.62    0.10
   2  -5   0    0.86    0.11
  -2  -5   0    0.96    0.13
  -2  -5   0    0.65    0.13
   2  -5   0    0.64    0.08
  -2  -5   0    0.64    0.11
  -2  -5   0    0.80    0.12
   2  -5   0    0.67    0.09
  -2  -5   0    0.66    0.09
  -2  -5   0    0.80    0.13
   2   5   0    0.93    0.15
   2   5   0    0.69    0.10
  -2   5   0    0.82    0.09
   2   5   0    0.86    0.14
  -2   5   0    0.89    0.09
  -2   5   0    0.87    0.08
   2   5   0    0.93    0.13
   2   5   0    0.94    0.14
  -2   5   0    0.88    0.10
   2   5   0    0.74    0.12
  -2   5   0    0.88    0.10
  -2   5   0    0.91    0.11
   2   5   0    0.61    0.10
   3  -5   0   28.79    0.52
  -3  -5   0   30.08    0.77
   3  -5   0   28.98    0.57
  -3  -5   0   28.68    0.76
  -3  -5   0   28.31    0.72
  -3  -5   0   26.93    0.68
  -3  -5   0   29.17    0.71
  -3  -5   0   28.59    0.74
  -3  -5   0   29.50    0.69
  -3  -5   0   28.68    0.76
   3  -5   0   27.98    0.61
  -3   5   0   28.66    0.56
   3   5   0   30.00    0.70
  -3   5   0   28.56    0.53
   3   5   0   29.70    0.76
   3   5   0   28.19    0.76
   3   5   0   28.98    0.70
   3   5   0   28.77    0.75
  -3   5   0   28.60    0.59
   3   5   0   28.77    0.78
   3   5   0   29.10    0.72
  -3   5   0   28.99    0.63
  -4  -5   0   17.17    0.55
  -4  -5   0   16.17    0.55
   4  -5   0   16.32    0.32
  -4  -5   0   16.37    0.54
   4  -5   0   16.08    0.31
  -4  -5   0   15.76    0.52
  -4  -5   0   16.15    0.56
  -4  -5   0   16.21    0.56
  -4  -5   0   16.36    0.56
  -4  -5   0   15.92    0.50
  -4  -5   0   16.25    0.54
   4  -5   0   16.29    0.34
   4   5   0   16.81    0.57
  -4   5   0   15.71    0.33
  -4   5   0   15.32    0.39
   4   5   0   15.71    0.50
   4   5   0   15.48    0.54
  -4   5   0   15.97    0.36
   4   5   0   16.74    0.53
  -4   5   0   16.07    0.41
   4   5   0   16.86    0.53
   4   5   0   15.75    0.57
   4   5   0   15.86    0.51
  -4   5   0   15.98    0.36
  -5  -5   0    8.77    0.42
   5  -5   0    8.95    0.15
  -5  -5   0    8.78    0.39
  -5  -5   0    9.04    0.41
  -5  -5   0    9.25    0.43
  -5  -5   0    8.69    0.40
  -5  -5   0    9.20    0.44
  -5  -5   0    9.26    0.43
   5  -5   0    9.12    0.15
  -5  -5   0    8.38    0.39
  -5  -5   0    8.76    0.42
  -5   5   0    8.40    0.24
  -5   5   0    8.94    0.25
   5   5   0    8.35    0.37
  -5   5   0    8.75    0.34
  -5   5   0    8.79    0.25
   5   5   0    8.64    0.39
   5   5   0    8.97    0.39
   5   5   0    8.58    0.41
   5   5   0    8.60    0.42
   5   5   0    8.50    0.44
   5   5   0    8.89    0.38
  -5   5   0    9.61    0.20
  -6  -5   0    4.23    0.32
  -6  -5   0    4.99    0.31
  -6  -5   0    5.06    0.35
  -6  -5   0    4.69    0.31
  -6  -5   0    5.15    0.32
  -6  -5   0    5.09    0.39
  -6  -5   0    4.86    0.33
  -6  -5   0    4.87    0.34
  -6  -5   0    4.63    0.32
   6   5   0    5.60    0.38
   6   5   0    4.68    0.28
   6   5   0    5.17    0.30
  -6   5   0    4.71    0.28
  -6   5   0    4.76    0.20
  -6   5   0    5.01    0.22
   6   5   0    4.73    0.37
  -6   5   0    4.70    0.12
   6   5   0    4.45    0.32
   6   5   0    4.99    0.32
  -6   5   0    4.92    0.18
   6   5   0    4.43    0.30
  -7  -5   0   35.36    0.95
  -7  -5   0   37.23    0.99
  -7  -5   0   34.64    0.95
  -7  -5   0   33.55    0.99
  -7  -5   0   34.21    1.04
  -7  -5   0   35.14    0.97
  -7  -5   0   35.00    0.96
  -7  -5   0   36.70    0.97
  -7  -5   0   35.60    0.97
  -7   5   0   35.48    0.65
   7   5   0   35.48    0.88
   7   5   0   34.84    1.00
   7   5   0   34.58    0.94
   7   5   0   33.37    0.89
   7   5   0   35.04    0.98
  -7   5   0   35.06    0.73
   7   5   0   35.19    0.95
  -7   5   0   36.66    0.88
  -7   5   0   36.27    0.92
   7   5   0   35.23    0.86
  -8  -5   0   22.44    0.76
  -8  -5   0   22.01    0.85
  -8  -5   0   22.09    0.80
  -8  -5   0   20.48    0.72
  -8  -5   0   20.96    0.75
  -8  -5   0   20.97    0.74
  -8  -5   0   21.93    0.76
  -8   5   0   22.43    0.57
   8   5   0   21.31    0.77
  -8   5   0   21.53    0.34
   8   5   0   21.82    0.71
   8   5   0   22.16    0.75
   8   5   0   22.30    0.67
   8   5   0   21.05    0.69
  -8   5   0   22.18    0.47
  -8   5   0   22.15    0.73
   8   5   0   21.19    0.75
  -9  -5   0   -0.11    0.09
  -9  -5   0   -0.15    0.07
  -9  -5   0   -0.01    0.09
  -9  -5   0   -0.10    0.11
  -9  -5   0    0.17    0.14
  -9  -5   0   -0.02    0.10
  -9  -5   0    0.08    0.11
  -9  -5   0    0.11    0.14
  -9   5   0    0.11    0.08
  -9   5   0    0.14    0.11
   9   5   0   -0.10    0.12
   9   5   0   -0.06    0.08
  -9   5   0    0.16    0.06
   9   5   0   -0.08    0.09
   9   5   0    0.10    0.13
  -9   5   0    0.03    0.07
   9   5   0   -0.04    0.07
   9   5   0   -0.03    0.10
 -10  -5   0    5.44    0.44
 -10  -5   0    5.74    0.44
 -10  -5   0    5.27    0.50
 -10  -5   0    5.68    0.38
 -10  -5   0    5.52    0.42
 -10  -5   0    5.89    0.43
 -10  -5   0    5.36    0.41
 -10  -5   0    5.79    0.41
 -10   5   0    5.38    0.20
 -10   5   0    6.41    0.45
  10   5   0    5.42    0.40
  10   5   0    5.16    0.39
 -10   5   0    5.28    0.30
  10   5   0    5.89    0.36
  10   5   0    5.52    0.36
 -10   5   0    5.73    0.35
 -10   5   0    5.89    0.23
  10   5   0    6.03    0.40
 -11  -5   0    0.02    0.14
 -11  -5   0    0.05    0.11
 -11  -5   0    0.00    0.12
 -11  -5   0   -0.13    0.11
 -11  -5   0    0.03    0.12
 -11  -5   0   -0.01    0.15
 -11  -5   0    0.09    0.15
  11   5   0    0.14    0.14
 -11   5   0    0.03    0.14
 -11   5   0    0.03    0.08
  11   5   0   -0.02    0.10
 -11   5   0    0.06    0.12
  11   5   0    0.00    0.13
 -12  -5   0    1.53    0.32
 -12  -5   0    1.88    0.36
 -12  -5   0    1.40    0.25
 -12  -5   0    1.70    0.26
 -12  -5   0    1.80    0.32
 -12   5   0    1.33    0.26
 -12   5   0    1.52    0.23
 -13  -5   0    0.85    0.29
 -13  -5   0    1.17    0.27
 -13  -5   0    1.24    0.27
 -13  -5   0    1.02    0.22
 -13   5   0    1.20    0.24
 -14  -5   0    3.57    0.45
 -14  -5   0    2.52    0.47
 -14  -5   0    4.67    0.49
 -14  -5   0    4.45    0.39
 -14  -5   0    3.16    0.42
 -14   5   0    3.37    0.45
   0  -6   0  359.49   38.45
   0  -6   0  336.44   37.84
   1  -6   0    0.28    0.07
  -1  -6   0    0.28    0.10
   1  -6   0    0.33    0.06
  -1  -6   0    0.15    0.05
  -1  -6   0    0.23    0.08
   1  -6   0    0.24    0.09
  -1  -6   0    0.30    0.08
  -1  -6   0    0.39    0.08
  -1  -6   0    0.24    0.09
  -1  -6   0    0.20    0.08
   1  -6   0    0.34    0.09
   1  -6   0    0.25    0.08
  -1   6   0    0.23    0.07
   1   6   0    0.18    0.07
   1   6   0    0.25    0.09
   1   6   0    0.31    0.08
  -1   6   0    0.23    0.09
  -1   6   0    0.38    0.06
  -1   6   0    0.35    0.08
   1   6   0    0.17    0.07
  -1   6   0    0.28    0.09
   1   6   0    0.14    0.09
  -1   6   0    0.26    0.09
   1   6   0    0.29    0.08
   1   6   0    0.27    0.10
  -1   6   0    0.13    0.06
   2  -6   0   20.30    0.47
  -2  -6   0   21.78    0.62
   2  -6   0   21.09    0.52
   2  -6   0   20.32    0.52
  -2  -6   0   20.67    0.64
  -2  -6   0   19.95    0.56
  -2  -6   0   21.22    0.63
  -2  -6   0   20.07    0.52
  -2  -6   0   20.79    0.55
  -2  -6   0   21.01    0.63
   2  -6   0   20.70    0.56
   2   6   0   20.27    0.59
   2   6   0   20.95    0.66
  -2   6   0   20.07    0.56
  -2   6   0   21.12    0.55
   2   6   0   21.60    0.65
   2   6   0   20.61    0.56
   2   6   0   21.49    0.61
  -2   6   0   20.94    0.55
   2   6   0   20.96    0.65
  -2   6   0   19.67    0.50
  -2   6   0   20.25    0.50
  -2   6   0   20.96    0.44
   2   6   0   20.43    0.56
  -3  -6   0    3.66    0.23
  -3  -6   0    3.46    0.27
   3  -6   0    3.63    0.21
   3  -6   0    3.47    0.17
  -3  -6   0    3.96    0.28
  -3  -6   0    3.36    0.26
  -3  -6   0    3.32    0.25
  -3  -6   0    3.57    0.23
   3  -6   0    3.64    0.15
   3  -6   0    3.65    0.18
  -3  -6   0    3.42    0.22
   3   6   0    3.74    0.27
  -3   6   0    3.51    0.18
  -3   6   0    3.33    0.14
   3   6   0    3.94    0.27
   3   6   0    3.46    0.25
   3   6   0    3.68    0.23
  -3   6   0    4.12    0.20
   3   6   0    3.76    0.23
   3   6   0    3.29    0.24
  -3   6   0    3.49    0.11
  -3   6   0    3.72    0.18
  -3   6   0    3.78    0.21
  -3   6   0    3.39    0.18
   3   6   0    3.27    0.27
  -4  -6   0   48.78    1.29
   4  -6   0   45.38    0.76
  -4  -6   0   46.15    1.02
  -4  -6   0   45.43    1.09
  -4  -6   0   44.66    1.12
  -4  -6   0   45.04    1.09
   4  -6   0   44.91    0.82
   4  -6   0   45.24    0.88
  -4  -6   0   43.93    1.02
  -4  -6   0   42.68    1.05
  -4   6   0   45.21    0.76
  -4   6   0   44.71    0.81
  -4   6   0   45.80    0.84
  -4   6   0   45.32    0.82
   4   6   0   44.05    1.02
  -4   6   0   44.75    0.82
   4   6   0   46.80    1.10
   4   6   0   46.13    1.07
   4   6   0   46.87    1.15
   4   6   0   45.62    1.01
  -4   6   0   45.18    0.82
   4   6   0   46.30    1.12
   4   6   0   45.12    1.05
  -4   6   0   44.99    0.90
   5  -6   0   41.76    0.69
  -5  -6   0   39.95    1.04
  -5  -6   0   39.79    1.05
  -5  -6   0   39.74    1.05
   5  -6   0   40.72    0.65
  -5  -6   0   41.34    1.00
   5   6   0   42.26    1.14
   5   6   0   40.89    1.07
   5   6   0   40.01    0.97
  -5   6   0   40.70    0.71
   5   6   0   40.18    1.01
  -5   6   0   40.26    0.75
   5   6   0   42.55    1.01
   5   6   0   42.72    1.09
  -5   6   0   42.15    0.72
  -5   6   0   41.04    0.79
  -5   6   0   42.31    0.84
   5   6   0   40.69    1.09
  -6  -6   0   67.99    1.47
  -6  -6   0   68.51    1.54
  -6  -6   0   68.41    1.55
  -6  -6   0   67.94    1.52
  -6  -6   0   69.93    1.50
  -6  -6   0   69.53    1.52
  -6   6   0   68.97    1.09
  -6   6   0   68.27    1.15
   6   6   0   69.76    1.58
   6   6   0   71.14    1.57
   6   6   0   66.14    1.47
  -6   6   0   70.31    1.33
   6   6   0   69.90    1.51
  -6   6   0   69.52    1.12
  -6   6   0   68.92    1.14
   6   6   0   70.14    1.43
   6   6   0   67.76    1.43
  -7  -6   0   19.16    0.70
  -7  -6   0   20.18    0.77
  -7  -6   0   17.49    0.69
  -7  -6   0   18.95    0.70
  -7  -6   0   18.94    0.73
  -7  -6   0   18.56    0.69
  -7  -6   0   18.48    0.67
  -7  -6   0   18.86    0.70
   7   6   0   18.01    0.67
  -7   6   0   19.20    0.86
   7   6   0   17.86    0.72
   7   6   0   17.83    0.63
  -7   6   0   18.13    0.34
   7   6   0   19.33    0.73
   7   6   0   17.64    0.66
  -7   6   0   17.93    0.41
   7   6   0   18.09    0.61
   7   6   0   18.54    0.65
  -7   6   0   19.27    0.51
  -7   6   0   18.80    0.45
  -8  -6   0    0.21    0.13
  -8  -6   0    0.34    0.16
  -8  -6   0    0.24    0.14
  -8  -6   0    0.33    0.13
  -8  -6   0    0.10    0.13
  -8  -6   0    0.39    0.14
  -8  -6   0    0.27    0.15
  -8  -6   0    0.26    0.14
   8   6   0    0.38    0.14
   8   6   0    0.09    0.11
  -8   6   0    0.29    0.06
   8   6   0    0.45    0.16
  -8   6   0    0.29    0.08
  -8   6   0    0.30    0.03
   8   6   0    0.10    0.11
   8   6   0    0.19    0.11
  -8   6   0    0.20    0.09
   8   6   0    0.27    0.16
   8   6   0    0.09    0.13
  -8   6   0    0.32    0.11
  -9  -6   0   -0.16    0.11
  -9  -6   0   -0.04    0.08
  -9  -6   0    0.22    0.16
  -9  -6   0   -0.09    0.12
  -9  -6   0    0.07    0.11
  -9  -6   0    0.15    0.12
  -9  -6   0    0.04    0.11
  -9  -6   0    0.11    0.12
   9   6   0   -0.13    0.07
   9   6   0   -0.05    0.09
  -9   6   0   -0.03    0.09
   9   6   0    0.05    0.07
  -9   6   0    0.03    0.08
   9   6   0   -0.05    0.08
  -9   6   0    0.10    0.08
   9   6   0   -0.09    0.12
   9   6   0   -0.12    0.08
  -9   6   0    0.08    0.05
   9   6   0   -0.12    0.13
 -10  -6   0    7.12    0.56
 -10  -6   0    6.79    0.46
 -10  -6   0    6.15    0.44
 -10  -6   0    6.64    0.50
 -10  -6   0    6.70    0.48
 -10  -6   0    6.52    0.46
 -10  -6   0    7.00    0.45
 -10  -6   0    5.76    0.44
  10   6   0    6.52    0.41
 -10   6   0    6.38    0.43
  10   6   0    6.56    0.42
  10   6   0    6.34    0.35
 -10   6   0    6.26    0.31
 -10   6   0    6.80    0.37
  10   6   0    5.77    0.44
  10   6   0    6.74    0.47
  10   6   0    6.90    0.38
 -11  -6   0   25.52    0.96
 -11  -6   0   26.12    0.98
 -11  -6   0   26.55    0.94
 -11  -6   0   25.84    1.10
 -11  -6   0   24.90    1.01
 -11  -6   0   26.32    0.99
 -11  -6   0   26.40    0.90
  11   6   0   26.94    0.74
 -11   6   0   25.72    0.94
 -11   6   0   26.39    0.81
  11   6   0   23.87    0.91
 -12  -6   0    0.24    0.18
 -12  -6   0    0.05    0.11
 -12  -6   0   -0.12    0.14
 -12  -6   0    0.22    0.17
 -12  -6   0    0.09    0.17
 -12  -6   0    0.32    0.15
 -12   6   0   -0.02    0.16
 -12   6   0   -0.03    0.11
 -13  -6   0    5.20    0.51
 -13  -6   0    5.01    0.57
 -13  -6   0    5.15    0.54
 -13  -6   0    5.64    0.50
 -13  -6   0    7.03    0.49
 -13   6   0    5.31    0.50
 -13   6   0    5.81    0.43
   0  -7   0   -0.06    0.07
   0  -7   0    0.01    0.06
   0  -7   0    0.01    0.07
   0  -7   0    0.04    0.05
   0  -7   0    0.04    0.05
   0   7   0   -0.08    0.05
   0   7   0    0.04    0.07
   0   7   0   -0.01    0.03
   0   7   0    0.07    0.06
   0   7   0    0.02    0.06
   0   7   0    0.02    0.07
   0   7   0   -0.03    0.05
   1  -7   0    7.19    0.24
  -1  -7   0    6.77    0.35
   1  -7   0    6.57    0.29
  -1  -7   0    6.89    0.37
  -1  -7   0    6.86    0.29
  -1  -7   0    6.73    0.29
  -1  -7   0    6.65    0.33
   1  -7   0    6.83    0.32
   1  -7   0    6.69    0.33
  -1  -7   0    6.83    0.24
  -1  -7   0    6.67    0.36
   1   7   0    6.88    0.36
  -1   7   0    6.85    0.32
   1   7   0    6.82    0.34
   1   7   0    6.90    0.31
  -1   7   0    6.31    0.32
   1   7   0    6.83    0.37
  -1   7   0    6.84    0.35
   1   7   0    6.66    0.34
  -1   7   0    7.00    0.32
  -1   7   0    6.93    0.26
   1   7   0    6.61    0.36
  -1   7   0    6.86    0.28
   1   7   0    6.80    0.29
  -1   7   0    7.01    0.35
  -2  -7   0    0.04    0.09
  -2  -7   0    0.10    0.06
   2  -7   0    0.13    0.07
   2  -7   0    0.05    0.06
   2  -7   0    0.10    0.06
   2  -7   0   -0.01    0.06
  -2  -7   0    0.05    0.07
  -2  -7   0    0.12    0.07
  -2  -7   0    0.14    0.08
  -2  -7   0    0.13    0.06
  -2  -7   0   -0.02    0.10
  -2   7   0    0.11    0.07
  -2   7   0    0.06    0.06
   2   7   0    0.04    0.07
  -2   7   0    0.12    0.06
   2   7   0    0.15    0.10
  -2   7   0    0.10    0.07
  -2   7   0    0.00    0.07
   2   7   0    0.08    0.06
   2   7   0    0.02    0.09
   2   7   0    0.13    0.11
  -2   7   0    0.12    0.06
   2   7   0    0.17    0.10
  -2   7   0    0.07    0.06
   2   7   0    0.05    0.06
  -2   7   0    0.09    0.04
  -3  -7   0   40.91    0.95
  -3  -7   0   41.98    1.05
  -3  -7   0   42.45    1.10
   3  -7   0   41.84    0.84
   3  -7   0   41.07    0.78
  -3  -7   0   41.26    1.03
   3  -7   0   41.01    0.91
  -3  -7   0   41.59    1.07
   3  -7   0   41.78    0.87
  -3  -7   0   41.55    0.93
  -3  -7   0   40.76    0.94
  -3   7   0   40.91    0.92
   3   7   0   41.16    0.96
  -3   7   0   40.88    0.84
   3   7   0   41.30    1.07
  -3   7   0   41.67    0.87
  -3   7   0   42.29    0.90
   3   7   0   41.41    1.02
   3   7   0   40.90    0.96
  -3   7   0   41.95    0.87
   3   7   0   43.00    1.21
   3   7   0   42.47    1.13
  -3   7   0   41.72    0.75
  -4  -7   0    1.34    0.20
   4  -7   0    1.36    0.15
  -4  -7   0    1.37    0.24
  -4  -7   0    1.60    0.21
  -4  -7   0    1.21    0.18
   4  -7   0    1.55    0.11
  -4  -7   0    1.27    0.20
  -4  -7   0    1.38    0.22
  -4  -7   0    1.30    0.21
   4  -7   0    1.55    0.14
   4   7   0    1.48    0.23
  -4   7   0    1.32    0.13
   4   7   0    1.58    0.23
  -4   7   0    1.42    0.14
   4   7   0    1.77    0.19
  -4   7   0    1.58    0.10
   4   7   0    1.30    0.18
  -4   7   0    1.49    0.09
  -4   7   0    1.42    0.14
   4   7   0    1.14    0.21
  -4   7   0    1.61    0.13
   4   7   0    1.34    0.18
  -4   7   0    1.46    0.16
   5  -7   0    0.87    0.08
  -5  -7   0    0.58    0.14
  -5  -7   0    0.58    0.14
   5  -7   0    0.65    0.08
  -5  -7   0    0.69    0.21
  -5  -7   0    0.95    0.17
  -5  -7   0    0.66    0.17
   5  -7   0    0.70    0.07
  -5  -7   0    0.64    0.15
  -5  -7   0    0.75    0.15
  -5  -7   0    0.58    0.16
  -5   7   0    0.78    0.11
  -5   7   0    0.64    0.09
   5   7   0    0.46    0.16
  -5   7   0    0.48    0.11
  -5   7   0    0.58    0.08
   5   7   0    0.90    0.18
   5   7   0    0.68    0.15
  -5   7   0    0.85    0.08
   5   7   0    0.52    0.14
  -5   7   0    0.73    0.10
   5   7   0    0.94    0.16
   5   7   0    0.89    0.20
   5   7   0    0.63    0.13
  -5   7   0    0.67    0.10
  -6  -7   0    0.30    0.13
  -6  -7   0    0.31    0.14
   6  -7   0    0.32    0.03
   6  -7   0    0.30    0.03
  -6  -7   0    0.28    0.14
  -6  -7   0    0.40    0.14
  -6  -7   0    0.04    0.10
  -6  -7   0    0.16    0.13
  -6  -7   0    0.50    0.15
  -6  -7   0    0.15    0.11
   6   7   0    0.14    0.13
  -6   7   0    0.16    0.08
  -6   7   0    0.31    0.07
   6   7   0    0.25    0.12
   6   7   0    0.41    0.14
   6   7   0    0.34    0.15
   6   7   0    0.44    0.13
   6   7   0    0.34    0.12
   6   7   0    0.31    0.15
  -6   7   0    0.33    0.06
  -6   7   0    0.17    0.06
  -6   7   0    0.27    0.08
  -7  -7   0   -0.04    0.09
  -7  -7   0   -0.12    0.10
  -7  -7   0    0.06    0.09
  -7  -7   0   -0.09    0.09
  -7  -7   0   -0.06    0.10
  -7  -7   0   -0.16    0.09
  -7  -7   0    0.00    0.10
  -7  -7   0   -0.15    0.07
   7   7   0   -0.21    0.10
   7   7   0   -0.22    0.10
   7   7   0    0.07    0.10
  -7   7   0   -0.02    0.04
   7   7   0    0.02    0.09
  -7   7   0    0.01    0.05
  -7   7   0   -0.04    0.07
   7   7   0   -0.22    0.12
  -7   7   0    0.01    0.04
  -7   7   0   -0.02    0.04
   7   7   0   -0.05    0.08
  -7   7   0    0.07    0.04
  -8  -7   0    5.95    0.40
  -8  -7   0    5.48    0.42
  -8  -7   0    5.72    0.45
  -8  -7   0    6.13    0.42
  -8  -7   0    6.34    0.44
  -8  -7   0    6.45    0.43
  -8  -7   0    5.83    0.44
  -8  -7   0    5.22    0.42
  -8   7   0    6.51    0.31
   8   7   0    5.95    0.41
  -8   7   0    6.51    0.22
  -8   7   0    6.22    0.18
   8   7   0    5.98    0.40
  -8   7   0    6.39    0.36
   8   7   0    5.94    0.43
   8   7   0    6.38    0.40
   8   7   0    6.32    0.38
   8   7   0    6.29    0.48
  -8   7   0    6.48    0.25
   8   7   0    6.99    0.42
  -9  -7   0    2.47    0.33
  -9  -7   0    2.49    0.34
  -9  -7   0    2.10    0.30
  -9  -7   0    2.14    0.29
  -9  -7   0    2.85    0.32
  -9  -7   0    2.54    0.34
  -9  -7   0    2.66    0.36
   9   7   0    2.72    0.30
   9   7   0    2.43    0.27
   9   7   0    2.24    0.30
   9   7   0    2.28    0.25
   9   7   0    2.85    0.29
  -9   7   0    2.43    0.14
   9   7   0    2.56    0.39
  -9   7   0    2.27    0.17
  -9   7   0    2.88    0.24
   9   7   0    2.60    0.35
 -10  -7   0    3.12    0.41
 -10  -7   0    2.59    0.33
 -10  -7   0    3.34    0.35
 -10  -7   0    3.33    0.36
 -10  -7   0    3.23    0.37
 -10  -7   0    3.17    0.35
 -10  -7   0    2.73    0.38
 -10  -7   0    2.91    0.33
  10   7   0    3.69    0.31
  10   7   0    2.37    0.34
  10   7   0    2.74    0.30
 -10   7   0    2.98    0.32
 -10   7   0    3.35    0.27
  10   7   0    2.73    0.27
  10   7   0    2.88    0.31
  10   7   0    2.37    0.31
 -11  -7   0    1.71    0.35
 -11  -7   0    1.85    0.33
 -11  -7   0    2.38    0.34
 -11  -7   0    2.20    0.33
 -11  -7   0    2.14    0.31
 -11   7   0    1.49    0.25
 -11   7   0    1.96    0.25
  11   7   0    2.03    0.24
 -12  -7   0    0.95    0.30
 -12  -7   0    1.39    0.25
 -12  -7   0    0.94    0.26
 -12  -7   0    1.33    0.30
 -12  -7   0    1.24    0.30
 -12  -7   0    1.77    0.31
 -12   7   0    1.24    0.22
 -13  -7   0   -0.18    0.15
 -13  -7   0   -0.19    0.10
 -13  -7   0   -0.07    0.14
 -13  -7   0   -0.17    0.22
   0  -8   0    2.47    0.09
   0  -8   0    2.29    0.24
   0  -8   0    2.35    0.17
   0  -8   0    2.36    0.20
   0  -8   0    2.64    0.24
   0   8   0    2.46    0.18
   0   8   0    2.26    0.21
   0   8   0    2.53    0.24
   0   8   0    2.17    0.23
   0   8   0    2.34    0.24
   0   8   0    2.70    0.20
  -1  -8   0    0.08    0.09
  -1  -8   0    0.14    0.07
   1  -8   0    0.10    0.04
   1  -8   0    0.07    0.07
   1  -8   0    0.17    0.09
  -1  -8   0    0.07    0.08
  -1  -8   0    0.06    0.08
  -1  -8   0    0.11    0.06
  -1  -8   0    0.13    0.05
   1  -8   0    0.12    0.06
   1  -8   0    0.20    0.10
  -1  -8   0    0.07    0.08
  -1   8   0    0.03    0.07
  -1   8   0    0.11    0.06
   1   8   0    0.08    0.07
   1   8   0    0.12    0.06
   1   8   0    0.15    0.10
  -1   8   0    0.12    0.10
   1   8   0    0.12    0.09
  -1   8   0    0.01    0.07
  -1   8   0    0.09    0.09
   1   8   0    0.09    0.08
   1   8   0    0.18    0.08
  -1   8   0    0.10    0.07
  -1   8   0    0.15    0.07
  -2  -8   0  100.00    1.81
  -2  -8   0  101.22    1.73
   2  -8   0  100.21    1.80
  -2  -8   0  100.57    1.81
   2  -8   0  100.48    1.82
   2  -8   0  100.27    1.88
   2  -8   0   99.28    1.72
  -2  -8   0  100.17    1.96
  -2  -8   0   99.27    1.96
  -2  -8   0  101.81    1.96
  -2   8   0   99.67    1.80
   2   8   0  102.63    2.01
  -2   8   0   98.60    1.77
   2   8   0  102.78    1.84
   2   8   0   98.17    1.92
   2   8   0   99.54    1.85
   2   8   0  103.51    2.01
   2   8   0  101.04    2.07
  -2   8   0  100.23    1.89
  -2   8   0   98.84    1.65
  -2   8   0  100.91    1.75
  -2   8   0  101.20    1.85
   3  -8   0    9.45    0.35
  -3  -8   0    9.54    0.41
  -3  -8   0    8.50    0.45
  -3  -8   0    9.93    0.50
   3  -8   0   10.01    0.41
   3  -8   0    9.62    0.31
  -3  -8   0    9.51    0.48
  -3  -8   0    9.56    0.39
  -3  -8   0   10.02    0.47
   3  -8   0    9.18    0.36
   3   8   0    9.13    0.59
  -3   8   0    9.29    0.35
   3   8   0    9.29    0.42
  -3   8   0    9.47    0.29
   3   8   0    9.59    0.48
  -3   8   0   10.05    0.38
   3   8   0    9.25    0.49
   3   8   0    9.55    0.47
  -3   8   0    9.86    0.38
  -3   8   0    9.49    0.41
  -3   8   0    9.82    0.36
  -3   8   0    9.14    0.37
   3   8   0    9.43    0.41
  -3   8   0    9.64    0.39
   3   8   0    9.51    0.45
   4  -8   0   57.53    1.17
   4  -8   0   58.22    1.07
  -4  -8   0   58.86    1.41
   4  -8   0   57.84    1.10
  -4  -8   0   55.86    1.26
  -4  -8   0   59.10    1.27
  -4  -8   0   57.14    1.37
   4  -8   0   56.72    1.00
  -4  -8   0   58.61    1.38
  -4  -8   0   60.28    1.40
  -4  -8   0   57.59    1.27
  -4   8   0   57.10    1.12
  -4   8   0   56.05    1.11
  -4   8   0   58.47    0.98
   4   8   0   58.28    1.32
   4   8   0   56.48    1.27
   4   8   0   57.16    1.40
   4   8   0   56.69    1.39
   4   8   0   57.72    1.35
  -4   8   0   57.51    1.19
   4   8   0   57.41    1.29
  -4   8   0   58.00    1.14
  -4   8   0   57.07    1.09
   4   8   0   57.45    1.42
  -5  -8   0   16.15    0.64
  -5  -8   0   17.25    0.61
   5  -8   0   16.60    0.42
   5  -8   0   15.94    0.36
  -5  -8   0   16.40    0.61
  -5  -8   0   16.97    0.68
  -5  -8   0   15.35    0.66
  -5  -8   0   16.69    0.69
   5  -8   0   14.38    0.37
  -5  -8   0   16.09    0.62
  -5  -8   0   15.97    0.66
  -5   8   0   16.14    0.42
   5   8   0   16.05    0.66
  -5   8   0   16.15    0.44
  -5   8   0   15.85    0.36
  -5   8   0   16.52    0.46
   5   8   0   17.27    0.61
   5   8   0   16.28    0.71
   5   8   0   16.40    0.65
  -5   8   0   16.05    0.50
   5   8   0   15.62    0.62
   5   8   0   16.62    0.62
  -5   8   0   15.93    0.45
   5   8   0   16.05    0.67
  -5   8   0   15.87    0.36
  -6  -8   0   36.63    1.09
   6  -8   0   35.67    0.59
  -6  -8   0   35.13    1.03
  -6  -8   0   35.14    1.05
  -6  -8   0   35.55    1.07
   6  -8   0   35.10    0.62
  -6  -8   0   35.73    1.09
  -6  -8   0   34.89    1.00
  -6  -8   0   35.11    0.99
  -6  -8   0   34.47    1.07
   6   8   0   36.34    1.00
   6   8   0   35.62    1.06
  -6   8   0   35.25    0.64
  -6   8   0   33.95    0.76
  -6   8   0   35.33    0.62
  -6   8   0   35.37    0.71
  -6   8   0   35.51    0.73
   6   8   0   35.60    1.01
  -6   8   0   35.45    0.74
   6   8   0   35.39    1.02
   6   8   0   35.77    1.13
  -6   8   0   35.03    0.73
   6   8   0   36.13    0.99
  -6   8   0   35.50    0.64
   6   8   0   34.81    1.09
  -7  -8   0   -0.07    0.11
  -7  -8   0    0.10    0.12
  -7  -8   0   -0.17    0.10
  -7  -8   0    0.10    0.13
  -7  -8   0    0.06    0.11
  -7  -8   0    0.08    0.12
  -7  -8   0    0.04    0.10
  -7  -8   0    0.07    0.10
   7   8   0    0.08    0.13
  -7   8   0    0.07    0.05
   7   8   0   -0.13    0.10
  -7   8   0    0.03    0.04
  -7   8   0    0.02    0.06
   7   8   0    0.00    0.11
   7   8   0   -0.01    0.12
  -7   8   0   -0.01    0.04
   7   8   0    0.08    0.10
  -7   8   0    0.12    0.05
   7   8   0   -0.10    0.11
  -7   8   0   -0.01    0.05
   7   8   0    0.00    0.09
  -8  -8   0    6.90    0.49
  -8  -8   0    8.36    0.54
  -8  -8   0    8.29    0.57
  -8  -8   0    8.04    0.49
  -8  -8   0    7.07    0.50
  -8  -8   0    7.91    0.51
  -8  -8   0    8.08    0.50
  -8  -8   0    8.14    0.63
   8   8   0    7.26    0.44
   8   8   0    6.59    0.41
   8   8   0    7.74    0.49
   8   8   0    7.12    0.63
   8   8   0    6.61    0.45
  -8   8   0    7.67    0.25
  -8   8   0    7.88    0.34
   8   8   0    7.45    0.51
  -8   8   0    7.79    0.25
   8   8   0    7.77    0.54
  -8   8   0    7.69    0.37
  -8   8   0    7.09    0.22
  -9  -8   0   10.00    0.59
  -9  -8   0   10.63    0.59
  -9  -8   0   10.97    0.61
  -9  -8   0   10.47    0.60
  -9  -8   0    9.94    0.59
  -9  -8   0   11.04    0.64
  -9  -8   0   10.51    0.58
   9   8   0   10.82    0.52
   9   8   0   10.18    0.53
   9   8   0   10.18    0.61
   9   8   0    9.97    0.55
  -9   8   0   10.13    0.47
   9   8   0   10.70    0.58
   9   8   0    9.99    0.53
  -9   8   0   10.72    0.43
 -10  -8   0    0.34    0.17
 -10  -8   0    0.20    0.18
 -10  -8   0   -0.14    0.10
 -10  -8   0   -0.20    0.12
 -10  -8   0    0.18    0.17
 -10  -8   0    0.12    0.15
  10   8   0    0.07    0.11
  10   8   0    0.09    0.11
 -10   8   0   -0.02    0.09
 -10   8   0    0.17    0.11
 -11  -8   0   10.33    0.64
 -11  -8   0    9.19    0.61
 -11  -8   0    8.77    0.81
 -11  -8   0    9.84    0.63
 -11  -8   0   10.50    0.62
 -11   8   0    9.81    0.48
  11   8   0   10.56    0.52
 -12  -8   0    0.61    0.24
 -12  -8   0    0.30    0.23
 -12  -8   0    0.14    0.17
 -12  -8   0    0.32    0.17
   0  -9   0   -0.02    0.09
   0  -9   0   -0.01    0.08
   0  -9   0    0.01    0.01
   0  -9   0   -0.01    0.01
   0  -9   0    0.03    0.06
   0  -9   0    0.08    0.10
   0  -9   0    0.04    0.07
   0   9   0   -0.02    0.05
   0   9   0   -0.01    0.09
   0   9   0   -0.05    0.09
   0   9   0   -0.04    0.06
   0   9   0   -0.04    0.08
   0   9   0   -0.11    0.07
   0   9   0    0.10    0.05
  -1  -9   0   57.52    1.32
  -1  -9   0   59.79    1.69
  -1  -9   0   56.48    1.37
   1  -9   0   56.67    1.26
   1  -9   0   56.85    1.32
   1  -9   0   56.37    1.26
   1  -9   0   56.61    1.18
  -1  -9   0   56.54    0.99
  -1  -9   0   57.27    1.34
  -1  -9   0   57.97    1.16
   1   9   0   57.14    1.31
  -1   9   0   57.18    1.12
   1   9   0   58.45    1.38
  -1   9   0   54.47    1.23
   1   9   0   56.66    1.19
   1   9   0   56.26    1.37
  -1   9   0   57.43    1.26
   1   9   0   56.11    1.36
  -1   9   0   55.49    1.47
  -1   9   0   59.31    1.31
   1   9   0   58.64    1.39
  -1   9   0   57.40    1.19
  -1   9   0   56.80    1.32
   1   9   0   56.20    1.31
  -2  -9   0   -0.01    0.05
   2  -9   0    0.03    0.07
  -2  -9   0    0.15    0.12
  -2  -9   0    0.00    0.10
  -2  -9   0    0.07    0.10
   2  -9   0    0.01    0.07
   2  -9   0    0.02    0.06
  -2  -9   0    0.00    0.08
  -2  -9   0    0.16    0.11
  -2  -9   0    0.05    0.06
   2  -9   0   -0.03    0.10
  -2   9   0    0.04    0.07
   2   9   0    0.01    0.09
   2   9   0   -0.03    0.08
   2   9   0    0.01    0.06
  -2   9   0    0.02    0.06
  -2   9   0   -0.04    0.09
   2   9   0   -0.02    0.07
  -2   9   0    0.04    0.07
   2   9   0   -0.02    0.09
  -2   9   0   -0.03    0.04
  -2   9   0    0.02    0.09
   2   9   0    0.03    0.11
  -2   9   0   -0.03    0.07
   2   9   0    0.09    0.17
  -3  -9   0   14.46    0.54
  -3  -9   0   15.25    0.50
   3  -9   0   14.18    0.47
   3  -9   0   14.68    0.43
  -3  -9   0   14.53    0.59
  -3  -9   0   13.60    0.61
  -3  -9   0   13.85    0.62
  -3  -9   0   14.99    0.53
  -3  -9   0   14.07    0.61
   3  -9   0   13.11    0.47
   3   9   0   13.76    0.57
  -3   9   0   14.19    0.54
   3   9   0   13.75    0.59
   3   9   0   14.28    0.54
   3   9   0   14.47    0.63
   3   9   0   14.24    0.63
   3   9   0   14.75    0.55
  -3   9   0   14.41    0.51
  -3   9   0   14.07    0.50
  -3   9   0   13.91    0.47
  -3   9   0   14.43    0.39
  -3   9   0   14.09    0.50
  -3   9   0   14.98    0.52
   4  -9   0    1.98    0.17
  -4  -9   0    1.23    0.22
  -4  -9   0    1.85    0.26
  -4  -9   0    1.67    0.26
  -4  -9   0    1.97    0.22
  -4  -9   0    1.63    0.22
  -4  -9   0    1.98    0.23
   4  -9   0    1.76    0.17
   4  -9   0    1.88    0.21
  -4  -9   0    1.46    0.26
   4  -9   0    1.99    0.14
   4   9   0    1.77    0.20
  -4   9   0    1.85    0.18
   4   9   0    2.21    0.32
   4   9   0    1.62    0.23
  -4   9   0    1.92    0.20
   4   9   0    1.92    0.28
  -4   9   0    1.80    0.18
   4   9   0    1.85    0.29
   4   9   0    1.52    0.21
  -4   9   0    1.79    0.18
  -4   9   0    1.61    0.18
  -4   9   0    1.72    0.18
   4   9   0    1.36    0.22
  -4   9   0    2.22    0.26
  -4   9   0    1.83    0.14
  -5  -9   0   12.88    0.62
  -5  -9   0   13.26    0.62
  -5  -9   0   13.78    0.64
  -5  -9   0   12.38    0.55
   5  -9   0   13.14    0.34
  -5  -9   0   13.23    0.56
  -5  -9   0   13.76    0.65
   5  -9   0   13.04    0.45
  -5  -9   0   13.57    0.59
  -5   9   0   13.56    0.41
   5   9   0   12.35    0.59
  -5   9   0   12.97    0.42
  -5   9   0   12.83    0.47
   5   9   0   13.06    0.57
   5   9   0   13.48    0.61
   5   9   0   13.97    0.67
   5   9   0   13.22    0.63
   5   9   0   13.71    0.57
  -5   9   0   13.00    0.45
   5   9   0   13.85    0.68
  -5   9   0   13.24    0.32
  -5   9   0   12.84    0.41
   6  -9   0   19.63    0.44
  -6  -9   0   18.52    0.78
  -6  -9   0   18.86    0.71
  -6  -9   0   18.13    0.70
  -6  -9   0   19.55    0.80
  -6  -9   0   19.68    0.74
  -6  -9   0   18.24    0.78
  -6  -9   0   19.13    0.78
   6  -9   0   19.66    0.41
   6   9   0   18.95    0.71
   6   9   0   19.60    0.76
   6   9   0   19.36    0.79
   6   9   0   20.00    0.81
  -6   9   0   19.74    0.50
   6   9   0   18.59    0.72
  -6   9   0   18.83    0.49
  -6   9   0   18.60    0.54
   6   9   0   20.61    0.87
   6   9   0   18.83    0.72
  -6   9   0   19.35    0.44
  -6   9   0   18.62    0.42
  -6   9   0   18.53    0.53
  -6   9   0   18.81    0.40
  -6   9   0   19.04    0.39
  -7  -9   0   15.85    0.74
  -7  -9   0   16.13    0.74
  -7  -9   0   14.95    0.67
  -7  -9   0   15.61    0.75
  -7  -9   0   15.99    0.73
  -7  -9   0   17.51    0.74
  -7  -9   0   16.08    0.68
   7   9   0   15.78    0.69
   7   9   0   16.03    0.76
   7   9   0   15.80    0.65
  -7   9   0   15.34    0.33
  -7   9   0   15.70    0.38
  -7   9   0   14.95    0.43
   7   9   0   16.32    0.68
  -7   9   0   16.02    0.45
  -7   9   0   15.69    0.46
   7   9   0   15.72    0.68
   7   9   0   15.78    0.71
  -7   9   0   15.51    0.40
  -7   9   0   15.82    0.29
   7   9   0   16.62    0.79
  -8  -9   0    4.14    0.40
  -8  -9   0    4.09    0.39
  -8  -9   0    4.62    0.42
  -8  -9   0    3.49    0.38
  -8  -9   0    4.22    0.38
  -8  -9   0    4.01    0.40
  -8  -9   0    3.24    0.38
   8   9   0    3.66    0.41
   8   9   0    4.45    0.38
   8   9   0    3.44    0.37
   8   9   0    3.57    0.36
  -8   9   0    4.17    0.25
   8   9   0    3.71    0.34
   8   9   0    3.08    0.33
   8   9   0    3.81    0.69
  -8   9   0    3.50    0.24
  -9  -9   0    0.62    0.21
  -9  -9   0    0.43    0.20
  -9  -9   0    0.04    0.17
  -9  -9   0    0.40    0.21
  -9  -9   0    0.30    0.18
   9   9   0    0.45    0.18
   9   9   0    0.06    0.21
  -9   9   0    0.55    0.12
   9   9   0    0.21    0.13
   9   9   0   -0.08    0.16
   9   9   0    0.33    0.16
 -10  -9   0    9.73    0.61
 -10  -9   0    8.52    0.57
 -10  -9   0    9.78    0.65
 -10  -9   0    9.59    0.60
 -10  -9   0    8.82    0.60
  10   9   0    9.33    0.57
  10   9   0    8.97    0.53
  10   9   0    7.95    0.49
 -10   9   0    8.87    0.43
 -11  -9   0    0.45    0.19
 -11  -9   0    0.34    0.18
 -11  -9   0    0.29    0.18
 -11  -9   0   -0.02    0.17
 -11  -9   0   -0.15    0.15
  11   9   0    0.20    0.13
 -12  -9   0    8.60    0.92
 -12  -9   0    8.06    0.62
 -12  -9   0    6.86    0.69
 -12  -9   0    6.87    0.57
 -12  -9   0    7.04    0.57
   0 -10   0   58.25    1.40
   0 -10   0   56.11    1.12
   0 -10   0   54.77    1.31
   0 -10   0   56.08    1.25
   0 -10   0   57.47    1.34
   0  10   0   54.17    1.29
   0  10   0   57.14    1.39
   0  10   0   56.67    1.18
   0  10   0   54.08    1.31
   0  10   0   54.87    1.38
   0  10   0   55.51    1.23
   0  10   0   56.65    1.37
   1 -10   0    0.11    0.10
  -1 -10   0    0.20    0.12
   1 -10   0    0.27    0.12
  -1 -10   0    0.17    0.13
   1 -10   0    0.39    0.16
  -1 -10   0    0.25    0.10
  -1 -10   0    0.33    0.13
  -1 -10   0    0.40    0.14
  -1 -10   0    0.31    0.06
   1 -10   0    0.30    0.11
   1  10   0    0.21    0.10
   1  10   0    0.35    0.15
  -1  10   0    0.29    0.10
   1  10   0    0.22    0.13
  -1  10   0    0.20    0.13
  -1  10   0    0.21    0.10
  -1  10   0    0.22    0.12
  -1  10   0    0.28    0.09
   1  10   0    0.24    0.11
   1  10   0    0.41    0.14
   1  10   0    0.17    0.11
  -1  10   0    0.16    0.10
   1  10   0    0.39    0.12
  -1  10   0    0.40    0.14
  -2 -10   0    0.39    0.12
   2 -10   0    0.21    0.13
   2 -10   0    0.22    0.11
  -2 -10   0    0.35    0.14
  -2 -10   0    0.15    0.10
   2 -10   0    0.19    0.11
  -2 -10   0    0.02    0.11
  -2 -10   0    0.15    0.07
  -2 -10   0    0.14    0.14
   2 -10   0    0.41    0.12
   2  10   0    0.24    0.12
   2  10   0    0.26    0.15
  -2  10   0    0.22    0.11
  -2  10   0    0.12    0.10
  -2  10   0    0.12    0.09
  -2  10   0    0.22    0.13
   2  10   0    0.08    0.11
   2  10   0    0.33    0.12
  -2  10   0    0.20    0.10
   2  10   0    0.16    0.14
   2  10   0    0.20    0.13
  -2  10   0    0.23    0.08
   2  10   0    0.27    0.13
  -3 -10   0    0.13    0.13
  -3 -10   0    0.13    0.11
   3 -10   0    0.02    0.10
   3 -10   0    0.12    0.08
  -3 -10   0    0.13    0.12
  -3 -10   0    0.03    0.10
  -3 -10   0    0.01    0.06
   3 -10   0    0.16    0.10
  -3 -10   0    0.22    0.15
  -3 -10   0    0.11    0.13
  -3  10   0    0.07    0.10
  -3  10   0    0.06    0.10
  -3  10   0    0.01    0.12
   3  10   0    0.09    0.12
  -3  10   0    0.10    0.09
   3  10   0    0.03    0.13
   3  10   0    0.24    0.12
   3  10   0    0.19    0.13
   3  10   0    0.13    0.10
   3  10   0    0.20    0.13
   3  10   0    0.03    0.10
  -3  10   0    0.06    0.09
  -3  10   0    0.01    0.05
  -4 -10   0    5.86    0.45
  -4 -10   0    5.55    0.36
  -4 -10   0    6.00    0.44
   4 -10   0    5.46    0.31
   4 -10   0    5.75    0.25
   4 -10   0    5.39    0.29
  -4 -10   0    5.06    0.40
  -4 -10   0    5.39    0.41
   4 -10   0    5.57    0.34
  -4 -10   0    5.24    0.36
   4  10   0    5.42    0.40
   4  10   0    5.47    0.40
  -4  10   0    5.51    0.33
  -4  10   0    5.16    0.31
  -4  10   0    5.63    0.44
   4  10   0    5.88    0.38
  -4  10   0    5.25    0.22
   4  10   0    5.70    0.50
  -4  10   0    5.24    0.33
   4  10   0    5.89    0.38
   4  10   0    5.69    0.46
   4  10   0    5.72    0.43
  -4  10   0    5.29    0.31
  -5 -10   0   12.89    0.66
  -5 -10   0   14.26    0.61
  -5 -10   0   13.81    0.68
  -5 -10   0   13.04    0.64
   5 -10   0   14.08    0.37
   5 -10   0   13.75    0.45
   5 -10   0   13.99    0.41
  -5 -10   0   13.96    0.69
  -5 -10   0   13.63    0.60
  -5 -10   0   14.06    0.59
  -5  10   0   13.34    0.50
   5  10   0   14.39    0.61
   5  10   0   13.35    0.66
  -5  10   0   13.04    0.34
  -5  10   0   13.88    0.48
   5  10   0   14.03    0.70
   5  10   0   13.22    0.69
  -5  10   0   13.23    0.45
   5  10   0   13.80    0.64
  -5  10   0   13.63    0.52
  -5  10   0   12.53    0.48
   5  10   0   13.33    0.60
   5  10   0   12.86    0.63
   6 -10   0   14.20    0.40
  -6 -10   0   15.24    0.74
  -6 -10   0   14.63    0.64
  -6 -10   0   14.53    0.63
  -6 -10   0   14.24    0.80
  -6 -10   0   12.20    0.66
  -6 -10   0   14.32    0.71
   6 -10   0   13.64    0.36
   6  10   0   14.13    0.62
   6  10   0   15.35    0.78
  -6  10   0   13.04    0.48
   6  10   0   13.94    0.68
   6  10   0   14.35    0.67
   6  10   0   12.95    0.61
  -6  10   0   13.82    0.49
  -6  10   0   13.73    0.30
  -6  10   0   14.43    0.50
  -6  10   0   13.93    0.49
  -6  10   0   14.10    0.39
   6  10   0   13.20    0.63
   6  10   0   14.22    0.71
  -7 -10   0    4.09    0.36
  -7 -10   0    4.65    0.39
  -7 -10   0    4.78    0.43
  -7 -10   0    4.60    0.41
  -7 -10   0    3.82    0.39
  -7 -10   0    3.85    0.40
  -7 -10   0    4.21    0.40
  -7  10   0    3.87    0.29
   7  10   0    3.89    0.39
   7  10   0    4.53    0.41
  -7  10   0    3.76    0.20
   7  10   0    5.09    0.47
   7  10   0    3.48    0.41
   7  10   0    3.91    0.37
  -7  10   0    3.95    0.15
   7  10   0    3.71    0.34
  -8 -10   0    0.16    0.16
  -8 -10   0   -0.18    0.17
  -8 -10   0    0.09    0.12
  -8 -10   0    0.01    0.14
  -8 -10   0   -0.17    0.15
  -8 -10   0   -0.08    0.15
  -8 -10   0   -0.16    0.11
   8  10   0    0.00    0.16
   8  10   0   -0.09    0.13
   8  10   0   -0.07    0.12
   8  10   0   -0.15    0.10
   8  10   0   -0.02    0.12
   8  10   0    0.09    0.19
   8  10   0    0.30    0.16
  -8  10   0    0.11    0.09
  -9 -10   0    0.02    0.16
  -9 -10   0    0.03    0.24
  -9 -10   0   -0.07    0.13
  -9 -10   0   -0.20    0.19
  -9 -10   0    0.12    0.15
   9  10   0    0.14    0.19
   9  10   0   -0.32    0.16
  -9  10   0    0.06    0.09
   9  10   0   -0.14    0.13
   9  10   0   -0.10    0.11
 -10 -10   0    0.53    0.20
 -10 -10   0    0.31    0.21
 -10 -10   0   -0.03    0.15
 -10 -10   0    0.15    0.17
 -10 -10   0    0.12    0.16
  10  10   0    0.14    0.13
 -11 -10   0    5.15    0.53
 -11 -10   0    4.24    0.47
 -11 -10   0    4.40    0.48
 -11 -10   0    5.38    0.51
 -11 -10   0    3.09    0.47
  11  10   0    4.31    0.43
  -1 -11   0   31.50    1.16
  -1 -11   0   31.45    1.02
  -1 -11   0   31.01    0.57
  -1 -11   0   29.19    0.96
   1 -11   0   29.60    0.91
   1 -11   0   32.74    1.10
   1 -11   0   30.10    0.83
   1 -11   0   30.80    0.98
  -1 -11   0   30.13    0.91
  -1 -11   0   30.48    0.80
   1  11   0   31.01    0.89
  -1  11   0   30.91    0.96
  -1  11   0   31.57    0.93
   1  11   0   31.09    1.02
  -1  11   0   31.64    0.96
  -1  11   0   31.61    0.86
  -1  11   0   31.04    0.93
   1  11   0   30.01    0.96
   1  11   0   30.71    0.98
   1  11   0   31.67    1.02
  -1  11   0   29.84    0.96
   1  11   0   30.97    1.02
  -1  11   0   31.13    0.78
   2 -11   0    1.45    0.23
  -2 -11   0    2.03    0.31
  -2 -11   0    1.56    0.21
   2 -11   0    1.38    0.22
  -2 -11   0    1.73    0.22
   2 -11   0    1.30    0.21
  -2 -11   0    1.37    0.15
  -2 -11   0    1.15    0.24
  -2 -11   0    1.12    0.23
  -2 -11   0    1.60    0.25
   2 -11   0    1.01    0.23
  -2  11   0    1.25    0.21
  -2  11   0    1.44    0.16
   2  11   0    1.36    0.24
   2  11   0    1.23    0.26
   2  11   0    1.44    0.22
   2  11   0    1.30    0.26
  -2  11   0    1.26    0.20
  -2  11   0    1.24    0.21
   2  11   0    1.73    0.23
  -2  11   0    2.10    0.29
   2  11   0    1.36    0.24
   2  11   0    1.34    0.27
  -2  11   0    1.34    0.22
  -2  11   0    0.99    0.19
  -3 -11   0  137.49    2.38
  -3 -11   0  122.91    2.61
  -3 -11   0  129.25    2.54
  -3 -11   0  123.82    2.34
   3 -11   0  126.34    2.32
  -3 -11   0  123.15    2.56
   3 -11   0  127.96    2.18
  -3 -11   0  129.38    2.37
   3 -11   0  129.06    2.43
  -3 -11   0  131.11    2.59
   3 -11   0  128.03    2.30
  -3  11   0  127.21    2.38
   3  11   0  124.61    2.42
  -3  11   0  127.65    2.44
  -3  11   0  126.70    2.10
   3  11   0  128.25    2.62
   3  11   0  131.30    2.69
  -3  11   0  126.23    2.37
  -3  11   0  129.03    2.38
  -3  11   0  128.70    2.30
   3  11   0  123.31    2.39
   3  11   0  128.98    2.57
   3  11   0  125.14    2.54
  -3  11   0  127.12    2.37
   3  11   0  127.63    2.62
  -4 -11   0   31.70    0.93
  -4 -11   0   30.79    1.03
  -4 -11   0   31.54    1.06
   4 -11   0   31.61    0.71
  -4 -11   0   32.29    0.89
  -4 -11   0   29.22    1.04
  -4 -11   0   32.77    1.12
  -4 -11   0   30.50    0.92
   4 -11   0   31.88    0.80
   4 -11   0   29.86    0.82
   4 -11   0   32.30    0.91
  -4  11   0   31.32    0.89
   4  11   0   31.76    1.12
  -4  11   0   31.00    0.84
   4  11   0   31.64    1.08
  -4  11   0   32.43    0.85
  -4  11   0   31.24    0.87
   4  11   0   32.08    1.05
   4  11   0   30.73    0.95
  -4  11   0   28.82    0.86
  -4  11   0   29.77    0.90
   4  11   0   30.58    1.01
   4  11   0   30.51    0.95
   4  11   0   31.26    1.10
  -5 -11   0   15.09    0.63
  -5 -11   0   12.84    0.68
   5 -11   0   14.30    0.49
  -5 -11   0   14.82    0.77
  -5 -11   0   14.99    0.85
  -5 -11   0   14.53    0.71
  -5 -11   0   14.96    0.61
   5 -11   0   14.49    0.49
  -5  11   0   13.83    0.51
   5  11   0   14.30    0.65
   5  11   0   14.34    0.73
   5  11   0   15.17    0.71
  -5  11   0   15.02    0.50
   5  11   0   14.62    0.64
   5  11   0   15.17    0.75
  -5  11   0   15.21    0.58
  -5  11   0   13.72    0.54
  -5  11   0   14.82    0.54
   5  11   0   14.86    0.76
   5  11   0   13.92    0.69
  -5  11   0   14.61    0.58
  -6 -11   0    5.32    0.47
  -6 -11   0    5.41    0.46
  -6 -11   0    5.92    0.44
   6 -11   0    5.31    0.27
  -6 -11   0    5.08    0.40
  -6 -11   0    4.91    0.40
  -6 -11   0    4.91    0.44
   6  11   0    6.19    0.52
   6  11   0    5.07    0.49
   6  11   0    4.89    0.49
   6  11   0    5.51    0.45
   6  11   0    4.58    0.42
  -6  11   0    4.95    0.33
  -6  11   0    5.06    0.32
   6  11   0    4.45    0.38
  -6  11   0    5.04    0.41
   6  11   0    4.56    0.41
  -7 -11   0   15.91    0.81
  -7 -11   0   18.24    0.78
  -7 -11   0   17.70    0.85
  -7 -11   0   17.19    0.74
  -7 -11   0   16.58    0.75
  -7 -11   0   17.73    0.85
  -7  11   0   18.02    0.47
   7  11   0   16.96    0.74
   7  11   0   16.25    0.82
   7  11   0   17.44    0.79
   7  11   0   18.28    0.79
   7  11   0   16.01    0.75
   7  11   0   16.85    0.81
   7  11   0   18.85    0.91
  -8 -11   0   10.91    0.68
  -8 -11   0   11.26    0.62
  -8 -11   0   10.84    0.68
  -8 -11   0   10.53    0.62
  -8 -11   0    9.27    0.66
   8  11   0   10.62    0.71
   8  11   0   11.56    0.64
  -9 -11   0    0.23    0.37
  -9 -11   0    0.98    0.26
  -9 -11   0    1.12    0.25
  -9 -11   0    1.53    0.29
  -9 -11   0    1.49    0.28
   9  11   0    1.54    0.28
 -10 -11   0   14.72    0.85
 -10 -11   0   15.27    0.83
 -10 -11   0   13.97    1.21
 -10 -11   0   14.63    0.81
 -10 -11   0   14.21    0.76
  10  11   0   14.97    0.74
 -11 -11   0    0.10    0.22
 -11 -11   0    0.34    0.20
 -11 -11   0    0.38    0.18
  11  11   0    0.25    0.17
   0 -12   0   73.46    1.77
   0 -12   0   73.63    1.72
   0 -12   0   72.67    1.60
   0 -12   0   74.60    1.70
   0 -12   0   75.37    1.44
   0  12   0   74.47    1.79
   0  12   0   77.58    1.78
   0  12   0   73.77    1.71
   0  12   0   71.99    1.59
   0  12   0   70.59    1.73
   0  12   0   72.34    1.70
  -1 -12   0    0.48    0.16
  -1 -12   0    0.17    0.11
  -1 -12   0    0.25    0.13
   1 -12   0    0.39    0.19
   1 -12   0    0.18    0.12
  -1 -12   0    0.26    0.16
   1 -12   0    0.29    0.15
  -1 -12   0    0.19    0.04
  -1 -12   0    0.02    0.13
  -1  12   0    0.24    0.15
  -1  12   0    0.15    0.10
  -1  12   0    0.06    0.12
  -1  12   0    0.33    0.16
   1  12   0    0.03    0.12
   1  12   0    0.14    0.12
  -1  12   0    0.22    0.14
   1  12   0    0.09    0.15
   1  12   0    0.23    0.16
  -1  12   0    0.33    0.15
   1  12   0    0.18    0.10
  -1  12   0    0.17    0.11
   1  12   0    0.11    0.15
   1  12   0    0.21    0.12
  -2 -12   0   25.80    0.98
   2 -12   0   23.95    0.80
  -2 -12   0   25.20    0.92
   2 -12   0   25.89    0.89
  -2 -12   0   24.52    0.76
  -2 -12   0   25.15    0.88
   2 -12   0   25.11    0.73
   2 -12   0   25.21    0.81
  -2 -12   0   25.19    0.57
   2  12   0   23.93    0.79
   2  12   0   24.04    0.96
  -2  12   0   25.82    1.04
  -2  12   0   24.11    0.84
   2  12   0   25.46    0.98
   2  12   0   25.36    0.90
  -2  12   0   25.43    0.84
  -2  12   0   24.31    0.87
   2  12   0   22.33    0.93
  -2  12   0   24.09    0.77
  -2  12   0   24.49    0.66
   2  12   0   26.70    0.94
   2  12   0   25.27    0.84
   3 -12   0    0.00    0.12
   3 -12   0    0.15    0.10
  -3 -12   0    0.09    0.10
  -3 -12   0    0.03    0.11
   3 -12   0    0.02    0.09
  -3 -12   0    0.14    0.16
  -3 -12   0   -0.10    0.09
  -3 -12   0    0.02    0.14
  -3 -12   0   -0.18    0.11
   3 -12   0   -0.08    0.09
  -3  12   0    0.22    0.12
   3  12   0    0.03    0.10
  -3  12   0    0.01    0.07
  -3  12   0    0.00    0.09
  -3  12   0    0.09    0.10
   3  12   0   -0.10    0.13
  -3  12   0    0.24    0.13
  -3  12   0    0.04    0.11
   3  12   0    0.03    0.11
   3  12   0    0.00    0.12
   3  12   0    0.08    0.10
   3  12   0    0.10    0.10
  -4 -12   0    4.98    0.43
  -4 -12   0    4.30    0.42
  -4 -12   0    4.90    0.33
  -4 -12   0    5.61    0.47
  -4 -12   0    5.45    0.46
  -4 -12   0    6.53    0.43
   4 -12   0    5.29    0.35
  -4 -12   0    5.38    0.47
  -4  12   0    5.05    0.34
   4  12   0    5.95    0.46
   4  12   0    5.46    0.49
   4  12   0    6.51    0.48
  -4  12   0    5.13    0.37
  -4  12   0    5.00    0.37
   4  12   0    5.88    0.48
   4  12   0    4.95    0.47
  -4  12   0    5.62    0.38
   4  12   0    5.24    0.39
   4  12   0    5.72    0.63
  -4  12   0    5.75    0.37
  -5 -12   0   15.61    0.76
   5 -12   0   15.60    0.53
  -5 -12   0   14.82    0.62
  -5 -12   0   14.96    0.65
  -5 -12   0   15.46    0.67
  -5 -12   0   15.16    0.92
  -5 -12   0   14.41    0.75
  -5 -12   0   16.18    0.81
  -5  12   0   15.50    0.61
   5  12   0   14.95    0.79
  -5  12   0   15.12    0.58
  -5  12   0   14.99    0.61
  -5  12   0   15.17    0.60
   5  12   0   16.33    0.80
   5  12   0   15.31    0.71
   5  12   0   15.66    0.76
   5  12   0   14.93    0.79
   5  12   0   15.05    0.68
   5  12   0   13.27    0.68
  -5  12   0   15.37    0.54
  -6 -12   0    6.30    0.46
   6 -12   0    5.69    0.34
  -6 -12   0    6.47    0.54
  -6 -12   0    6.23    0.50
  -6 -12   0    5.83    0.52
  -6 -12   0    6.51    0.44
  -6 -12   0    6.32    0.44
   6  12   0    6.98    0.57
  -6  12   0    5.94    0.39
   6  12   0    6.10    0.44
   6  12   0    6.50    0.46
  -6  12   0    6.41    0.30
   6  12   0    6.17    0.54
   6  12   0    6.33    0.51
  -6  12   0    6.27    0.38
  -7 -12   0    2.56    0.35
  -7 -12   0    2.42    0.38
  -7 -12   0    2.68    0.41
  -7 -12   0    2.33    0.32
  -7 -12   0    2.70    0.35
   7  12   0    2.43    0.37
   7  12   0    2.68    0.49
   7  12   0    3.00    0.44
  -7  12   0    2.90    0.16
  -8 -12   0    7.50    0.60
  -8 -12   0    6.61    0.52
  -8 -12   0    6.13    0.52
  -8 -12   0    7.94    0.56
  -8 -12   0    7.34    0.59
  -8  12   0    6.45    0.15
   8  12   0    6.60    0.59
   8  12   0    7.69    0.55
  -9 -12   0    2.24    0.36
  -9 -12   0    2.17    0.35
  -9 -12   0    1.91    0.34
  -9 -12   0    2.06    0.35
  -9 -12   0    2.16    0.41
   9  12   0    1.82    0.33
 -10 -12   0    0.03    0.16
 -10 -12   0   -0.20    0.17
 -10 -12   0    0.19    0.18
 -10 -12   0   -0.02    0.21
 -10 -12   0   -0.22    0.20
  10  12   0   -0.18    0.15
   0 -13   0    0.03    0.09
   0 -13   0   -0.08    0.15
   0 -13   0    0.11    0.12
   0  13   0    0.08    0.14
   0  13   0   -0.15    0.15
   0  13   0    0.14    0.19
   0  13   0    0.16    0.11
   0  13   0   -0.03    0.08
   1 -13   0    1.54    0.29
  -1 -13   0    1.33    0.24
   1 -13   0    1.23    0.23
  -1 -13   0    1.38    0.29
  -1 -13   0    1.00    0.18
  -1 -13   0    0.97    0.23
   1 -13   0    1.14    0.19
  -1 -13   0    1.27    0.24
   1 -13   0    1.46    0.24
  -1  13   0    1.30    0.25
  -1  13   0    1.16    0.23
  -1  13   0    1.36    0.25
   1  13   0    1.31    0.23
  -1  13   0    1.23    0.17
  -1  13   0    1.75    0.29
   1  13   0    0.72    0.17
   1  13   0    1.44    0.26
   1  13   0    1.14    0.26
   1  13   0    1.43    0.25
   1  13   0    1.59    0.30
  -1  13   0    1.72    0.25
   2 -13   0    0.82    0.21
  -2 -13   0    1.05    0.23
   2 -13   0    1.53    0.22
   2 -13   0    1.93    0.30
  -2 -13   0    1.33    0.21
  -2 -13   0    1.76    0.28
  -2 -13   0    1.94    0.33
  -2 -13   0    1.36    0.26
  -2  13   0    1.67    0.26
   2  13   0    1.59    0.30
  -2  13   0    1.44    0.26
  -2  13   0    1.72    0.24
   2  13   0    1.38    0.27
  -2  13   0    1.20    0.22
   2  13   0    1.41    0.28
   2  13   0    1.34    0.22
   2  13   0    1.45    0.23
   2  13   0    1.46    0.27
  -2  13   0    1.23    0.23
  -3 -13   0    1.58    0.23
   3 -13   0    1.21    0.21
   3 -13   0    1.87    0.28
  -3 -13   0    1.23    0.26
  -3 -13   0    1.64    0.33
  -3 -13   0    1.41    0.27
  -3 -13   0    0.83    0.25
  -3  13   0    1.56    0.25
   3  13   0    1.93    0.34
   3  13   0    1.23    0.24
  -3  13   0    1.32    0.21
   3  13   0    1.25    0.23
  -3  13   0    1.64    0.25
  -3  13   0    1.52    0.27
   3  13   0    1.40    0.23
   3  13   0    1.86    0.32
   3  13   0    1.52    0.29
  -3  13   0    1.86    0.27
  -4 -13   0   -0.02    0.10
  -4 -13   0    0.13    0.14
  -4 -13   0   -0.10    0.21
  -4 -13   0    0.14    0.11
   4 -13   0   -0.13    0.09
  -4  13   0    0.05    0.10
   4  13   0   -0.08    0.13
  -4  13   0   -0.01    0.11
  -4  13   0   -0.07    0.09
  -4  13   0   -0.13    0.10
   4  13   0   -0.05    0.10
   4  13   0   -0.05    0.13
  -4  13   0   -0.05    0.07
   5 -13   0   -0.22    0.13
  -5 -13   0    0.04    0.12
  -5 -13   0    0.25    0.14
  -5 -13   0   -0.02    0.14
  -5 -13   0   -0.06    0.17
   5  13   0    0.12    0.13
  -5  13   0    0.02    0.08
  -5  13   0    0.01    0.09
   5  13   0    0.15    0.18
  -6 -13   0    1.29    0.26
  -6 -13   0    1.37    0.32
  -6 -13   0    1.25    0.29
  -6 -13   0    1.01    0.24
  -6  13   0    1.27    0.17
   6  13   0    0.72    0.23
  -7 -13   0    2.45    0.43
  -7 -13   0    2.64    0.37
  -7 -13   0    2.83    0.40
  -7 -13   0    1.95    0.32
   7  13   0    2.43    0.37
  -8 -13   0    0.44    0.21
  -8 -13   0    0.42    0.23
  -8 -13   0    0.51    0.22
  -8 -13   0    0.13    0.16
  -8  13   0    0.31    0.05
   8  13   0    0.31    0.18
  -9 -13   0    1.39    0.29
  -9 -13   0    1.47    0.31
  -9 -13   0    1.03    0.29
  -9 -13   0    1.25    0.55
   9  13   0    1.45    0.33
   0 -14   0    2.36    0.32
   0 -14   0    2.14    0.29
   0 -14   0    2.44    0.36
   0  14   0    1.73    0.29
   0  14   0    2.06    0.31
   0  14   0    2.47    0.38
   0  14   0    1.74    0.30
  -1 -14   0    1.66    0.31
  -1 -14   0    1.39    0.28
  -1 -14   0    1.21    0.21
   1 -14   0    2.12    0.35
  -1 -14   0    1.64    0.30
  -1  14   0    2.14    0.29
  -1  14   0    1.86    0.29
   1  14   0    2.09    0.34
  -1  14   0    2.03    0.31
   1  14   0    1.65    0.26
  -1  14   0    1.74    0.28
  -1  14   0    1.58    0.30
   1  14   0    1.40    0.27
  -2 -14   0    1.97    0.36
   2 -14   0    1.37    0.27
  -2 -14   0    1.62    0.24
  -2 -14   0    1.54    0.29
  -2 -14   0    2.03    0.30
  -2  14   0    1.85    0.30
  -2  14   0    1.92    0.30
  -2  14   0    1.58    0.24
  -2  14   0    1.55    0.25
  -2  14   0    1.94    0.31
   2  14   0    1.21    0.22
   2  14   0    1.82    0.31
   2  14   0    2.20    0.36
   2  14   0    2.08    0.32
  -3 -14   0    0.12    0.12
  -3 -14   0    0.01    0.16
   3 -14   0    0.06    0.15
  -3  14   0    0.09    0.12
   3  14   0   -0.08    0.11
   3  14   0    0.25    0.25
   3  14   0    0.17    0.15
  -3  14   0    0.25    0.12
   3  14   0   -0.01    0.17
  -4 -14   0    2.47    0.30
   4 -14   0    1.90    0.27
  -4 -14   0    2.42    0.35
  -4 -14   0    3.35    0.47
   4  14   0    2.69    0.34
  -4  14   0    2.45    0.30
   4  14   0    2.63    0.41
  -4  14   0    3.07    0.31
   4  14   0    3.58    0.42
  -5 -14   0    0.19    0.19
  -5 -14   0   -0.24    0.12
  -5 -14   0    0.19    0.18
  -5 -14   0    0.12    0.20
   5  14   0    0.12    0.16
  -5  14   0    0.06    0.09
   5  14   0   -0.02    0.13
  -5  14   0   -0.02    0.11
  -6 -14   0    1.20    0.26
  -6 -14   0    0.98    0.29
  -6 -14   0    0.78    0.21
  -6 -14   0    1.98    0.35
   6  14   0    0.73    0.21
  -6  14   0    1.23    0.18
   6  14   0    1.14    0.27
  -7 -14   0   -0.10    0.18
  -7 -14   0    0.06    0.16
  -7 -14   0    0.24    0.17
  -7 -14   0    0.14    0.19
  -7  14   0   -0.02    0.06
   7  14   0    0.03    0.16
  -8 -14   0    1.50    0.35
  -8 -14   0    2.69    0.43
  -8 -14   0    2.64    0.39
  -8 -14   0    1.46    0.31
   8  14   0    2.28    0.37
  -8  14   0    1.93    0.12
   0 -15   0    0.13    0.17
   0  15   0   -0.03    0.14
   0  15   0   -0.06    0.19
   0  15   0    0.24    0.16
  -1 -15   0   16.52    0.85
  -1 -15   0   14.49    0.73
   1 -15   0   16.03    0.79
  -1  15   0   17.12    0.80
   1  15   0   16.18    0.73
   1  15   0   15.74    0.83
  -1  15   0   17.26    0.80
   1  15   0   15.59    0.80
  -2 -15   0   -0.05    0.11
  -2 -15   0    0.15    0.20
   2 -15   0   -0.05    0.14
  -2  15   0    0.20    0.15
   2  15   0    0.21    0.19
   2  15   0    0.09    0.12
  -2  15   0    0.14    0.15
  -3 -15   0   14.22    0.76
  -3 -15   0   14.34    0.82
  -3 -15   0   13.77    0.64
  -3  15   0   13.77    0.68
   3  15   0   13.15    0.75
   3  15   0   14.28    0.83
  -3  15   0   14.40    0.68
  -4 -15   0    1.93    0.37
  -4 -15   0    1.37    0.25
  -4 -15   0    2.07    0.41
   4  15   0    2.14    0.40
  -4  15   0    1.62    0.25
   4  15   0    1.98    0.32
  -5 -15   0    2.11    0.27
  -5 -15   0    2.53    0.39
  -5 -15   0    2.75    0.47
  -5  15   0    3.52    0.30
   5  15   0    3.15    0.54
   5  15   0    2.74    0.41
  -6 -15   0    4.43    0.44
  -6 -15   0    5.46    0.54
  -6 -15   0    5.35    0.59
   6  15   0    5.80    0.65
  -6  15   0    5.12    0.36
   6  15   0    4.26    0.50
   0 -16   0    0.35    0.25
   0  16   0    0.50    0.20
   0  16   0    0.51    0.20
  -1 -16   0   -0.03    0.21
   1 -16   0    0.25    0.21
  -1  16   0    0.46    0.20
  -1  16   0    0.09    0.17
   1  16   0    0.24    0.18
   1  16   0    0.00    0.15
  -2 -16   0    1.19    0.35
   2  16   0    1.10    0.24
  -2  16   0    1.20    0.27
   2  16   0    1.99    0.37
   3  16   0    0.26    0.23
  -3  16   0   -0.11    0.13
   3  16   0    0.52    0.25
  -3  16   0    0.18    0.14
  -4 -16   0    1.58    0.34
  -4 -16   0    1.35    0.36
   4  16   0    1.51    0.33
  -4  16   0    1.53    0.25
   4  16   0    1.44    0.31
 -14   0   1    0.04    0.16
 -14   0   1   -0.12    0.17
 -14   0   1   -0.14    0.13
 -13   0   1    0.24    0.15
 -13   0   1    0.15    0.20
 -13   0   1    0.18    0.08
 -13   0   1    0.34    0.17
 -12   0   1    0.33    0.23
 -12   0   1    0.38    0.15
 -12   0   1    0.34    0.18
  11   0  -1    0.18    0.09
 -11   0   1    0.07    0.11
  11   0  -1    0.01    0.06
  11   0  -1    0.22    0.10
 -11   0   1    0.18    0.09
 -11   0   1    0.08    0.12
 -11   0   1    0.02    0.09
 -10   0   1   -0.12    0.10
  10   0  -1    0.00    0.07
  10   0  -1   -0.06    0.04
 -10   0   1    0.03    0.07
  10   0  -1    0.02    0.08
 -10   0   1   -0.02    0.07
 -10   0   1    0.04    0.09
 -10   0   1    0.17    0.12
 -10   0   1    0.05    0.06
  10   0  -1    0.06    0.08
  10   0  -1    0.02    0.06
 -10   0   1    0.13    0.07
  -9   0   1   -0.07    0.06
  -9   0   1    0.09    0.07
  -9   0   1    0.04    0.10
  -9   0   1    0.10    0.07
   9   0  -1   -0.07    0.05
   9   0  -1   -0.06    0.04
  -9   0   1    0.01    0.12
   9   0  -1   -0.05    0.06
  -9   0   1   -0.07    0.07
  -9   0   1    0.01    0.11
   9   0  -1    0.04    0.08
   9   0  -1   -0.01    0.08
   8   0  -1    0.15    0.09
   8   0  -1   -0.07    0.06
   8   0  -1    0.09    0.05
  -8   0   1    0.04    0.09
   8   0  -1   -0.06    0.05
  -8   0   1    0.00    0.08
  -8   0   1    0.06    0.06
  -8   0   1   -0.12    0.10
  -8   0   1    0.02    0.06
  -8   0   1   -0.11    0.06
  -7   0   1   -0.04    0.05
  -7   0   1    0.03    0.08
  -7   0   1   -0.04    0.07
  -7   0   1    0.01    0.05
   7   0  -1    0.05    0.07
   7   0  -1   -0.04    0.04
  -7   0   1    0.11    0.08
   7   0  -1   -0.04    0.05
   7   0  -1    0.00    0.06
  -7   0   1    0.05    0.05
  -7   0   1    0.06    0.05
   7   0  -1   -0.01    0.05
   6   0  -1    0.02    0.06
  -6   0   1    0.03    0.04
  -6   0   1    0.03    0.05
  -6   0   1    0.05    0.08
   6   0  -1    0.00    0.05
   6   0  -1   -0.07    0.05
  -6   0   1    0.02    0.06
  -6   0   1    0.10    0.07
  -6   0   1    0.06    0.05
   6   0  -1    0.00    0.05
  -6   0   1   -0.06    0.06
   6   0  -1    0.17    0.08
  -5   0   1   -0.04    0.05
  -5   0   1   -0.02    0.03
   5   0  -1   -0.05    0.03
  -5   0   1   -0.01    0.05
  -5   0   1   -0.01    0.03
  -5   0   1   -0.05    0.04
   5   0  -1   -0.03    0.04
   5   0  -1   -0.01    0.03
  -5   0   1   -0.01    0.04
  -5   0   1    0.04    0.04
   5   0  -1    0.01    0.05
   5   0  -1    0.00    0.04
  -5   0   1    0.03    0.07
   4   0  -1    0.04    0.04
   4   0  -1    0.01    0.02
   4   0  -1    0.04    0.03
   4   0  -1    0.01    0.01
   4   0  -1    0.00    0.02
  -4   0   1    0.00    0.02
  -4   0   1    0.03    0.03
   4   0  -1    0.03    0.01
  -4   0   1    0.03    0.03
  -4   0   1   -0.01    0.02
  -4   0   1    0.00    0.02
  -4   0   1    0.02    0.03
   4   0  -1    0.00    0.03
  -4   0   1   -0.01    0.02
  -3   0   1   -0.02    0.02
   3   0  -1    0.01    0.02
   3   0  -1    0.04    0.03
  -3   0   1    0.04    0.02
  -3   0   1    0.01    0.02
  -3   0   1    0.03    0.02
  -3   0   1    0.00    0.02
  -3   0   1    0.07    0.03
   3   0  -1    0.01    0.01
   3   0  -1    0.01    0.01
   3   0  -1    0.01    0.02
   3   0  -1    0.02    0.02
   3   0  -1    0.05    0.03
  -3   0   1    0.00    0.01
   2   0  -1    0.01    0.02
  -2   0   1    0.01    0.02
   2   0  -1   -0.01    0.02
  -2   0   1    0.04    0.02
   2   0  -1    0.06    0.02
  -2   0   1   -0.01    0.02
   2   0  -1    0.00    0.01
  -2   0   1   -0.01    0.01
  -2   0   1    0.00    0.01
   2   0  -1    0.02    0.01
  -2   0   1    0.01    0.02
   2   0  -1    0.03    0.02
   2   0  -1    0.02    0.02
   2   0  -1    0.03    0.02
   1   0  -1    0.01    0.01
  -1   0   1    0.00    0.00
  -1   0   1    0.00    0.01
  -1   0   1    0.00    0.00
  -1   0  -1    0.02    0.01
  -1   0  -1    0.04    0.01
  -1   0  -1    0.02    0.01
   1   0   1    0.03    0.01
   1   0   1    0.01    0.01
   1   0   1    0.01    0.01
   1   0   1    0.01    0.01
  -1   0  -1    0.00    0.01
  -1   0  -1    0.02    0.01
  -2   0  -1   -0.01    0.02
   2   0   1    0.00    0.01
  -2   0  -1    0.00    0.02
   2   0   1    0.05    0.02
   2   0   1    0.03    0.02
  -2   0  -1    0.02    0.01
  -2   0  -1   -0.01    0.02
   2   0   1    0.01    0.02
   2   0   1    0.01    0.02
  -2   0  -1   -0.01    0.01
   2   0   1    0.02    0.02
  -2   0  -1    0.02    0.02
   2   0   1    0.01    0.01
   3   0   1    0.02    0.02
   3   0   1    0.02    0.03
  -3   0  -1    0.11    0.03
   3   0   1    0.00    0.03
  -3   0  -1    0.00    0.02
  -3   0  -1    0.03    0.03
   3   0   1    0.04    0.02
  -3   0  -1    0.02    0.03
  -3   0  -1    0.02    0.03
   3   0   1    0.02    0.02
  -3   0  -1    0.02    0.02
   3   0   1    0.05    0.01
  -4   0  -1    0.02    0.03
   4   0   1    0.02    0.02
  -4   0  -1    0.00    0.03
  -4   0  -1   -0.01    0.02
   4   0   1    0.02    0.02
   4   0   1    0.01    0.02
  -4   0  -1    0.05    0.02
   4   0   1    0.01    0.03
   4   0   1    0.02    0.02
   4   0   1    0.00    0.01
  -4   0  -1    0.00    0.03
  -4   0  -1   -0.02    0.02
   4   0   1    0.01    0.03
  -4   0  -1    0.01    0.03
   5   0   1    0.02    0.05
   5   0   1   -0.02    0.01
  -5   0  -1    0.02    0.04
   5   0   1    0.00    0.04
   5   0   1   -0.01    0.01
  -5   0  -1    0.09    0.05
  -5   0  -1    0.12    0.06
  -5   0  -1    0.03    0.04
  -5   0  -1    0.01    0.05
   5   0   1    0.02    0.06
   5   0   1    0.08    0.05
   5   0   1    0.03    0.05
   5   0   1    0.01    0.04
  -5   0  -1    0.01    0.05
  -5   0  -1   -0.03    0.05
  -5   0  -1    0.07    0.04
   6   0   1   -0.09    0.05
  -6   0  -1    0.00    0.05
  -6   0  -1    0.06    0.05
  -6   0  -1   -0.11    0.05
  -6   0  -1   -0.06    0.05
  -6   0  -1    0.01    0.06
   6   0   1   -0.02    0.04
  -6   0  -1    0.01    0.06
   6   0   1    0.03    0.06
  -6   0  -1   -0.08    0.04
   6   0   1   -0.07    0.05
  -6   0  -1    0.00    0.05
   6   0   1    0.03    0.06
  -7   0  -1    0.04    0.06
  -7   0  -1    0.01    0.06
   7   0   1   -0.05    0.06
  -7   0  -1    0.19    0.08
   7   0   1    0.07    0.05
  -7   0  -1    0.05    0.06
   7   0   1    0.03    0.05
  -7   0  -1    0.06    0.06
  -7   0  -1   -0.04    0.06
   7   0   1    0.07    0.07
  -7   0  -1    0.07    0.07
   8   0   1   -0.04    0.03
  -8   0  -1    0.06    0.05
   8   0   1   -0.04    0.06
   8   0   1   -0.03    0.05
  -8   0  -1   -0.08    0.06
   8   0   1    0.01    0.04
  -8   0  -1    0.02    0.07
  -8   0  -1   -0.05    0.06
  -8   0  -1   -0.11    0.07
  -8   0  -1    0.00    0.06
  -8   0  -1   -0.10    0.05
   9   0   1    0.04    0.05
   9   0   1    0.13    0.09
  -9   0  -1    0.02    0.10
   9   0   1    0.25    0.11
   9   0   1    0.10    0.07
  -9   0  -1   -0.01    0.08
  -9   0  -1    0.05    0.06
  -9   0  -1    0.11    0.12
   9   0   1    0.02    0.04
  -9   0  -1    0.07    0.06
  10   0   1   -0.02    0.04
 -10   0  -1    0.08    0.11
 -10   0  -1    0.02    0.13
  10   0   1    0.06    0.08
 -10   0  -1    0.10    0.07
 -10   0  -1   -0.07    0.08
  10   0   1    0.16    0.09
  10   0   1   -0.04    0.05
 -10   0  -1    0.02    0.09
 -10   0  -1    0.09    0.12
  10   0   1    0.01    0.07
 -11   0  -1    0.12    0.11
 -11   0  -1    0.04    0.12
 -11   0  -1    0.17    0.14
 -11   0  -1    0.25    0.14
  11   0   1   -0.05    0.06
 -11   0  -1    0.07    0.09
 -12   0  -1   -0.11    0.13
 -12   0  -1   -0.06    0.11
 -12   0  -1    0.08    0.15
  12   0   1   -0.16    0.06
 -12   0  -1   -0.03    0.08
  12   0   1   -0.08    0.09
 -13   0  -1    0.02    0.15
 -13   0  -1   -0.02    0.08
 -13   0  -1    0.18    0.17
 -13   0  -1   -0.09    0.14
 -14   0  -1   -0.06    0.18
 -14   0  -1    0.10    0.17
 -14   0  -1   -0.32    0.13
 -14  -1   1    2.35    0.42
 -14  -1   1    3.90    0.39
 -14  -1   1    4.18    0.43
 -14   1   1    3.30    0.46
 -14   1   1    3.84    0.41
 -14   1   1    2.61    0.35
 -13  -1   1    0.80    0.18
 -13  -1   1    0.48    0.23
 -13  -1   1    0.80    0.23
 -13  -1   1    0.83    0.22
 -13   1   1    0.61    0.18
 -13   1   1    0.77    0.22
 -12  -1   1   41.70    1.20
 -12  -1   1   41.36    1.10
  12  -1  -1   39.51    0.65
 -12  -1   1   38.90    1.17
 -12  -1   1   42.63    1.23
 -12  -1   1   41.44    0.95
 -12  -1   1   41.07    1.39
 -12   1   1   41.67    1.15
 -12   1   1   41.45    1.20
  12   1  -1   39.87    1.02
  12   1  -1   41.07    0.87
  12   1  -1   41.61    1.12
 -12   1   1   40.97    0.75
 -12   1   1   39.41    1.11
 -12   1   1   44.47    1.42
 -11  -1   1    5.23    0.31
 -11  -1   1    4.96    0.33
 -11  -1   1    4.65    0.34
 -11  -1   1    4.85    0.38
 -11  -1   1    4.89    0.39
 -11  -1   1    3.89    0.41
  11  -1  -1    4.50    0.15
 -11   1   1    4.65    0.21
 -11   1   1    4.59    0.30
 -11   1   1    4.83    0.37
 -11   1   1    5.16    0.45
 -11   1   1    4.68    0.29
  11   1  -1    5.22    0.34
  11   1  -1    4.77    0.34
  11   1  -1    4.55    0.30
 -11   1   1    4.43    0.35
 -10  -1   1   23.85    0.80
  10  -1  -1   24.00    0.50
 -10  -1   1   23.87    0.79
 -10  -1   1   23.09    0.63
  10  -1  -1   23.96    0.46
 -10  -1   1   25.00    0.97
 -10  -1   1   23.25    0.66
 -10  -1   1   23.92    0.72
 -10   1   1   23.80    0.76
  10   1  -1   24.30    0.74
 -10   1   1   24.03    0.50
 -10   1   1   22.99    0.75
 -10   1   1   24.21    0.54
 -10   1   1   25.79    0.95
  10   1  -1   23.19    0.68
  10   1  -1   24.97    0.68
 -10   1   1   23.92    0.65
  10   1  -1   24.29    0.54
 -10   1   1   23.41    0.63
  10   1  -1   23.97    0.63
  -9  -1   1   21.95    0.63
  -9  -1   1   22.55    0.66
  -9  -1   1   22.79    0.62
   9  -1  -1   22.89    0.64
  -9  -1   1   23.71    0.68
   9  -1  -1   22.77    0.45
  -9  -1   1   25.31    0.91
  -9  -1   1   24.60    0.75
  -9  -1   1   23.81    0.76
   9  -1  -1   22.50    0.49
  -9   1   1   23.75    0.86
   9   1  -1   22.91    0.69
  -9   1   1   23.58    0.64
   9   1  -1   23.41    0.64
  -9   1   1   22.65    0.70
   9   1  -1   22.69    0.60
   9   1  -1   23.08    0.53
  -9   1   1   23.43    0.71
  -9   1   1   23.16    0.49
   9   1  -1   22.64    0.65
  -9   1   1   23.25    0.59
  -9   1   1   22.47    0.59
  -8  -1   1   10.55    0.45
  -8  -1   1   10.09    0.37
   8  -1  -1   10.32    0.26
  -8  -1   1   10.26    0.41
  -8  -1   1   10.17    0.40
   8  -1  -1    9.66    0.40
  -8  -1   1   10.41    0.44
   8  -1  -1   10.68    0.39
  -8  -1   1   10.33    0.39
   8  -1  -1   10.76    0.30
  -8  -1   1   10.66    0.34
  -8  -1   1   11.07    0.55
   8   1  -1    9.91    0.38
   8   1  -1   10.57    0.40
  -8   1   1   10.42    0.33
  -8   1   1   10.84    0.43
  -8   1   1   10.12    0.33
  -8   1   1   10.06    0.42
  -8   1   1   10.09    0.28
  -8   1   1   10.37    0.31
   8   1  -1   10.48    0.42
  -8   1   1   10.16    0.52
   8   1  -1   10.01    0.37
   8   1  -1   10.67    0.33
  -7  -1   1  199.67    3.23
  -7  -1   1  196.66    3.12
   7  -1  -1  201.68    2.95
  -7  -1   1  198.57    3.12
  -7  -1   1  200.65    3.43
  -7  -1   1  194.97    3.12
  -7  -1   1  199.94    3.12
  -7  -1   1  198.05    3.05
  -7   1   1  193.27    3.37
   7   1  -1  196.54    3.02
   7   1  -1  194.34    3.27
  -7   1   1  197.95    2.94
   7   1  -1  196.67    3.13
  -7   1   1  198.42    2.98
  -7   1   1  199.10    3.00
  -6  -1   1   21.72    0.55
  -6  -1   1   22.39    0.71
   6  -1  -1   22.46    0.54
   6  -1  -1   21.91    0.51
  -6  -1   1   24.05    0.56
  -6  -1   1   21.49    0.54
  -6  -1   1   22.22    0.62
  -6  -1   1   21.75    0.52
   6  -1  -1   22.41    0.45
   6  -1  -1   22.06    0.35
   6  -1  -1   22.26    0.42
  -6  -1   1   22.42    0.60
   6   1  -1   22.80    0.42
  -6   1   1   21.46    0.65
  -6   1   1   22.36    0.44
   6   1  -1   21.30    0.55
  -6   1   1   22.50    0.46
  -6   1   1   22.66    0.57
  -6   1   1   23.10    0.69
   6   1  -1   22.31    0.59
  -6   1   1   21.72    0.45
   6   1  -1   21.79    0.51
   6   1  -1   22.20    0.55
  -6   1   1   21.71    0.44
   6   1  -1   22.03    0.43
   6   1  -1   21.87    0.57
  -5  -1   1  235.71   26.58
  -5  -1   1  233.91   26.27
  -5   1   1  227.97   15.36
  -5   1   1  241.41   17.23
  -4  -1   1    4.24    0.19
   4  -1  -1    4.13    0.17
  -4  -1   1    4.21    0.18
  -4  -1   1    4.43    0.19
   4  -1  -1    4.17    0.12
  -4  -1   1    4.00    0.20
  -4  -1   1    4.05    0.19
   4  -1  -1    4.21    0.16
  -4  -1   1    3.98    0.17
   4  -1  -1    4.34    0.12
   4   1  -1    3.88    0.17
   4   1  -1    4.26    0.18
  -4   1   1    4.52    0.23
  -4   1   1    4.28    0.18
   4   1  -1    4.30    0.19
   4   1  -1    4.40    0.15
  -4   1   1    4.19    0.10
  -4   1   1    4.02    0.17
   4   1  -1    4.19    0.15
  -4   1   1    4.19    0.12
  -4   1   1    4.20    0.10
  -3  -1   1    6.89    0.27
   3  -1  -1    7.15    0.19
  -3  -1   1    7.11    0.24
   3  -1  -1    6.97    0.19
   3  -1  -1    7.24    0.14
  -3  -1   1    7.31    0.22
  -3  -1   1    7.19    0.23
  -3  -1   1    7.27    0.23
  -3  -1   1    6.84    0.21
   3   1  -1    7.21    0.22
   3   1  -1    7.10    0.24
   3   1  -1    7.11    0.20
  -3   1   1    6.89    0.20
  -3   1   1    7.25    0.14
   3   1  -1    7.20    0.20
  -3   1   1    7.24    0.21
   3   1  -1    7.16    0.23
  -3   1   1    6.82    0.15
   3   1  -1    6.69    0.23
  -2  -1   1    1.26    0.08
  -2  -1   1    1.37    0.11
  -2  -1   1    1.28    0.08
  -2  -1   1    1.22    0.09
  -2  -1   1    1.39    0.09
   2   1  -1    1.51    0.09
   2   1  -1    1.55    0.09
   2   1  -1    1.37    0.09
   2   1  -1    1.32    0.08
   2   1  -1    1.47    0.12
  -2   1   1    1.34    0.09
   2   1  -1    1.36    0.09
  -2   1   1    1.30    0.07
   2   1  -1    1.25    0.08
   2   1  -1    1.27    0.08
   1  -1  -1  259.20    8.09
  -1  -1   1  316.91   18.72
  -1   1   1  303.76    9.27
  -1  -1  -1  249.89   16.58
   1  -1   1  267.35    9.58
  -1   1  -1  262.55    9.63
   1   1   1  255.84   17.65
   2  -1   1   60.15    4.91
   2   1   1   72.50   10.93
  -2   1  -1   66.24    4.34
  -3  -1  -1    0.12    0.04
  -3  -1  -1    0.17    0.05
  -3  -1  -1    0.17    0.04
  -3  -1  -1    0.17    0.04
  -3  -1  -1    0.24    0.05
   3  -1   1    0.15    0.04
  -3  -1  -1    0.21    0.05
  -3  -1  -1    0.13    0.04
  -3   1  -1    0.19    0.02
   3   1   1    0.14    0.04
  -3   1  -1    0.11    0.03
   3   1   1    0.12    0.03
  -3   1  -1    0.18    0.02
   3   1   1    0.17    0.05
  -3   1  -1    0.22    0.02
   3   1   1    0.13    0.03
  -3   1  -1    0.13    0.03
  -3   1  -1    0.15    0.02
   3   1   1    0.18    0.05
   3   1   1    0.15    0.04
   3   1   1    0.11    0.04
  -3   1  -1    0.13    0.03
  -4  -1  -1  119.39    1.88
  -4   1  -1  119.02    1.87
  -5  -1  -1   12.84    0.41
   5  -1   1   13.47    0.28
  -5  -1  -1   13.30    0.37
  -5  -1  -1   14.23    0.39
   5  -1   1   13.58    0.32
  -5  -1  -1   13.90    0.43
  -5  -1  -1   14.12    0.41
   5  -1   1   13.94    0.37
  -5  -1  -1   13.30    0.39
   5  -1   1   13.73    0.35
   5  -1   1   13.81    0.24
  -5  -1  -1   13.89    0.42
  -5  -1  -1   13.60    0.38
  -5   1  -1   13.58    0.27
   5   1   1   13.63    0.33
  -5   1  -1   13.96    0.31
   5   1   1   13.95    0.30
   5   1   1   12.88    0.40
  -5   1  -1   13.46    0.28
  -5   1  -1   13.42    0.34
  -5   1  -1   13.83    0.29
  -5   1  -1   13.94    0.39
   5   1   1   13.80    0.39
   5   1   1   13.66    0.35
  -5   1  -1   14.27    0.39
  -5   1  -1   13.22    0.32
   5   1   1   14.02    0.42
   5   1   1   13.41    0.40
   5   1   1   14.08    0.39
  -6  -1  -1  293.15   27.50
  -6   1  -1  251.24   17.90
  -7  -1  -1    5.24    0.24
   7  -1   1    5.39    0.26
  -7  -1  -1    4.53    0.28
  -7  -1  -1    4.96    0.27
   7  -1   1    5.19    0.14
  -7  -1  -1    5.38    0.30
  -7  -1  -1    5.05    0.26
  -7  -1  -1    5.18    0.26
  -7  -1  -1    5.32    0.27
   7  -1   1    5.15    0.17
   7  -1   1    5.04    0.21
  -7   1  -1    5.02    0.18
   7   1   1    4.90    0.25
  -7   1  -1    5.17    0.21
   7   1   1    5.20    0.27
  -7   1  -1    5.22    0.32
   7   1   1    4.90    0.15
  -7   1  -1    5.36    0.16
   7   1   1    5.16    0.16
   7   1   1    5.56    0.29
  -7   1  -1    4.91    0.20
  -7   1  -1    5.00    0.22
  -7   1  -1    5.41    0.28
   7   1   1    5.20    0.21
   8  -1   1    7.09    0.20
  -8  -1  -1    7.40    0.38
  -8  -1  -1    7.10    0.29
   8  -1   1    6.65    0.31
  -8  -1  -1    7.16    0.31
  -8  -1  -1    6.84    0.33
   8  -1   1    6.98    0.25
  -8  -1  -1    7.64    0.38
  -8  -1  -1    7.17    0.33
  -8   1  -1    6.70    0.33
   8   1   1    7.66    0.33
  -8   1  -1    6.89    0.21
   8   1   1    6.86    0.33
   8   1   1    6.67    0.14
   8   1   1    6.62    0.24
  -8   1  -1    7.50    0.28
   8   1   1    7.02    0.14
  -8   1  -1    7.11    0.28
   8   1   1    7.37    0.30
  -8   1  -1    7.41    0.26
  -8   1  -1    6.95    0.40
   8   1   1    7.14    0.35
  -9  -1  -1    3.07    0.22
  -9  -1  -1    2.76    0.33
  -9  -1  -1    2.31    0.24
  -9  -1  -1    2.41    0.22
  -9  -1  -1    2.38    0.26
   9  -1   1    2.72    0.17
  -9  -1  -1    2.51    0.22
   9  -1   1    2.77    0.13
  -9  -1  -1    2.55    0.19
   9  -1   1    3.06    0.23
  -9   1  -1    2.75    0.14
  -9   1  -1    2.70    0.19
   9   1   1    2.55    0.22
  -9   1  -1    2.95    0.26
   9   1   1    2.48    0.19
  -9   1  -1    2.62    0.17
  -9   1  -1    2.84    0.31
   9   1   1    2.56    0.16
  -9   1  -1    3.03    0.27
   9   1   1    2.75    0.23
   9   1   1    2.68    0.23
  10  -1   1   21.61    0.44
 -10  -1  -1   21.95    0.75
  10  -1   1   22.59    0.51
 -10  -1  -1   22.71    0.77
 -10  -1  -1   22.76    0.61
 -10  -1  -1   23.22    0.78
 -10  -1  -1   21.43    0.56
 -10  -1  -1   22.67    0.70
 -10  -1  -1   21.59    0.90
  10  -1   1   23.26    0.67
 -10  -1  -1   21.37    0.64
 -10   1  -1   22.02    0.74
 -10   1  -1   22.76    0.89
  10   1   1   21.86    0.50
  10   1   1   22.10    0.67
  10   1   1   22.02    0.71
 -10   1  -1   22.88    0.73
  10   1   1   21.44    0.58
 -10   1  -1   21.73    0.47
  10   1   1   21.64    0.65
 -11  -1  -1    6.94    0.45
 -11  -1  -1    7.05    0.36
 -11  -1  -1    7.94    0.58
  11  -1   1    6.56    0.20
  11  -1   1    7.00    0.29
 -11  -1  -1    7.27    0.45
 -11  -1  -1    7.16    0.44
 -11  -1  -1    7.03    0.41
  11   1   1    6.90    0.42
 -11   1  -1    6.87    0.39
 -11   1  -1    6.78    0.27
  11   1   1    6.53    0.37
 -11   1  -1    7.55    0.44
 -11   1  -1    7.00    0.55
 -11   1  -1    6.77    0.43
 -11   1  -1    7.18    0.42
  12  -1   1   14.80    0.32
 -12  -1  -1   17.38    0.75
 -12  -1  -1   16.95    0.66
 -12  -1  -1   17.60    0.89
 -12  -1  -1   16.41    0.71
 -12  -1  -1   15.61    0.68
 -12  -1  -1   15.95    0.55
  12   1   1   16.19    0.67
  12   1   1   16.29    0.61
 -12   1  -1   16.32    0.67
  12   1   1   15.18    0.46
 -12   1  -1   17.75    0.74
 -12   1  -1   16.60    0.42
 -12   1  -1   17.46    0.88
 -13  -1  -1    4.15    0.36
 -13  -1  -1    3.00    0.47
 -13  -1  -1    4.43    0.41
 -13  -1  -1    3.40    0.47
 -13   1  -1    4.17    0.38
 -13   1  -1    3.21    0.37
  13   1   1    2.60    0.33
 -14  -1  -1    0.66    0.23
 -14  -1  -1    0.00    0.19
 -14  -1  -1    0.26    0.16
 -14   1  -1    0.23    0.20
 -14   1  -1    0.33    0.17
 -14  -2   1   -0.13    0.17
 -14  -2   1    0.26    0.11
 -14  -2   1   -0.02    0.18
 -14  -2   1    0.09    0.16
 -14   2   1    0.23    0.21
 -14   2   1    0.16    0.15
 -13  -2   1    6.26    0.57
 -13  -2   1    6.56    0.46
 -13  -2   1    7.12    0.39
 -13  -2   1    7.21    0.52
 -13  -2   1    6.12    0.57
  13   2  -1    6.03    0.45
 -13   2   1    7.66    0.60
 -13   2   1    7.18    0.46
 -13   2   1    7.73    0.50
 -12  -2   1    0.50    0.21
 -12  -2   1    1.24    0.25
 -12  -2   1    0.83    0.20
 -12  -2   1    0.93    0.22
 -12  -2   1    0.97    0.18
 -12  -2   1    0.77    0.21
 -12   2   1    0.85    0.19
  12   2  -1    0.60    0.14
 -12   2   1    0.92    0.24
  12   2  -1    0.90    0.18
  12   2  -1    0.66    0.20
 -11  -2   1   14.50    0.60
 -11  -2   1   13.39    0.53
 -11  -2   1   13.53    0.65
 -11  -2   1   14.24    0.76
 -11   2   1   14.28    0.60
 -11   2   1   13.76    0.71
  11   2  -1   12.85    0.54
 -11   2   1   13.93    0.58
  11   2  -1   14.05    0.60
  11   2  -1   13.13    0.49
 -11   2   1   13.27    0.46
 -10  -2   1    0.11    0.11
 -10  -2   1   -0.02    0.11
 -10  -2   1    0.01    0.08
 -10  -2   1    0.16    0.09
 -10  -2   1    0.24    0.14
 -10  -2   1    0.12    0.11
 -10  -2   1    0.15    0.11
 -10   2   1    0.17    0.08
 -10   2   1    0.18    0.07
 -10   2   1    0.23    0.12
 -10   2   1    0.38    0.13
 -10   2   1    0.14    0.03
  10   2  -1    0.10    0.11
  10   2  -1    0.06    0.09
  10   2  -1    0.13    0.07
 -10   2   1    0.12    0.12
  10   2  -1    0.13    0.11
  -9  -2   1    0.01    0.09
  -9  -2   1    0.10    0.07
  -9  -2   1    0.03    0.09
  -9  -2   1   -0.02    0.07
  -9  -2   1   -0.01    0.09
  -9  -2   1   -0.03    0.09
  -9  -2   1   -0.05    0.06
  -9  -2   1    0.04    0.10
   9   2  -1    0.04    0.07
   9   2  -1   -0.04    0.07
   9   2  -1   -0.01    0.07
  -9   2   1    0.12    0.06
   9   2  -1    0.11    0.09
  -9   2   1    0.02    0.05
   9   2  -1    0.01    0.03
  -9   2   1    0.02    0.09
  -9   2   1    0.04    0.03
   9   2  -1    0.00    0.03
  -9   2   1    0.05    0.03
  -9   2   1    0.05    0.09
   9   2  -1    0.03    0.09
  -9   2   1    0.00    0.08
  -8  -2   1    1.10    0.15
  -8  -2   1    1.02    0.15
  -8  -2   1    0.90    0.15
  -8  -2   1    1.01    0.15
  -8  -2   1    1.16    0.17
  -8  -2   1    1.02    0.20
  -8  -2   1    1.02    0.16
  -8  -2   1    1.08    0.17
  -8   2   1    0.92    0.22
  -8   2   1    1.13    0.11
   8   2  -1    1.06    0.15
   8   2  -1    1.17    0.15
  -8   2   1    1.03    0.06
  -8   2   1    1.42    0.17
  -8   2   1    1.14    0.16
   8   2  -1    1.19    0.10
  -8   2   1    1.05    0.10
   8   2  -1    0.85    0.15
   8   2  -1    0.82    0.09
   8   2  -1    1.10    0.15
  -8   2   1    1.07    0.07
   8   2  -1    0.92    0.15
   7  -2  -1   14.34    0.22
  -7  -2   1   14.34    0.45
  -7  -2   1   15.33    0.49
  -7  -2   1   14.45    0.53
  -7  -2   1   14.96    0.49
  -7  -2   1   14.84    0.52
  -7  -2   1   14.41    0.48
   7  -2  -1   14.97    0.23
  -7   2   1   13.57    0.45
  -7   2   1   15.06    0.28
   7   2  -1   15.17    0.45
   7   2  -1   14.20    0.48
   7   2  -1   14.53    0.50
  -7   2   1   15.10    0.32
   7   2  -1   14.46    0.36
  -7   2   1   14.76    0.46
   7   2  -1   14.69    0.38
  -7   2   1   14.78    0.26
  -7   2   1   15.07    0.33
  -6  -2   1   87.66    1.57
  -6  -2   1   85.57    1.55
  -6  -2   1   83.04    1.76
  -6  -2   1   85.08    1.55
  -6  -2   1   85.64    1.61
  -6  -2   1   85.30    1.52
  -6  -2   1   85.46    1.56
  -6  -2   1   88.25    1.60
  -6   2   1   86.81    1.49
   6   2  -1   85.39    1.42
   6   2  -1   89.66    1.60
   6   2  -1   85.92    1.51
  -6   2   1   86.23    1.25
   6   2  -1   84.51    1.56
  -6   2   1   84.50    1.26
  -6   2   1   83.88    1.24
  -6   2   1   85.67    1.49
   6   2  -1   84.05    1.53
   6   2  -1   85.65    1.41
  -5  -2   1   16.75    0.48
  -5  -2   1   17.00    0.48
  -5  -2   1   16.87    0.58
  -5  -2   1   16.01    0.46
  -5  -2   1   16.00    0.45
  -5  -2   1   16.21    0.49
  -5  -2   1   16.30    0.48
  -5   2   1   16.05    0.24
   5   2  -1   16.81    0.48
  -5   2   1   16.21    0.41
   5   2  -1   16.33    0.40
   5   2  -1   15.66    0.47
   5   2  -1   16.37    0.50
  -5   2   1   16.09    0.51
   5   2  -1   15.98    0.45
   5   2  -1   15.16    0.45
   5   2  -1   16.34    0.41
  -5   2   1   15.82    0.24
  -5   2   1   16.43    0.42
  -4  -2   1   56.48    1.05
  -4  -2   1   55.61    1.06
  -4  -2   1   56.70    1.04
  -4  -2   1   56.00    1.06
  -4  -2   1   56.51    1.04
  -4  -2   1   56.52    1.07
   4   2  -1   54.80    1.08
   4   2  -1   56.01    1.00
  -4   2   1   55.29    1.07
   4   2  -1   54.86    1.07
  -4   2   1   57.09    0.95
   4   2  -1   55.87    1.06
  -4   2   1   56.97    0.96
   4   2  -1   56.68    1.04
   4   2  -1   57.12    0.99
   4   2  -1   56.54    1.04
  -3  -2   1   27.10    0.58
  -3  -2   1   26.24    0.57
  -3  -2   1   26.95    0.60
  -3  -2   1   26.53    0.59
  -3  -2   1   27.27    0.60
  -3  -2   1   28.44    0.59
  -3  -2   1   28.18    0.59
   3   2  -1   28.32    0.60
  -3   2   1   28.03    0.58
   3   2  -1   26.41    0.57
   3   2  -1   28.02    0.60
   3   2  -1   27.77    0.61
   3   2  -1   26.99    0.56
   3   2  -1   27.17    0.61
  -3   2   1   27.34    0.47
  -3   2   1   27.41    0.49
   2  -2  -1  200.92    9.53
  -2  -2   1  254.94   23.82
  -2  -2   1  275.89   25.14
   1  -2  -1    3.28    0.12
  -1  -2   1    3.43    0.14
  -1  -2   1    3.22    0.15
   1  -2  -1    2.99    0.10
  -1  -2   1    3.08    0.12
  -1  -2   1    3.26    0.13
  -1  -2   1    3.09    0.12
  -1   2   1    3.66    0.11
   1   2  -1    3.36    0.14
  -1   2   1    3.32    0.11
  -1   2   1    3.30    0.11
   1   2  -1    3.13    0.15
  -1   2   1    3.07    0.13
   1   2  -1    3.28    0.15
   1   2  -1    3.42    0.13
   1   2  -1    3.22    0.14
   1   2  -1    3.34    0.14
   0  -2  -1   30.24    0.55
   0  -2  -1   29.59    0.54
   0  -2  -1   29.18    0.53
   0  -2  -1   29.03    0.52
   0  -2   1   29.07    0.54
   0  -2  -1   29.28    0.50
   0  -2   1   29.31    0.48
   0   2   1   29.43    0.53
   0   2  -1   29.00    0.52
   0   2  -1   29.05    0.53
   0   2  -1   29.79    0.49
   0   2  -1   29.21    0.51
   0   2   1   28.87    0.54
   0   2   1   29.52    0.54
   0   2   1   29.46    0.52
   0   2   1   29.38    0.50
  -1  -2  -1    0.09    0.04
  -1  -2  -1    0.06    0.03
  -1  -2  -1    0.02    0.03
   1  -2   1    0.09    0.03
  -1  -2  -1    0.06    0.03
  -1  -2  -1    0.14    0.04
   1  -2   1    0.11    0.02
   1  -2   1    0.10    0.03
  -1  -2  -1    0.11    0.04
   1  -2   1    0.06    0.02
  -1  -2  -1    0.07    0.03
  -1   2  -1    0.09    0.02
  -1   2  -1    0.07    0.02
   1   2   1    0.08    0.03
   1   2   1    0.11    0.04
   1   2   1    0.07    0.04
   1   2   1    0.04    0.03
   1   2   1    0.06    0.04
  -1   2  -1    0.08    0.02
  -1   2  -1    0.05    0.02
   1   2   1    0.10    0.04
   1   2   1    0.12    0.04
  -1   2  -1    0.09    0.03
   1   2   1    0.10    0.03
  -2  -2  -1   16.11    0.37
  -2  -2  -1   15.99    0.39
   2  -2   1   15.24    0.27
  -2  -2  -1   14.98    0.37
  -2  -2  -1   15.39    0.39
  -2  -2  -1   15.47    0.38
  -2  -2  -1   15.82    0.40
   2   2   1   15.33    0.37
  -2   2  -1   15.29    0.27
  -2   2  -1   14.94    0.26
   2   2   1   15.29    0.39
  -2   2  -1   15.33    0.26
  -2   2  -1   15.45    0.30
   2   2   1   15.09    0.38
   2   2   1   15.84    0.36
   2   2   1   14.87    0.37
   2   2   1   15.43    0.39
  -3  -2  -1    2.71    0.15
   3  -2   1    2.55    0.06
   3  -2   1    2.61    0.06
  -3  -2  -1    2.73    0.17
  -3  -2  -1    2.62    0.15
  -3  -2  -1    2.53    0.15
   3   2   1    2.61    0.16
  -3   2  -1    2.52    0.10
  -3   2  -1    2.60    0.06
   3   2   1    2.44    0.15
   3   2   1    2.63    0.14
   3   2   1    2.59    0.15
   3   2   1    2.52    0.15
  -3   2  -1    2.61    0.06
  -3   2  -1    2.72    0.08
   3   2   1    2.99    0.15
   4  -2   1   20.32    0.36
  -4  -2  -1   23.14    0.57
   4  -2   1   22.79    0.35
  -4  -2  -1   23.71    0.56
  -4  -2  -1   23.16    0.56
  -4  -2  -1   22.83    0.56
  -4  -2  -1   23.41    0.59
  -4  -2  -1   23.90    0.55
   4  -2   1   23.61    0.45
  -4  -2  -1   24.11    0.56
  -4  -2  -1   24.33    0.58
   4   2   1   24.10    0.57
   4   2   1   23.35    0.53
   4   2   1   23.76    0.54
   4   2   1   22.31    0.58
  -4   2  -1   20.42    0.35
   4   2   1   23.33    0.54
  -4   2  -1   23.96    0.36
   4   2   1   23.05    0.57
   4   2   1   23.44    0.57
   4   2   1   22.98    0.50
  -4   2  -1   23.03    0.35
  -4   2  -1   23.83    0.47
  -5  -2  -1   92.77    1.77
  -5  -2  -1   90.61    1.66
   5  -2   1   94.70    1.38
  -5  -2  -1   97.80    1.63
   5  -2   1   95.54    1.50
  -5  -2  -1   83.26    1.59
  -5  -2  -1   94.52    1.64
  -5  -2  -1   91.23    1.62
   5  -2   1   96.74    1.42
  -5  -2  -1   94.87    1.66
   5   2   1   94.98    1.65
   5   2   1   93.25    1.66
  -5   2  -1   95.50    1.43
  -5   2  -1   91.63    1.38
   5   2   1   94.19    1.57
   5   2   1   95.19    1.59
   5   2   1   94.21    1.52
  -5   2  -1   93.58    1.54
  -5   2  -1   94.17    1.55
   5   2   1   95.42    1.68
   5   2   1   93.15    1.61
  -6  -2  -1   38.93    0.90
   6  -2   1   38.55    0.62
  -6  -2  -1   39.09    0.89
  -6  -2  -1   39.95    0.91
  -6  -2  -1   38.38    0.86
   6  -2   1   38.56    0.76
  -6  -2  -1   39.02    0.86
  -6  -2  -1   38.16    0.84
   6  -2   1   38.62    0.59
  -6  -2  -1   38.24    0.85
  -6   2  -1   39.14    0.65
   6   2   1   37.76    0.76
  -6   2  -1   38.78    0.80
   6   2   1   40.46    0.90
  -6   2  -1   40.02    0.70
  -6   2  -1   38.09    0.60
  -6   2  -1   38.06    0.62
  -6   2  -1   37.75    0.90
   6   2   1   38.44    0.81
   6   2   1   39.69    0.85
   6   2   1   36.27    0.85
  -6   2  -1   39.06    0.66
   6   2   1   39.04    0.73
   7  -2   1   22.87    0.55
  -7  -2  -1   22.68    0.65
  -7  -2  -1   23.67    0.66
  -7  -2  -1   22.48    0.63
  -7  -2  -1   22.67    0.68
  -7  -2  -1   23.10    0.62
   7  -2   1   23.46    0.41
  -7  -2  -1   21.95    0.67
   7  -2   1   22.12    0.37
  -7  -2  -1   22.84    0.61
   7   2   1   21.69    0.61
   7   2   1   22.15    0.52
   7   2   1   22.01    0.61
   7   2   1   23.14    0.57
   7   2   1   23.06    0.66
  -7   2  -1   22.23    0.39
  -7   2  -1   22.35    0.59
  -7   2  -1   23.03    0.44
  -7   2  -1   22.41    0.47
   7   2   1   22.62    0.48
  -7   2  -1   22.54    0.44
  -8  -2  -1    9.76    0.41
  -8  -2  -1    9.10    0.40
  -8  -2  -1    9.53    0.44
  -8  -2  -1    9.13    0.43
   8  -2   1    9.37    0.21
  -8  -2  -1    9.13    0.37
   8  -2   1    9.13    0.34
   8  -2   1    9.34    0.19
  -8  -2  -1    8.69    0.39
  -8  -2  -1    9.93    0.39
   8   2   1    9.14    0.26
   8   2   1    8.91    0.37
   8   2   1    9.21    0.28
   8   2   1    9.57    0.43
   8   2   1    8.95    0.33
  -8   2  -1    9.47    0.24
   8   2   1    9.41    0.39
  -8   2  -1    9.27    0.20
  -8   2  -1    9.19    0.49
   8   2   1    8.80    0.41
  -8   2  -1    9.11    0.29
  -8   2  -1    9.37    0.38
  -8   2  -1    9.00    0.27
  -9  -2  -1    0.07    0.10
  -9  -2  -1   -0.02    0.07
  -9  -2  -1    0.23    0.14
  -9  -2  -1   -0.09    0.06
   9  -2   1    0.01    0.02
  -9  -2  -1   -0.06    0.08
  -9  -2  -1   -0.04    0.07
  -9  -2  -1    0.07    0.08
   9  -2   1    0.02    0.02
  -9   2  -1    0.07    0.05
  -9   2  -1   -0.04    0.08
  -9   2  -1   -0.04    0.08
   9   2   1   -0.04    0.07
  -9   2  -1    0.02    0.09
  -9   2  -1    0.06    0.05
   9   2   1   -0.06    0.08
   9   2   1    0.00    0.03
  -9   2  -1    0.00    0.03
   9   2   1   -0.02    0.06
   9   2   1   -0.01    0.07
   9   2   1    0.01    0.04
 -10  -2  -1    0.99    0.17
 -10  -2  -1    0.48    0.15
 -10  -2  -1    0.81    0.15
 -10  -2  -1    0.71    0.20
 -10  -2  -1    0.84    0.18
 -10  -2  -1    0.56    0.14
 -10  -2  -1    0.71    0.19
 -10  -2  -1    0.63    0.15
  10   2   1    0.82    0.16
 -10   2  -1    0.75    0.08
 -10   2  -1    0.91    0.22
  10   2   1    0.81    0.17
  10   2   1    0.85    0.12
 -10   2  -1    0.76    0.06
  10   2   1    0.49    0.12
 -10   2  -1    0.73    0.15
 -10   2  -1    0.81    0.17
 -10   2  -1    0.75    0.11
 -11  -2  -1   15.08    0.79
 -11  -2  -1   16.69    0.83
 -11  -2  -1   14.48    0.65
 -11  -2  -1   15.08    0.58
 -11  -2  -1   14.58    0.61
 -11  -2  -1   15.43    0.79
 -11   2  -1   14.95    0.58
 -11   2  -1   14.04    0.30
  11   2   1   15.00    0.66
  11   2   1   14.40    0.61
 -11   2  -1   15.69    0.64
 -11   2  -1   16.75    0.62
  11   2   1   14.58    0.51
 -11   2  -1   15.32    0.76
 -12  -2  -1    0.28    0.15
 -12  -2  -1    0.45    0.18
 -12  -2  -1    0.53    0.16
 -12  -2  -1    0.47    0.20
 -12  -2  -1    0.22    0.16
  12   2   1    0.28    0.15
 -12   2  -1    0.51    0.15
 -12   2  -1    0.49    0.18
  12   2   1    0.10    0.17
 -12   2  -1    0.39    0.17
 -13  -2  -1    4.67    0.33
 -13  -2  -1    4.39    0.43
 -13  -2  -1    4.22    0.49
 -13  -2  -1    4.46    0.39
 -13  -2  -1    4.23    0.47
 -13   2  -1    4.39    0.41
 -13   2  -1    4.19    0.51
  13   2   1    3.73    0.39
 -14  -2  -1    0.97    0.25
 -14  -2  -1    0.86    0.34
 -14  -2  -1    1.13    0.19
 -14  -2  -1    1.00    0.26
 -14   2  -1    0.84    0.31
 -14   2  -1    1.21    0.27
 -14  -3   1    0.16    0.18
 -14  -3   1    0.32    0.12
 -14  -3   1    0.37    0.19
 -14   3   1   -0.01    0.15
 -14   3   1   -0.24    0.14
 -13  -3   1    0.56    0.15
 -13  -3   1    0.27    0.19
 -13  -3   1    0.50    0.21
 -13  -3   1   -0.20    0.15
 -13  -3   1    0.16    0.18
 -13   3   1    0.06    0.18
 -13   3   1    0.28    0.16
 -12  -3   1    2.37    0.31
 -12  -3   1    1.97    0.31
 -12  -3   1    2.31    0.37
 -12  -3   1    1.76    0.29
 -12  -3   1    2.14    0.24
 -12   3   1    2.80    0.47
  12   3  -1    1.60    0.25
 -12   3   1    2.34    0.35
 -12   3   1    1.83    0.25
  12   3  -1    1.99    0.29
 -11  -3   1    0.20    0.15
 -11  -3   1    0.29    0.15
 -11  -3   1    0.38    0.16
 -11  -3   1    0.41    0.16
 -11  -3   1    0.28    0.14
 -11  -3   1    0.36    0.12
 -11   3   1    0.53    0.15
 -11   3   1    0.24    0.15
 -11   3   1    0.44    0.14
  11   3  -1    0.19    0.13
  11   3  -1    0.29    0.13
 -11   3   1    0.25    0.10
  11   3  -1    0.25    0.14
 -11   3   1    0.24    0.08
 -10  -3   1    2.01    0.25
 -10  -3   1    1.76    0.21
 -10  -3   1    1.53    0.25
 -10  -3   1    1.36    0.25
 -10  -3   1    1.70    0.23
 -10  -3   1    1.67    0.23
 -10  -3   1    1.24    0.20
 -10  -3   1    1.68    0.25
  10   3  -1    1.70    0.22
 -10   3   1    1.76    0.22
 -10   3   1    1.92    0.14
 -10   3   1    1.71    0.14
  10   3  -1    1.89    0.25
  10   3  -1    1.69    0.13
  10   3  -1    1.57    0.12
  10   3  -1    1.78    0.19
 -10   3   1    1.92    0.21
 -10   3   1    1.45    0.24
  10   3  -1    1.54    0.22
 -10   3   1    1.80    0.16
  10   3  -1    2.07    0.27
  -9  -3   1   16.70    0.76
  -9  -3   1   15.49    0.60
  -9  -3   1   15.70    0.59
  -9  -3   1   16.29    0.60
  -9  -3   1   15.29    0.56
  -9  -3   1   17.11    0.65
  -9  -3   1   16.20    0.55
  -9  -3   1   16.56    0.65
  -9   3   1   15.69    0.68
  -9   3   1   15.71    0.53
   9   3  -1   15.94    0.42
  -9   3   1   15.66    0.38
  -9   3   1   16.54    0.56
   9   3  -1   15.85    0.58
   9   3  -1   15.09    0.51
   9   3  -1   15.70    0.41
  -9   3   1   15.90    0.39
   9   3  -1   15.32    0.56
   9   3  -1   15.80    0.60
  -9   3   1   15.45    0.42
  -8  -3   1   -0.02    0.07
  -8  -3   1   -0.03    0.08
  -8  -3   1    0.04    0.10
  -8  -3   1   -0.06    0.08
  -8  -3   1   -0.05    0.08
  -8  -3   1    0.05    0.09
  -8  -3   1    0.05    0.08
   8   3  -1   -0.03    0.07
  -8   3   1   -0.09    0.06
   8   3  -1   -0.07    0.06
  -8   3   1    0.09    0.03
   8   3  -1   -0.01    0.07
  -8   3   1    0.01    0.04
  -8   3   1    0.00    0.03
   8   3  -1   -0.09    0.05
   8   3  -1   -0.01    0.05
  -8   3   1   -0.03    0.07
  -8   3   1    0.13    0.08
   8   3  -1   -0.05    0.05
  -7  -3   1   21.81    0.65
  -7  -3   1   22.47    0.78
  -7  -3   1   21.75    0.68
  -7  -3   1   21.15    0.65
  -7  -3   1   21.29    0.65
  -7  -3   1   22.18    0.77
  -7  -3   1   21.02    0.62
  -7   3   1   22.50    0.58
   7   3  -1   22.73    0.67
   7   3  -1   21.76    0.62
   7   3  -1   21.80    0.68
   7   3  -1   22.49    0.56
  -7   3   1   21.08    0.69
   7   3  -1   22.22    0.54
   7   3  -1   22.42    0.67
   7   3  -1   21.21    0.62
  -7   3   1   21.57    0.36
  -7   3   1   21.73    0.35
  -7   3   1   21.51    0.47
  -6  -3   1    0.11    0.11
  -6  -3   1    0.13    0.08
  -6  -3   1    0.12    0.07
  -6  -3   1    0.00    0.07
  -6  -3   1    0.05    0.07
  -6  -3   1    0.10    0.09
  -6  -3   1    0.09    0.08
  -6   3   1    0.15    0.06
   6   3  -1    0.03    0.06
   6   3  -1    0.02    0.09
  -6   3   1    0.08    0.04
   6   3  -1    0.06    0.08
   6   3  -1    0.14    0.07
   6   3  -1    0.15    0.09
  -6   3   1    0.14    0.06
   6   3  -1    0.06    0.06
  -6   3   1   -0.01    0.06
   6   3  -1    0.10    0.07
  -5  -3   1   56.79    1.14
  -5  -3   1   55.47    1.12
  -5  -3   1   54.66    1.22
  -5  -3   1   54.97    1.10
  -5  -3   1   54.45    1.13
  -5  -3   1   55.13    1.11
  -5  -3   1   54.53    1.12
  -5  -3   1   56.92    1.11
  -5   3   1   52.56    0.89
   5   3  -1   54.54    1.04
   5   3  -1   55.01    1.05
  -5   3   1   53.50    0.96
   5   3  -1   53.23    1.14
   5   3  -1   54.83    1.09
   5   3  -1   54.88    1.12
  -5   3   1   54.56    0.97
  -5   3   1   55.42    1.11
   5   3  -1   54.55    1.10
   5   3  -1   53.80    1.14
  -4  -3   1    0.37    0.08
  -4  -3   1    0.30    0.08
  -4  -3   1    0.34    0.08
  -4  -3   1    0.27    0.08
  -4  -3   1    0.33    0.08
  -4  -3   1    0.33    0.09
  -4  -3   1    0.37    0.08
  -4  -3   1    0.19    0.07
   4   3  -1    0.29    0.08
   4   3  -1    0.24    0.07
   4   3  -1    0.41    0.09
  -4   3   1    0.36    0.05
   4   3  -1    0.20    0.07
   4   3  -1    0.41    0.09
  -4   3   1    0.30    0.05
   4   3  -1    0.32    0.09
   4   3  -1    0.29    0.07
  -4   3   1    0.25    0.06
  -4   3   1    0.48    0.06
  -3  -3   1   26.56    0.60
  -3  -3   1   27.69    0.65
   3  -3  -1   25.44    0.45
   3  -3  -1   25.53    0.41
  -3  -3   1   25.16    0.60
  -3  -3   1   26.79    0.61
  -3  -3   1   26.50    0.64
  -3  -3   1   25.45    0.61
  -3  -3   1   26.80    0.61
  -3  -3   1   25.79    0.62
   3   3  -1   27.77    0.61
   3   3  -1   25.63    0.63
   3   3  -1   25.65    0.61
   3   3  -1   25.44    0.58
   3   3  -1   25.34    0.63
   3   3  -1   26.72    0.60
  -3   3   1   25.37    0.53
   3   3  -1   26.39    0.59
  -2  -3   1    2.04    0.13
  -2  -3   1    2.01    0.14
  -2  -3   1    2.02    0.14
   2  -3  -1    1.95    0.11
  -2  -3   1    2.08    0.14
   2  -3  -1    2.10    0.09
  -2  -3   1    1.83    0.14
  -2  -3   1    1.87    0.12
  -2  -3   1    2.00    0.14
   2  -3  -1    2.05    0.09
  -2  -3   1    2.00    0.14
   2   3  -1    1.96    0.13
   2   3  -1    1.95    0.13
  -2   3   1    2.14    0.11
  -2   3   1    1.97    0.09
  -2   3   1    1.99    0.09
  -2   3   1    2.02    0.09
   2   3  -1    1.98    0.13
   2   3  -1    2.05    0.15
   2   3  -1    2.08    0.15
  -2   3   1    1.99    0.09
   2   3  -1    2.02    0.14
   1  -3  -1   12.32    0.29
  -1  -3   1   12.15    0.31
  -1  -3   1   12.07    0.34
  -1  -3   1   12.13    0.30
   1  -3  -1   12.49    0.28
  -1  -3   1   13.17    0.34
   1  -3  -1   11.69    0.29
  -1  -3   1   12.46    0.36
  -1   3   1   12.34    0.29
   1   3  -1   12.85    0.34
   1   3  -1   12.79    0.35
   1   3  -1   12.09    0.35
   1   3  -1   12.77    0.31
   1   3  -1   12.19    0.36
  -1   3   1   12.61    0.32
  -1   3   1   12.84    0.31
   1   3  -1   12.01    0.31
   1   3  -1   12.79    0.34
  -1   3   1   12.84    0.26
   0  -3   1  800.23   40.40
   0   3   1  828.71   42.56
   1  -3   1    7.73    0.16
  -1  -3  -1    8.04    0.28
   1  -3   1    7.70    0.22
   1  -3   1    7.44    0.23
  -1  -3  -1    7.67    0.27
   1  -3   1    7.39    0.22
  -1  -3  -1    7.63    0.26
  -1  -3  -1    7.39    0.23
  -1  -3  -1    7.64    0.23
   1  -3   1    7.55    0.19
  -1  -3  -1    7.58    0.26
  -1   3  -1    7.66    0.20
   1   3   1    7.51    0.25
  -1   3  -1    7.56    0.22
   1   3   1    7.64    0.27
  -1   3  -1    7.43    0.24
   1   3   1    7.74    0.23
   1   3   1    7.57    0.26
  -1   3  -1    7.74    0.22
  -1   3  -1    8.01    0.14
   1   3   1    7.97    0.24
   1   3   1    7.90    0.27
  -1   3  -1    6.99    0.20
   2  -3   1  219.17   14.69
  -2  -3  -1  202.75   24.71
   2   3   1  204.87   24.71
  -3  -3  -1    2.58    0.17
  -3  -3  -1    2.75    0.18
  -3  -3  -1    2.46    0.17
  -3  -3  -1    2.63    0.17
  -3  -3  -1    2.38    0.16
  -3  -3  -1    2.41    0.16
  -3  -3  -1    2.74    0.18
   3  -3   1    2.73    0.07
  -3  -3  -1    2.66    0.19
  -3  -3  -1    2.76    0.16
   3   3   1    2.75    0.16
  -3   3  -1    2.48    0.11
   3   3   1    2.66    0.18
   3   3   1    3.00    0.19
   3   3   1    2.62    0.16
  -3   3  -1    2.90    0.09
   3   3   1    2.49    0.15
   3   3   1    3.17    0.20
   3   3   1    2.61    0.17
   3   3   1    2.96    0.18
  -3   3  -1    2.62    0.09
   4  -3   1   17.36    0.31
  -4  -3  -1   19.77    0.55
  -4  -3  -1   19.67    0.54
  -4  -3  -1   19.57    0.52
  -4  -3  -1   20.08    0.54
  -4  -3  -1   18.60    0.52
  -4  -3  -1   20.25    0.56
  -4  -3  -1   19.42    0.54
   4   3   1   19.57    0.53
   4   3   1   19.69    0.51
  -4   3  -1   19.76    0.40
   4   3   1   19.28    0.56
  -4   3  -1   19.67    0.36
   4   3   1   19.97    0.55
   4   3   1   20.26    0.50
   4   3   1   19.85    0.53
  -4   3  -1   19.40    0.35
  -4   3  -1   19.70    0.31
   4   3   1   19.54    0.51
  -5  -3  -1    1.67    0.18
  -5  -3  -1    1.96    0.17
  -5  -3  -1    2.09    0.18
  -5  -3  -1    1.89    0.17
  -5  -3  -1    1.82    0.18
  -5  -3  -1    1.84    0.18
  -5  -3  -1    2.13    0.17
  -5   3  -1    1.95    0.13
  -5   3  -1    1.67    0.12
   5   3   1    1.90    0.19
   5   3   1    1.94    0.17
   5   3   1    1.82    0.16
  -5   3  -1    1.84    0.09
   5   3   1    1.88    0.18
   5   3   1    2.05    0.17
   5   3   1    1.94    0.16
   5   3   1    1.77    0.14
  -6  -3  -1   11.42    0.43
  -6  -3  -1   12.52    0.45
  -6  -3  -1   12.00    0.44
  -6  -3  -1   11.18    0.44
  -6  -3  -1   11.32    0.43
  -6  -3  -1   11.73    0.45
  -6  -3  -1   11.87    0.48
   6   3   1   11.54    0.41
  -6   3  -1   11.68    0.35
   6   3   1   11.29    0.36
  -6   3  -1   11.25    0.37
   6   3   1   12.05    0.45
   6   3   1   11.02    0.44
  -6   3  -1   11.31    0.27
  -6   3  -1   11.33    0.19
   6   3   1   10.91    0.40
   6   3   1   10.86    0.45
  -6   3  -1   11.12    0.21
   6   3   1   11.34    0.39
  -7  -3  -1    0.50    0.12
  -7  -3  -1    0.60    0.13
  -7  -3  -1    0.30    0.11
  -7  -3  -1    0.37    0.11
  -7  -3  -1    0.55    0.13
  -7  -3  -1    0.59    0.13
   7   3   1    0.54    0.09
   7   3   1    0.41    0.12
   7   3   1    0.46    0.11
   7   3   1    0.61    0.13
  -7   3  -1    0.55    0.05
   7   3   1    0.45    0.11
   7   3   1    0.49    0.11
  -7   3  -1    0.50    0.06
   7   3   1    0.49    0.10
  -7   3  -1    0.42    0.09
  -8  -3  -1    1.13    0.18
  -8  -3  -1    0.86    0.18
  -8  -3  -1    1.00    0.16
  -8  -3  -1    1.50    0.23
  -8  -3  -1    1.39    0.20
  -8  -3  -1    1.31    0.18
  -8  -3  -1    1.22    0.21
  -8  -3  -1    1.18    0.19
  -8  -3  -1    1.07    0.18
   8   3   1    1.24    0.18
   8   3   1    1.19    0.18
  -8   3  -1    1.17    0.15
   8   3   1    1.07    0.16
  -8   3  -1    1.21    0.08
   8   3   1    1.39    0.17
   8   3   1    1.26    0.13
   8   3   1    0.96    0.12
  -9  -3  -1    5.74    0.36
  -9  -3  -1    5.73    0.34
  -9  -3  -1    5.81    0.37
  -9  -3  -1    5.71    0.38
  -9  -3  -1    5.79    0.34
  -9  -3  -1    5.74    0.38
  -9  -3  -1    5.70    0.45
  -9  -3  -1    6.17    0.41
  -9   3  -1    6.46    0.35
  -9   3  -1    6.02    0.32
  -9   3  -1    5.46    0.40
   9   3   1    5.76    0.23
   9   3   1    6.31    0.26
   9   3   1    6.06    0.31
   9   3   1    5.81    0.34
   9   3   1    6.21    0.35
  -9   3  -1    5.91    0.21
   9   3   1    5.51    0.36
 -10  -3  -1   -0.15    0.09
 -10  -3  -1   -0.06    0.11
 -10  -3  -1    0.05    0.10
 -10  -3  -1    0.28    0.12
 -10  -3  -1    0.00    0.11
 -10  -3  -1   -0.08    0.10
 -10  -3  -1    0.13    0.14
 -10   3  -1    0.16    0.10
  10   3   1    0.03    0.10
 -10   3  -1    0.09    0.05
  10   3   1   -0.01    0.05
 -10   3  -1    0.08    0.13
  10   3   1   -0.04    0.10
  10   3   1    0.07    0.10
  10   3   1    0.25    0.12
 -10   3  -1    0.17    0.11
  10   3   1    0.10    0.05
  10   3   1    0.16    0.09
 -11  -3  -1    0.16    0.18
 -11  -3  -1    0.54    0.19
 -11  -3  -1    0.55    0.19
 -11  -3  -1    0.45    0.14
 -11  -3  -1    0.43    0.14
 -11  -3  -1    0.38    0.15
 -11  -3  -1    0.27    0.14
 -11   3  -1    0.37    0.11
 -11   3  -1    0.28    0.14
 -11   3  -1    0.33    0.18
  11   3   1    0.46    0.16
  11   3   1    0.19    0.13
  11   3   1    0.34    0.13
 -11   3  -1    0.40    0.09
 -11   3  -1    0.32    0.09
 -12  -3  -1    2.38    0.30
 -12  -3  -1    3.09    0.34
 -12  -3  -1    3.03    0.52
 -12  -3  -1    4.16    0.40
 -12  -3  -1    3.29    0.32
 -12  -3  -1    2.49    0.40
 -12   3  -1    3.91    0.42
  12   3   1    3.06    0.32
 -12   3  -1    3.35    0.31
 -12   3  -1    3.00    0.34
 -13  -3  -1    0.08    0.17
 -13  -3  -1    0.33    0.19
 -13  -3  -1    0.06    0.15
 -13  -3  -1    0.32    0.21
 -13  -3  -1    0.23    0.14
 -13   3  -1    0.38    0.18
 -13   3  -1   -0.10    0.17
 -14  -3  -1   -0.15    0.14
 -14  -3  -1    0.00    0.17
 -14  -3  -1    0.25    0.12
 -14  -3  -1   -0.31    0.16
 -14   3  -1    0.13    0.14
 -14   3  -1   -0.19    0.15
 -14  -4   1    0.00    0.19
 -14  -4   1    0.53    0.23
 -14  -4   1    0.29    0.23
 -14  -4   1    0.57    0.25
 -14  -4   1    0.85    0.19
 -14   4   1    0.08    0.19
 -14   4   1    0.47    0.21
 -13  -4   1    4.61    0.45
 -13  -4   1    2.63    0.37
 -13  -4   1    3.25    0.46
 -13  -4   1    3.58    0.35
 -13  -4   1    3.74    0.39
 -13   4   1    2.98    0.40
 -13   4   1    3.70    0.35
 -12  -4   1    1.18    0.28
 -12  -4   1    1.36    0.28
 -12  -4   1    1.56    0.28
 -12  -4   1    1.40    0.36
 -12  -4   1    1.36    0.20
 -12  -4   1    1.64    0.31
 -12   4   1    1.31    0.28
 -12   4   1    0.95    0.18
 -12   4   1    1.09    0.25
  12   4  -1    1.07    0.24
 -11  -4   1    8.33    0.54
 -11  -4   1    8.68    0.43
 -11  -4   1    8.21    0.49
 -11  -4   1    8.68    0.62
 -11  -4   1    9.12    0.52
 -11  -4   1    8.29    0.54
 -11  -4   1    7.98    0.50
  11   4  -1    7.64    0.44
  11   4  -1    8.12    0.49
 -11   4   1    7.77    0.43
 -11   4   1    8.11    0.30
  11   4  -1    7.81    0.44
 -11   4   1    7.95    0.54
 -11   4   1    8.57    0.43
 -10  -4   1    0.23    0.16
 -10  -4   1    0.16    0.13
 -10  -4   1    0.14    0.13
 -10  -4   1    0.35    0.14
 -10  -4   1    0.10    0.13
 -10  -4   1    0.08    0.12
 -10  -4   1    0.28    0.16
 -10  -4   1    0.31    0.13
 -10   4   1    0.35    0.11
  10   4  -1    0.40    0.14
 -10   4   1    0.36    0.13
  10   4  -1    0.11    0.12
 -10   4   1    0.37    0.12
  10   4  -1    0.21    0.13
  10   4  -1    0.09    0.08
  10   4  -1    0.18    0.07
 -10   4   1    0.38    0.15
  10   4  -1    0.32    0.13
 -10   4   1    0.14    0.05
  -9  -4   1    0.56    0.15
  -9  -4   1    0.34    0.15
  -9  -4   1    0.52    0.15
  -9  -4   1    0.82    0.23
  -9  -4   1    0.41    0.15
  -9  -4   1    0.42    0.15
  -9  -4   1    0.42    0.15
  -9  -4   1    0.32    0.12
  -9   4   1    0.61    0.16
   9   4  -1    0.54    0.13
   9   4  -1    0.45    0.10
   9   4  -1    0.49    0.14
  -9   4   1    0.57    0.06
   9   4  -1    0.37    0.15
  -9   4   1    0.58    0.14
   9   4  -1    0.63    0.19
  -9   4   1    0.57    0.13
  -9   4   1    0.46    0.06
   9   4  -1    0.65    0.17
   9   4  -1    0.44    0.10
  -9   4   1    0.37    0.08
  -8  -4   1    1.02    0.18
  -8  -4   1    1.17    0.23
  -8  -4   1    1.11    0.19
  -8  -4   1    1.20    0.20
  -8  -4   1    1.25    0.20
  -8  -4   1    0.96    0.18
  -8  -4   1    1.13    0.20
  -8   4   1    0.91    0.14
  -8   4   1    0.84    0.17
  -8   4   1    1.14    0.11
  -8   4   1    1.22    0.06
   8   4  -1    0.93    0.14
   8   4  -1    0.87    0.17
  -8   4   1    1.03    0.14
   8   4  -1    0.93    0.13
   8   4  -1    0.96    0.19
   8   4  -1    1.34    0.19
  -8   4   1    1.14    0.05
   8   4  -1    0.92    0.16
   8   4  -1    1.03    0.18
  -7  -4   1    2.32    0.22
  -7  -4   1    1.44    0.20
  -7  -4   1    1.32    0.19
  -7  -4   1    1.53    0.21
  -7  -4   1    1.87    0.24
  -7  -4   1    1.66    0.22
  -7  -4   1    1.34    0.21
   7   4  -1    1.79    0.22
   7   4  -1    2.09    0.24
  -7   4   1    1.96    0.12
  -7   4   1    1.90    0.17
   7   4  -1    1.79    0.19
   7   4  -1    1.91    0.21
   7   4  -1    1.83    0.17
  -7   4   1    1.66    0.15
   7   4  -1    2.07    0.19
   7   4  -1    1.31    0.19
  -7   4   1    1.29    0.18
  -6  -4   1   32.48    0.98
  -6  -4   1   32.53    0.84
  -6  -4   1   32.60    0.85
  -6  -4   1   32.48    0.93
  -6  -4   1   33.58    0.87
  -6  -4   1   32.78    0.84
  -6  -4   1   32.96    0.85
  -6  -4   1   32.55    0.85
  -6   4   1   33.51    0.68
   6   4  -1   32.04    0.83
   6   4  -1   31.49    0.83
  -6   4   1   33.49    0.83
   6   4  -1   31.84    0.87
  -6   4   1   32.23    0.61
  -6   4   1   32.11    0.68
   6   4  -1   32.89    0.79
   6   4  -1   33.27    0.89
   6   4  -1   32.74    0.76
  -5  -4   1   50.14    1.09
  -5  -4   1   51.14    1.08
  -5  -4   1   50.78    1.09
  -5  -4   1   49.95    1.10
  -5  -4   1   49.96    1.09
  -5  -4   1   47.90    1.08
  -5  -4   1   50.33    1.11
   5   4  -1   50.79    1.04
   5   4  -1   47.47    1.06
  -5   4   1   49.37    0.75
   5   4  -1   48.96    1.12
  -5   4   1   50.16    0.89
   5   4  -1   50.02    1.09
  -5   4   1   50.93    1.02
  -5   4   1   50.15    0.88
   5   4  -1   50.96    1.08
  -5   4   1   50.06    0.84
   5   4  -1   50.93    1.13
   5   4  -1   49.98    1.05
   4  -4  -1    0.14    0.02
  -4  -4   1    0.18    0.07
  -4  -4   1    0.07    0.07
  -4  -4   1    0.09    0.07
  -4  -4   1    0.06    0.07
   4  -4  -1    0.15    0.02
  -4  -4   1    0.08    0.07
  -4  -4   1    0.10    0.06
  -4  -4   1    0.08    0.05
  -4  -4   1    0.13    0.07
   4   4  -1    0.05    0.07
  -4   4   1    0.11    0.02
   4   4  -1    0.14    0.07
  -4   4   1    0.09    0.02
  -4   4   1    0.18    0.04
   4   4  -1    0.11    0.06
   4   4  -1    0.05    0.06
   4   4  -1    0.00    0.06
   4   4  -1    0.09    0.07
   4   4  -1    0.08    0.06
  -4   4   1    0.11    0.03
  -4   4   1    0.08    0.05
  -3  -4   1   10.17    0.35
  -3  -4   1    9.37    0.37
  -3  -4   1    9.55    0.35
  -3  -4   1    9.86    0.37
  -3  -4   1    9.57    0.36
  -3  -4   1    9.48    0.37
   3  -4  -1    9.82    0.23
  -3  -4   1    9.58    0.34
   3  -4  -1    9.74    0.23
   3  -4  -1    9.89    0.27
  -3  -4   1    9.75    0.35
   3   4  -1    9.64    0.38
   3   4  -1    9.70    0.37
  -3   4   1    9.46    0.24
  -3   4   1    9.59    0.24
   3   4  -1    9.07    0.37
  -3   4   1    9.92    0.26
  -3   4   1    9.79    0.27
  -3   4   1    9.93    0.25
   3   4  -1    9.54    0.33
   3   4  -1    9.93    0.35
   3   4  -1    9.59    0.34
   3   4  -1   10.14    0.35
  -2  -4   1   19.52    0.54
   2  -4  -1   19.67    0.42
  -2  -4   1   19.33    0.53
  -2  -4   1   20.24    0.49
   2  -4  -1   19.94    0.42
   2  -4  -1   19.99    0.40
  -2  -4   1   19.20    0.51
  -2  -4   1   19.70    0.53
  -2  -4   1   20.71    0.52
  -2  -4   1   20.18    0.49
   2  -4  -1   19.93    0.46
  -2  -4   1   18.90    0.48
   2   4  -1   19.33    0.54
  -2   4   1   19.66    0.43
  -2   4   1   20.00    0.43
   2   4  -1   19.71    0.51
  -2   4   1   20.44    0.44
   2   4  -1   20.11    0.49
   2   4  -1   20.62    0.56
  -2   4   1   19.60    0.46
   2   4  -1   20.05    0.54
   2   4  -1   19.77    0.52
  -1  -4   1   10.28    0.32
  -1  -4   1   10.31    0.36
  -1  -4   1   10.47    0.30
  -1  -4   1   10.37    0.35
  -1  -4   1   11.08    0.30
   1  -4  -1   10.16    0.28
   1  -4  -1   10.32    0.30
   1  -4  -1   10.13    0.30
   1  -4  -1   10.68    0.33
  -1  -4   1   10.53    0.35
  -1  -4   1   10.19    0.33
   1   4  -1    9.96    0.34
  -1   4   1   10.09    0.32
  -1   4   1   10.47    0.30
   1   4  -1   10.35    0.35
   1   4  -1   10.07    0.30
  -1   4   1   10.04    0.28
   1   4  -1   10.63    0.33
  -1   4   1   10.73    0.32
  -1   4   1   10.20    0.25
  -1   4   1   10.32    0.27
   1   4  -1   10.22    0.35
  -1   4   1   10.56    0.31
   1   4  -1   10.23    0.33
   1   4  -1   10.30    0.31
   1   4  -1   10.05    0.35
   0  -4  -1    5.54    0.19
   0  -4  -1    5.37    0.18
   0  -4   1    6.25    0.24
   0  -4   1    5.78    0.19
   0  -4  -1    5.33    0.23
   0  -4  -1    5.39    0.24
   0  -4   1    5.58    0.14
   0  -4   1    5.69    0.24
   0  -4   1    5.62    0.22
   0  -4  -1    5.52    0.23
   0  -4  -1    5.60    0.22
   0   4  -1    5.83    0.19
   0   4   1    5.16    0.21
   0   4   1    5.53    0.20
   0   4  -1    5.47    0.23
   0   4  -1    5.56    0.22
   0   4  -1    5.43    0.20
   0   4   1    5.51    0.24
   0   4  -1    5.48    0.24
   0   4   1    5.88    0.22
   0   4   1    5.82    0.24
   0   4  -1    5.31    0.24
   0   4   1    5.47    0.24
   0   4   1    6.08    0.20
   0   4   1    5.53    0.22
   1  -4   1   11.20    0.31
  -1  -4  -1   11.73    0.38
   1  -4   1   12.04    0.25
  -1  -4  -1   11.60    0.37
  -1  -4  -1   11.74    0.37
   1  -4   1   12.24    0.34
  -1  -4  -1   12.62    0.37
   1  -4   1   11.45    0.34
  -1  -4  -1   11.34    0.32
   1  -4   1   11.60    0.29
  -1   4  -1   11.96    0.26
   1   4   1   12.02    0.39
   1   4   1   11.91    0.36
   1   4   1   11.80    0.36
   1   4   1   11.94    0.38
   1   4   1   11.51    0.36
   1   4   1   11.90    0.33
  -1   4  -1   11.75    0.32
  -1   4  -1   11.15    0.34
  -1   4  -1   11.78    0.30
   1   4   1   12.11    0.38
  -1   4  -1   12.00    0.33
   1   4   1   11.90    0.33
   2  -4   1    0.06    0.03
   2  -4   1    0.11    0.05
  -2  -4  -1    0.01    0.05
  -2  -4  -1    0.08    0.05
  -2  -4  -1    0.04    0.05
  -2  -4  -1    0.02    0.04
  -2  -4  -1    0.07    0.06
  -2  -4  -1    0.03    0.05
  -2  -4  -1    0.09    0.05
   2  -4   1    0.04    0.03
   2   4   1    0.07    0.04
   2   4   1    0.03    0.05
  -2   4  -1    0.04    0.03
  -2   4  -1    0.12    0.02
   2   4   1    0.07    0.05
   2   4   1    0.06    0.06
   2   4   1    0.02    0.04
   2   4   1    0.02    0.03
  -2   4  -1    0.03    0.03
  -2   4  -1    0.03    0.03
  -2   4  -1    0.01    0.03
  -2   4  -1    0.05    0.03
   2   4   1    0.00    0.05
  -3  -4  -1   14.43    0.44
  -3  -4  -1   14.26    0.43
  -3  -4  -1   14.29    0.46
  -3  -4  -1   14.12    0.46
  -3  -4  -1   14.11    0.44
   3  -4   1   14.37    0.27
  -3  -4  -1   14.90    0.47
  -3  -4  -1   14.07    0.46
  -3   4  -1   13.90    0.29
   3   4   1   14.29    0.43
  -3   4  -1   14.27    0.31
   3   4   1   14.40    0.47
   3   4   1   14.40    0.48
   3   4   1   14.59    0.44
  -3   4  -1   14.21    0.29
  -3   4  -1   13.98    0.30
   3   4   1   14.45    0.44
   3   4   1   14.23    0.46
   3   4   1   14.48    0.42
  -3   4  -1   13.93    0.35
  -4  -4  -1    0.37    0.10
  -4  -4  -1    0.61    0.13
  -4  -4  -1    0.42    0.10
  -4  -4  -1    0.51    0.10
  -4  -4  -1    0.48    0.10
  -4  -4  -1    0.47    0.11
   4  -4   1    0.56    0.04
   4   4   1    0.44    0.10
   4   4   1    0.65    0.12
  -4   4  -1    0.52    0.04
   4   4   1    0.37    0.08
  -4   4  -1    0.64    0.05
  -4   4  -1    0.57    0.06
   4   4   1    0.55    0.11
   4   4   1    0.27    0.10
   4   4   1    0.41    0.10
  -4   4  -1    0.54    0.07
   4   4   1    0.54    0.10
  -5  -4  -1    8.61    0.39
  -5  -4  -1    8.21    0.37
  -5  -4  -1    8.29    0.37
  -5  -4  -1    8.54    0.39
  -5  -4  -1    9.05    0.39
  -5  -4  -1    8.01    0.36
  -5  -4  -1    8.50    0.36
  -5  -4  -1    7.59    0.37
   5   4   1    7.79    0.35
   5   4   1    8.02    0.38
   5   4   1    8.21    0.33
  -5   4  -1    8.66    0.24
   5   4   1    7.94    0.39
  -5   4  -1    8.39    0.20
   5   4   1    8.13    0.36
   5   4   1    8.08    0.34
  -6  -4  -1    0.30    0.12
  -6  -4  -1    0.47    0.13
  -6  -4  -1    0.39    0.11
  -6  -4  -1    0.27    0.11
  -6  -4  -1    0.63    0.14
  -6  -4  -1    0.37    0.12
  -6  -4  -1    0.40    0.12
   6   4   1    0.43    0.13
   6   4   1    0.50    0.10
  -6   4  -1    0.53    0.08
  -6   4  -1    0.36    0.08
   6   4   1    0.38    0.11
  -6   4  -1    0.30    0.10
   6   4   1    0.23    0.10
   6   4   1    0.44    0.13
   6   4   1    0.32    0.12
  -6   4  -1    0.51    0.06
   6   4   1    0.24    0.09
  -7  -4  -1   19.60    0.65
  -7  -4  -1   19.16    0.64
  -7  -4  -1   20.51    0.67
  -7  -4  -1   18.91    0.63
  -7  -4  -1   18.38    0.67
  -7  -4  -1   19.02    0.65
  -7  -4  -1   20.16    0.68
  -7  -4  -1   19.86    0.66
   7   4   1   19.35    0.65
  -7   4  -1   19.05    0.54
  -7   4  -1   19.15    0.40
  -7   4  -1   19.58    0.66
  -7   4  -1   19.52    0.32
   7   4   1   19.57    0.58
   7   4   1   19.30    0.54
   7   4   1   18.89    0.64
   7   4   1   20.02    0.62
   7   4   1   20.51    0.62
   7   4   1   19.92    0.69
  -7   4  -1   19.56    0.50
  -8  -4  -1   36.98    1.01
  -8  -4  -1   37.15    1.00
  -8  -4  -1   39.63    1.20
  -8  -4  -1   36.97    1.00
  -8  -4  -1   37.14    1.01
  -8  -4  -1   37.37    0.98
  -8  -4  -1   37.71    1.05
  -8  -4  -1   37.24    0.98
   8   4   1   37.44    0.82
   8   4   1   38.88    0.95
   8   4   1   36.31    0.97
  -8   4  -1   37.12    0.68
   8   4   1   37.64    1.01
  -8   4  -1   37.27    0.98
   8   4   1   36.33    1.01
   8   4   1   35.67    0.91
  -8   4  -1   36.95    0.60
  -8   4  -1   38.11    1.04
   8   4   1   38.62    0.88
  -8   4  -1   36.93    0.92
  -9  -4  -1    2.04    0.27
  -9  -4  -1    1.87    0.24
  -9  -4  -1    2.52    0.27
  -9  -4  -1    2.41    0.25
  -9  -4  -1    1.92    0.24
  -9  -4  -1    2.70    0.30
  -9  -4  -1    1.85    0.29
  -9  -4  -1    2.03    0.27
   9   4   1    2.00    0.27
  -9   4  -1    2.59    0.12
   9   4   1    2.32    0.20
  -9   4  -1    2.74    0.21
  -9   4  -1    2.60    0.28
   9   4   1    2.19    0.31
   9   4   1    2.37    0.26
   9   4   1    2.57    0.25
  -9   4  -1    2.67    0.23
   9   4   1    2.81    0.19
  -9   4  -1    2.43    0.14
   9   4   1    2.48    0.27
 -10  -4  -1    1.87    0.46
 -10  -4  -1    1.71    0.25
 -10  -4  -1    1.43    0.23
 -10  -4  -1    1.55    0.28
 -10  -4  -1    1.27    0.22
 -10  -4  -1    1.39    0.31
 -10  -4  -1    1.61    0.26
  10   4   1    1.53    0.15
  10   4   1    1.37    0.32
 -10   4  -1    1.52    0.21
 -10   4  -1    1.73    0.20
  10   4   1    1.76    0.23
  10   4   1    1.28    0.21
  10   4   1    1.84    0.18
 -10   4  -1    1.91    0.14
 -10   4  -1    1.78    0.27
 -10   4  -1    1.53    0.11
  10   4   1    1.98    0.21
 -11  -4  -1    6.13    0.44
 -11  -4  -1    5.95    0.44
 -11  -4  -1    5.64    0.44
 -11  -4  -1    5.80    0.36
 -11  -4  -1    5.88    0.54
 -11  -4  -1    6.46    0.45
 -11  -4  -1    6.48    0.43
 -11   4  -1    5.35    0.45
 -11   4  -1    6.47    0.41
  11   4   1    6.07    0.40
  11   4   1    5.51    0.41
  11   4   1    6.05    0.40
 -11   4  -1    6.07    0.35
 -12  -4  -1    0.27    0.18
 -12  -4  -1    0.60    0.22
 -12  -4  -1    0.44    0.19
 -12   4  -1    0.23    0.14
 -12   4  -1    0.34    0.19
  12   4   1    0.14    0.14
 -13  -4  -1    4.06    0.44
 -13  -4  -1    3.11    0.46
 -13  -4  -1    4.25    0.43
 -13  -4  -1    4.14    0.45
 -13   4  -1    3.91    0.45
 -13   4  -1    4.00    0.36
 -14  -4  -1    0.40    0.25
 -14  -4  -1    0.13    0.27
 -14  -4  -1    0.74    0.20
 -14   4  -1    0.17    0.23
 -14   4  -1    0.59    0.20
 -14  -5   1    1.17    0.22
 -14  -5   1    1.04    0.26
 -14  -5   1    0.79    0.29
 -14  -5   1    1.05    0.28
 -14   5   1    0.53    0.25
 -13  -5   1    2.50    0.37
 -13  -5   1    1.99    0.39
 -13  -5   1    2.25    0.36
 -13  -5   1    3.08    0.41
 -13  -5   1    2.69    0.32
 -13   5   1    2.65    0.33
 -13   5   1    2.37    0.35
 -12  -5   1   43.04    1.49
 -12  -5   1   37.91    1.32
 -12  -5   1   41.52    1.19
 -12  -5   1   41.76    1.30
 -12  -5   1   40.68    1.25
 -12   5   1   43.59    1.34
 -12   5   1   43.50    1.33
 -11  -5   1    4.52    0.37
 -11  -5   1    4.62    0.42
 -11  -5   1    4.40    0.46
 -11  -5   1    5.31    0.38
 -11  -5   1    4.42    0.41
 -11  -5   1    4.53    0.43
 -11  -5   1    4.73    0.41
 -11   5   1    4.89    0.35
  11   5  -1    5.21    0.42
  11   5  -1    4.61    0.37
 -11   5   1    4.99    0.44
 -11   5   1    4.68    0.31
  11   5  -1    4.73    0.33
  11   5  -1    4.46    0.38
 -10  -5   1    1.60    0.25
 -10  -5   1    1.40    0.24
 -10  -5   1    1.55    0.33
 -10  -5   1    1.44    0.24
 -10  -5   1    1.50    0.29
 -10  -5   1    1.29    0.23
 -10  -5   1    1.52    0.23
 -10   5   1    1.40    0.19
  10   5  -1    1.60    0.27
 -10   5   1    1.76    0.15
  10   5  -1    1.47    0.22
  10   5  -1    1.36    0.24
 -10   5   1    1.38    0.24
 -10   5   1    1.99    0.22
  10   5  -1    1.08    0.22
 -10   5   1    1.51    0.10
  10   5  -1    1.53    0.28
  -9  -5   1    0.23    0.15
  -9  -5   1   -0.15    0.09
  -9  -5   1   -0.22    0.09
  -9  -5   1    0.13    0.11
  -9  -5   1    0.02    0.10
  -9  -5   1    0.11    0.13
  -9  -5   1    0.13    0.12
  -9  -5   1    0.07    0.12
  -9  -5   1   -0.11    0.09
  -9   5   1    0.08    0.09
   9   5  -1   -0.13    0.07
  -9   5   1    0.04    0.03
  -9   5   1    0.17    0.06
   9   5  -1   -0.14    0.12
   9   5  -1    0.04    0.10
   9   5  -1   -0.14    0.09
   9   5  -1   -0.04    0.10
   9   5  -1    0.20    0.12
  -9   5   1    0.01    0.07
   9   5  -1   -0.16    0.10
  -9   5   1    0.09    0.09
  -9   5   1    0.06    0.02
  -8  -5   1    4.77    0.37
  -8  -5   1    5.47    0.36
  -8  -5   1    5.11    0.37
  -8  -5   1    4.96    0.36
  -8  -5   1    5.04    0.42
  -8  -5   1    4.92    0.37
  -8  -5   1    5.08    0.35
  -8  -5   1    4.84    0.37
   8   5  -1    5.26    0.31
   8   5  -1    5.33    0.36
   8   5  -1    4.76    0.38
  -8   5   1    5.46    0.36
  -8   5   1    5.67    0.21
  -8   5   1    5.71    0.31
   8   5  -1    5.17    0.34
   8   5  -1    4.81    0.36
  -8   5   1    5.02    0.27
   8   5  -1    5.38    0.34
  -7  -5   1   21.43    0.72
  -7  -5   1   20.99    0.71
  -7  -5   1   21.01    0.70
  -7  -5   1   22.07    0.73
  -7  -5   1   20.07    0.77
  -7  -5   1   22.05    0.71
  -7  -5   1   21.33    0.70
   7   5  -1   21.18    0.70
   7   5  -1   19.93    0.68
  -7   5   1   21.62    0.53
   7   5  -1   22.15    0.64
  -7   5   1   21.84    0.47
  -7   5   1   21.18    0.55
  -7   5   1   21.37    0.66
   7   5  -1   20.97    0.66
   7   5  -1   22.41    0.75
   7   5  -1   21.33    0.64
   7   5  -1   21.63    0.75
  -6  -5   1   29.54    0.84
  -6  -5   1   27.49    0.81
  -6  -5   1   28.28    0.86
  -6  -5   1   27.72    0.82
  -6  -5   1   27.99    0.81
  -6  -5   1   27.38    0.78
  -6  -5   1   28.64    0.82
   6   5  -1   29.68    0.88
   6   5  -1   28.48    0.75
   6   5  -1   28.87    0.80
  -6   5   1   29.01    0.73
  -6   5   1   28.88    0.57
   6   5  -1   28.03    0.77
  -6   5   1   28.05    0.44
  -6   5   1   28.18    0.60
   6   5  -1   29.01    0.81
   6   5  -1   27.83    0.84
  -5  -5   1  108.23    1.97
  -5  -5   1  100.64    1.89
  -5  -5   1  105.68    1.99
  -5  -5   1  103.93    1.96
  -5  -5   1  102.37    1.95
  -5  -5   1  105.90    1.93
  -5  -5   1  105.78    1.95
   5   5  -1  102.39    1.91
  -5   5   1  105.07    1.51
  -5   5   1  103.57    1.60
   5   5  -1  104.92    1.95
   5   5  -1  103.69    1.88
   5   5  -1  104.94    1.89
  -5   5   1   94.51    1.50
  -5   5   1  106.23    1.78
   5   5  -1  101.76    1.87
  -5   5   1  103.90    1.64
   5   5  -1  104.96    1.99
   5   5  -1  104.97    1.99
  -5   5   1  105.40    1.63
  -4  -5   1    0.70    0.14
   4  -5  -1    0.72    0.07
  -4  -5   1    0.87    0.14
   4  -5  -1    0.83    0.07
   4  -5  -1    0.86    0.09
  -4  -5   1    0.56    0.11
  -4  -5   1    0.58    0.13
  -4  -5   1    0.55    0.13
  -4  -5   1    0.71    0.14
   4  -5  -1    0.70    0.06
  -4  -5   1    0.58    0.13
  -4  -5   1    0.46    0.12
   4   5  -1    0.58    0.14
   4   5  -1    0.70    0.12
  -4   5   1    0.93    0.08
   4   5  -1    0.74    0.12
  -4   5   1    0.77    0.09
   4   5  -1    0.72    0.15
  -4   5   1    0.66    0.08
   4   5  -1    0.77    0.15
  -4   5   1    0.65    0.07
   4   5  -1    0.78    0.13
   4   5  -1    0.65    0.12
  -4   5   1    0.82    0.09
  -3  -5   1    1.34    0.14
   3  -5  -1    1.22    0.09
  -3  -5   1    1.23    0.14
  -3  -5   1    1.51    0.20
  -3  -5   1    1.10    0.16
  -3  -5   1    0.99    0.15
  -3  -5   1    1.16    0.15
  -3  -5   1    0.99    0.15
   3  -5  -1    1.44    0.12
   3  -5  -1    1.15    0.10
  -3  -5   1    1.12    0.13
  -3   5   1    1.15    0.10
  -3   5   1    1.27    0.11
   3   5  -1    1.30    0.16
   3   5  -1    0.75    0.14
   3   5  -1    1.39    0.16
  -3   5   1    1.22    0.08
   3   5  -1    0.84    0.13
   3   5  -1    1.04    0.14
  -3   5   1    1.07    0.10
   3   5  -1    1.07    0.16
  -3   5   1    1.25    0.10
   3   5  -1    1.21    0.13
  -2  -5   1    0.46    0.09
  -2  -5   1    0.47    0.11
  -2  -5   1    0.25    0.08
  -2  -5   1    0.27    0.09
   2  -5  -1    0.28    0.06
  -2  -5   1    0.22    0.08
   2  -5  -1    0.33    0.06
  -2  -5   1    0.33    0.07
  -2  -5   1    0.28    0.06
   2  -5  -1    0.27    0.07
  -2  -5   1    0.24    0.08
   2  -5  -1    0.41    0.07
  -2   5   1    0.27    0.06
   2   5  -1    0.31    0.07
   2   5  -1    0.46    0.11
  -2   5   1    0.34    0.06
   2   5  -1    0.22    0.08
  -2   5   1    0.32    0.05
   2   5  -1    0.37    0.10
   2   5  -1    0.40    0.10
   2   5  -1    0.27    0.08
  -2   5   1    0.42    0.07
  -2   5   1    0.25    0.07
   2   5  -1    0.22    0.06
  -1  -5   1  123.86    2.06
   1  -5  -1  123.83    2.00
  -1  -5   1  125.54    2.10
   1   5  -1  123.39    1.99
   1   5  -1  120.31    2.10
   0  -5  -1   74.31    1.14
   0  -5  -1   75.55    1.38
   0  -5   1   73.95    1.30
   0  -5  -1   73.63    1.34
   0  -5   1   75.10    1.12
   0  -5   1   74.77    1.34
   0  -5  -1   72.75    1.30
   0  -5  -1   74.12    1.23
   0  -5  -1   74.61    1.34
   0  -5   1   74.36    1.33
   0  -5   1   73.80    1.37
   0  -5   1   73.89    1.22
   0   5   1   72.66    1.32
   0   5  -1   74.13    1.32
   0   5   1   74.23    1.37
   0   5   1   71.53    1.36
   0   5  -1   74.29    1.27
   0   5   1   72.45    1.26
   0   5  -1   72.48    1.36
   0   5  -1   75.34    1.32
   0   5  -1   73.64    1.37
   0   5   1   73.21    1.25
   0   5   1   74.18    1.33
   0   5   1   74.64    1.32
  -1  -5  -1   79.19    1.41
  -1  -5  -1   78.86    1.45
  -1  -5  -1   79.79    1.35
  -1  -5  -1   80.60    1.35
   1  -5   1   78.38    1.23
   1  -5   1   77.76    1.40
  -1  -5  -1   78.17    1.44
   1  -5   1   78.64    1.38
  -1  -5  -1   79.42    1.48
  -1  -5  -1   79.01    1.42
   1  -5   1   78.00    1.31
   1  -5   1   76.67    1.36
  -1   5  -1   77.16    1.33
   1   5   1   79.20    1.47
  -1   5  -1   77.33    1.41
  -1   5  -1   77.29    1.34
   1   5   1   78.14    1.36
  -1   5  -1   78.34    1.39
  -1   5  -1   77.87    1.32
   1   5   1   79.34    1.43
   1   5   1   79.72    1.42
   1   5   1   80.79    1.49
  -1   5  -1   78.67    1.25
   1   5   1   77.31    1.45
  -2  -5  -1   32.36    0.77
   2  -5   1   31.57    0.69
  -2  -5  -1   32.09    0.70
  -2  -5  -1   31.69    0.70
  -2  -5  -1   32.63    0.78
   2  -5   1   31.56    0.64
  -2  -5  -1   32.80    0.80
   2  -5   1   31.53    0.66
  -2  -5  -1   31.74    0.76
   2  -5   1   31.09    0.59
  -2  -5  -1   31.98    0.74
   2   5   1   31.30    0.78
   2   5   1   31.98    0.76
  -2   5  -1   31.02    0.63
   2   5   1   31.48    0.79
  -2   5  -1   31.38    0.55
   2   5   1   31.02    0.74
   2   5   1   30.66    0.70
  -2   5  -1   30.82    0.49
  -2   5  -1   31.41    0.62
  -2   5  -1   30.37    0.65
  -2   5  -1   31.64    0.70
   2   5   1   31.58    0.71
   2   5   1   33.87    0.82
  -3  -5  -1   10.59    0.42
  -3  -5  -1   10.22    0.37
  -3  -5  -1   10.87    0.43
   3  -5   1   10.22    0.31
  -3  -5  -1   10.51    0.42
  -3  -5  -1   10.30    0.41
  -3  -5  -1   10.47    0.37
   3  -5   1   10.06    0.24
   3  -5   1   10.15    0.29
  -3   5  -1   10.16    0.28
   3   5   1   10.15    0.43
   3   5   1   10.10    0.41
  -3   5  -1   10.96    0.23
  -3   5  -1   10.94    0.27
   3   5   1   11.00    0.43
  -3   5  -1   10.20    0.28
   3   5   1   10.30    0.39
   3   5   1   10.37    0.37
  -3   5  -1   10.50    0.33
   3   5   1   10.96    0.39
  -3   5  -1   10.83    0.27
  -4  -5  -1   16.55    0.52
  -4  -5  -1   15.63    0.52
   4  -5   1   16.46    0.31
  -4  -5  -1   16.11    0.56
   4  -5   1   16.96    0.32
  -4  -5  -1   17.13    0.57
  -4  -5  -1   17.62    0.55
   4  -5   1   16.80    0.36
  -4  -5  -1   16.51    0.57
  -4  -5  -1   17.00    0.57
   4   5   1   16.54    0.53
  -4   5  -1   16.87    0.35
  -4   5  -1   16.50    0.42
   4   5   1   17.49    0.60
   4   5   1   16.79    0.57
   4   5   1   17.02    0.52
  -4   5  -1   16.79    0.42
   4   5   1   16.47    0.55
   4   5   1   16.67    0.51
   4   5   1   16.86    0.55
  -4   5  -1   16.16    0.32
  -4   5  -1   16.08    0.35
  -5  -5  -1   40.11    1.01
  -5  -5  -1   41.94    0.97
  -5  -5  -1   40.80    0.97
  -5  -5  -1   39.69    1.01
   5  -5   1   41.57    0.62
  -5  -5  -1   42.08    1.01
   5  -5   1   42.78    0.65
  -5  -5  -1   40.42    1.00
  -5  -5  -1   41.07    1.02
   5   5   1   40.80    0.98
   5   5   1   40.89    1.02
  -5   5  -1   41.57    0.75
  -5   5  -1   39.87    0.67
   5   5   1   40.42    0.94
  -5   5  -1   40.86    0.71
  -5   5  -1   41.05    0.70
  -5   5  -1   41.49    0.63
  -5   5  -1   40.79    0.87
   5   5   1   40.82    0.99
   5   5   1   40.67    0.93
  -5   5  -1   41.74    0.69
   5   5   1   41.86    1.06
   5   5   1   42.17    0.97
  -6  -5  -1   75.98    1.56
  -6  -5  -1   74.81    1.59
  -6  -5  -1   75.02    1.61
  -6  -5  -1   76.94    1.60
  -6  -5  -1   73.79    1.59
  -6  -5  -1   75.54    1.55
  -6  -5  -1   72.86    1.52
  -6   5  -1   76.23    1.46
   6   5   1   74.35    1.50
  -6   5  -1   74.13    1.24
   6   5   1   72.42    1.56
   6   5   1   73.78    1.55
  -6   5  -1   73.55    1.12
  -6   5  -1   75.24    1.18
  -6   5  -1   75.11    1.31
   6   5   1   75.75    1.63
   6   5   1   75.84    1.46
   6   5   1   75.08    1.49
   6   5   1   75.34    1.53
  -7  -5  -1    1.80    0.24
  -7  -5  -1    2.06    0.27
  -7  -5  -1    2.18    0.26
  -7  -5  -1    2.24    0.25
  -7  -5  -1    2.32    0.25
  -7  -5  -1    2.78    0.26
  -7  -5  -1    2.61    0.26
  -7  -5  -1    2.95    0.28
  -7   5  -1    2.48    0.12
  -7   5  -1    2.32    0.24
  -7   5  -1    2.47    0.08
   7   5   1    2.06    0.24
   7   5   1    2.17    0.20
  -7   5  -1    2.74    0.20
   7   5   1    2.84    0.31
   7   5   1    2.36    0.23
   7   5   1    2.07    0.23
   7   5   1    2.67    0.41
  -7   5  -1    2.40    0.16
   7   5   1    2.26    0.22
  -8  -5  -1    4.06    0.32
  -8  -5  -1    3.13    0.30
  -8  -5  -1    3.82    0.32
  -8  -5  -1    3.30    0.31
  -8  -5  -1    4.24    0.34
  -8  -5  -1    3.49    0.31
  -8  -5  -1    3.30    0.35
   8   5   1    3.01    0.31
   8   5   1    3.63    0.29
   8   5   1    3.35    0.28
  -8   5  -1    3.48    0.10
   8   5   1    3.67    0.31
  -8   5  -1    3.38    0.30
  -8   5  -1    3.55    0.15
  -8   5  -1    3.28    0.21
   8   5   1    2.77    0.29
   8   5   1    3.58    0.28
  -8   5  -1    3.88    0.25
  -9  -5  -1    0.29    0.15
  -9  -5  -1    0.25    0.13
  -9  -5  -1    0.13    0.15
  -9  -5  -1    0.49    0.17
  -9  -5  -1    0.23    0.15
  -9  -5  -1    0.22    0.14
  -9  -5  -1    0.31    0.16
  -9  -5  -1    0.23    0.16
  -9   5  -1    0.35    0.10
   9   5   1    0.08    0.13
  -9   5  -1    0.28    0.04
   9   5   1    0.17    0.09
  -9   5  -1    0.32    0.10
   9   5   1    0.31    0.14
   9   5   1    0.13    0.13
   9   5   1    0.08    0.10
   9   5   1    0.44    0.14
  -9   5  -1    0.29    0.14
  -9   5  -1    0.40    0.07
 -10  -5  -1   14.30    0.67
 -10  -5  -1   15.09    0.79
 -10  -5  -1   15.11    0.68
 -10  -5  -1   15.34    0.79
 -10  -5  -1   13.76    0.61
 -10  -5  -1   14.57    0.67
 -10  -5  -1   14.19    0.60
 -10  -5  -1   15.27    0.72
 -10   5  -1   13.54    0.35
 -10   5  -1   15.03    0.68
  10   5   1   14.62    0.66
 -10   5  -1   15.64    0.57
 -10   5  -1   14.39    0.36
  10   5   1   14.77    0.61
  10   5   1   13.77    0.62
  10   5   1   15.00    0.50
  10   5   1   14.85    0.57
 -10   5  -1   14.37    0.49
 -11  -5  -1    3.31    0.32
 -11  -5  -1    3.49    0.35
 -11  -5  -1    2.85    0.34
 -11  -5  -1    2.50    0.35
 -11  -5  -1    3.12    0.44
 -11  -5  -1    2.57    0.34
 -11  -5  -1    2.75    0.36
 -11   5  -1    3.08    0.29
  11   5   1    2.64    0.34
  11   5   1    2.41    0.39
 -11   5  -1    3.41    0.38
 -11   5  -1    2.92    0.25
  11   5   1    2.77    0.28
 -12  -5  -1    7.11    0.53
 -12  -5  -1    7.38    0.53
 -12  -5  -1    7.93    0.58
 -12  -5  -1    7.77    0.64
 -12  -5  -1    6.32    0.57
 -12  -5  -1    7.28    0.49
 -12   5  -1    7.17    0.45
 -12   5  -1    6.45    0.53
 -13  -5  -1    0.76    0.20
 -13  -5  -1    0.33    0.21
 -13  -5  -1    0.53    0.22
 -13  -5  -1    0.39    0.19
 -13  -5  -1    0.27    0.22
 -13   5  -1    0.44    0.18
 -13   5  -1    0.39    0.20
 -14  -5  -1    0.80    0.21
 -14  -5  -1    1.00    0.28
 -14   5  -1    0.70    0.20
 -13  -6   1   -0.30    0.12
 -13  -6   1    0.44    0.22
 -13  -6   1    0.03    0.18
 -13  -6   1    0.32    0.16
 -13   6   1   -0.13    0.14
 -13   6   1    0.14    0.18
 -12  -6   1    0.09    0.14
 -12  -6   1    0.18    0.13
 -12  -6   1   -0.19    0.12
 -12  -6   1   -0.04    0.16
 -12  -6   1   -0.09    0.15
 -11  -6   1    2.15    0.35
 -11  -6   1    2.72    0.37
 -11  -6   1    2.22    0.32
 -11  -6   1    2.20    0.31
 -11  -6   1    2.39    0.35
 -11  -6   1    3.33    0.33
 -11  -6   1    3.17    0.32
  11   6  -1    2.45    0.33
  11   6  -1    3.06    0.26
 -11   6   1    2.86    0.27
 -11   6   1    2.20    0.30
 -10  -6   1    3.69    0.34
 -10  -6   1    3.64    0.37
 -10  -6   1    3.12    0.36
 -10  -6   1    3.23    0.40
 -10  -6   1    3.22    0.36
 -10  -6   1    3.57    0.35
 -10  -6   1    3.54    0.36
 -10  -6   1    2.67    0.34
  10   6  -1    3.16    0.30
 -10   6   1    3.23    0.26
  10   6  -1    2.67    0.25
 -10   6   1    3.59    0.24
  10   6  -1    3.27    0.33
 -10   6   1    3.39    0.34
  10   6  -1    3.10    0.36
  10   6  -1    3.38    0.28
  10   6  -1    2.71    0.29
  -9  -6   1   10.17    0.61
  -9  -6   1   10.86    0.56
  -9  -6   1   11.50    0.60
  -9  -6   1   10.84    0.60
  -9  -6   1   10.49    0.53
  -9  -6   1   11.41    0.57
  -9  -6   1   10.05    0.57
  -9   6   1   11.18    0.32
  -9   6   1   10.56    0.19
  -9   6   1   11.03    0.39
   9   6  -1   10.76    0.52
  -9   6   1   11.31    0.44
   9   6  -1   10.37    0.57
   9   6  -1   10.29    0.45
   9   6  -1    9.98    0.50
   9   6  -1   11.21    0.60
   9   6  -1    9.80    0.53
   9   6  -1   10.66    0.46
  -9   6   1   11.30    0.53
  -8  -6   1   10.78    0.53
  -8  -6   1   10.86    0.55
  -8  -6   1   11.58    0.61
  -8  -6   1   10.63    0.54
  -8  -6   1   11.53    0.56
  -8  -6   1   11.30    0.59
  -8  -6   1   11.20    0.54
  -8  -6   1   10.61    0.54
  -8  -6   1   10.88    0.54
   8   6  -1   11.33    0.48
   8   6  -1   11.11    0.53
   8   6  -1   10.62    0.52
  -8   6   1   10.97    0.32
  -8   6   1   11.27    0.37
   8   6  -1   11.02    0.49
  -8   6   1   11.54    0.48
  -8   6   1   11.54    0.51
   8   6  -1   10.18    0.48
   8   6  -1   10.03    0.54
   8   6  -1   10.97    0.57
  -7  -6   1   -0.04    0.09
  -7  -6   1    0.01    0.09
  -7  -6   1   -0.19    0.09
  -7  -6   1    0.00    0.08
  -7  -6   1   -0.04    0.08
  -7  -6   1    0.03    0.08
  -7  -6   1    0.07    0.10
  -7  -6   1    0.10    0.09
  -7  -6   1   -0.02    0.10
  -7   6   1   -0.01    0.04
   7   6  -1    0.03    0.08
   7   6  -1    0.11    0.10
   7   6  -1    0.02    0.07
  -7   6   1   -0.01    0.04
   7   6  -1   -0.03    0.11
   7   6  -1    0.07    0.10
   7   6  -1   -0.10    0.09
  -6  -6   1    0.66    0.16
  -6  -6   1    0.72    0.18
  -6  -6   1    0.61    0.15
  -6  -6   1    1.17    0.20
  -6  -6   1    0.89    0.17
  -6  -6   1    0.69    0.15
  -6  -6   1    0.71    0.17
  -6   6   1    0.86    0.14
   6   6  -1    0.68    0.15
  -6   6   1    0.97    0.10
   6   6  -1    1.01    0.20
  -6   6   1    0.73    0.09
  -6   6   1    1.12    0.11
   6   6  -1    0.94    0.16
   6   6  -1    0.89    0.19
   6   6  -1    0.87    0.19
   6   6  -1    0.70    0.15
   5  -6  -1   11.61    0.24
  -5  -6   1   11.72    0.48
  -5  -6   1   11.34    0.51
  -5  -6   1   10.95    0.58
   5  -6  -1   10.85    0.23
  -5  -6   1   12.31    0.51
  -5  -6   1   11.48    0.49
  -5  -6   1   10.29    0.48
  -5   6   1   12.03    0.27
   5   6  -1   11.68    0.47
   5   6  -1   10.99    0.51
   5   6  -1   11.53    0.52
  -5   6   1   11.50    0.32
   5   6  -1   11.68    0.56
   5   6  -1   11.03    0.45
   5   6  -1   10.96    0.51
  -5   6   1   11.15    0.36
   5   6  -1   11.35    0.48
  -5   6   1   10.94    0.26
  -5   6   1   11.63    0.33
  -4  -6   1   67.05    1.36
  -4  -6   1   68.33    1.46
  -4  -6   1   69.51    1.50
   4  -6  -1   69.00    1.11
  -4  -6   1   67.45    1.54
  -4  -6   1   67.31    1.41
   4  -6  -1   68.86    1.14
  -4  -6   1   69.47    1.38
  -4  -6   1   69.80    1.43
  -4  -6   1   67.29    1.45
   4  -6  -1   66.95    1.21
  -4   6   1   69.14    1.16
  -4   6   1   67.02    1.13
   4   6  -1   66.88    1.37
   4   6  -1   68.30    1.48
   4   6  -1   69.17    1.37
   4   6  -1   68.16    1.40
  -4   6   1   68.17    1.22
   4   6  -1   68.39    1.40
   4   6  -1   70.52    1.49
   4   6  -1   67.70    1.45
  -4   6   1   69.27    1.18
  -4   6   1   68.50    1.16
   3  -6  -1    1.17    0.13
  -3  -6   1    1.63    0.16
  -3  -6   1    1.10    0.17
  -3  -6   1    0.96    0.15
   3  -6  -1    1.14    0.11
  -3  -6   1    1.06    0.17
   3  -6  -1    1.18    0.09
  -3  -6   1    1.22    0.17
  -3  -6   1    1.16    0.15
   3  -6  -1    1.28    0.11
  -3  -6   1    0.94    0.13
  -3  -6   1    1.21    0.19
   3   6  -1    0.94    0.14
   3   6  -1    0.87    0.14
   3   6  -1    1.18    0.18
  -3   6   1    1.23    0.12
  -3   6   1    1.17    0.09
  -3   6   1    1.20    0.06
  -3   6   1    1.16    0.13
   3   6  -1    0.87    0.13
  -3   6   1    1.47    0.12
   3   6  -1    0.89    0.14
   3   6  -1    1.15    0.19
  -3   6   1    1.02    0.11
   3   6  -1    1.11    0.19
  -2  -6   1   20.49    0.52
   2  -6  -1   20.86    0.48
  -2  -6   1   20.58    0.62
  -2  -6   1   21.66    0.56
   2  -6  -1   20.02    0.51
  -2  -6   1   21.24    0.64
   2  -6  -1   20.53    0.52
  -2  -6   1   20.43    0.60
   2  -6  -1   18.85    0.54
  -2  -6   1   20.44    0.62
  -2   6   1   21.05    0.51
   2   6  -1   20.02    0.56
  -2   6   1   21.23    0.52
   2   6  -1   19.95    0.55
  -2   6   1   19.86    0.50
   2   6  -1   19.45    0.62
   2   6  -1   19.94    0.59
   2   6  -1   20.99    0.65
  -2   6   1   21.22    0.57
  -2   6   1   20.54    0.51
   2   6  -1   21.21    0.61
  -2   6   1   20.45    0.48
  -2   6   1   20.54    0.53
  -2   6   1   20.78    0.55
   2   6  -1   19.76    0.62
  -1  -6   1   51.94    1.12
  -1  -6   1   52.04    0.99
   1  -6  -1   50.72    1.03
   1  -6  -1   53.13    1.04
  -1  -6   1   52.57    0.92
  -1  -6   1   52.32    1.00
   1  -6  -1   53.16    1.00
  -1  -6   1   52.32    1.08
   1  -6  -1   52.19    1.09
  -1  -6   1   51.88    1.10
   1   6  -1   53.63    1.09
   1   6  -1   51.85    1.03
   1   6  -1   53.22    1.15
  -1   6   1   52.15    1.08
  -1   6   1   53.11    0.95
  -1   6   1   53.23    1.06
   1   6  -1   51.89    1.13
  -1   6   1   53.16    1.02
  -1   6   1   51.52    1.02
  -1   6   1   52.41    1.03
   1   6  -1   52.06    1.01
  -1   6   1   51.70    0.97
   1   6  -1   51.40    1.08
   1   6  -1   52.95    1.13
   0  -6  -1   43.58    0.98
   0  -6  -1   42.86    0.94
   0  -6  -1   43.57    0.91
   0  -6   1   43.92    0.98
   0  -6  -1   44.72    0.84
   0  -6   1   42.74    0.69
   0  -6   1   43.51    0.95
   0  -6  -1   43.71    0.71
   0  -6  -1   42.15    0.93
   0  -6   1   42.94    0.90
   0  -6   1   43.01    0.93
   0  -6  -1   44.37    0.83
   0  -6   1   43.43    0.82
   0   6  -1   45.84    0.94
   0   6   1   44.00    0.93
   0   6   1   41.21    0.91
   0   6   1   41.71    0.96
   0   6  -1   44.28    0.88
   0   6  -1   43.38    0.97
   0   6  -1   43.18    0.83
   0   6   1   43.56    0.98
   0   6   1   44.13    0.87
   0   6  -1   41.79    0.97
   0   6   1   44.65    0.94
   0   6  -1   42.47    0.92
   0   6   1   44.00    0.96
   0   6  -1   44.20    0.97
  -1  -6  -1    0.65    0.13
  -1  -6  -1    0.66    0.13
  -1  -6  -1    0.72    0.11
  -1  -6  -1    0.73    0.13
   1  -6   1    0.48    0.10
   1  -6   1    0.73    0.11
  -1  -6  -1    0.67    0.08
   1  -6   1    0.68    0.14
  -1  -6  -1    0.64    0.12
   1  -6   1    0.61    0.11
   1  -6   1    0.72    0.08
  -1  -6  -1    0.69    0.10
   1   6   1    0.55    0.13
  -1   6  -1    0.86    0.09
   1   6   1    0.57    0.12
   1   6   1    0.54    0.10
  -1   6  -1    0.75    0.13
   1   6   1    0.63    0.10
   1   6   1    0.62    0.10
   1   6   1    0.55    0.11
   1   6   1    0.58    0.12
  -1   6  -1    0.67    0.11
  -1   6  -1    0.60    0.09
  -1   6  -1    0.73    0.11
   2  -6   1   17.16    0.47
  -2  -6  -1   17.31    0.58
  -2  -6  -1   18.17    0.56
  -2  -6  -1   18.07    0.55
  -2  -6  -1   18.26    0.59
   2  -6   1   17.90    0.42
  -2  -6  -1   16.63    0.56
  -2  -6  -1   17.31    0.49
  -2  -6  -1   17.41    0.50
   2  -6   1   17.60    0.51
   2  -6   1   17.80    0.47
  -2   6  -1   18.01    0.50
   2   6   1   17.75    0.58
   2   6   1   19.07    0.61
   2   6   1   17.05    0.54
  -2   6  -1   17.65    0.52
   2   6   1   18.02    0.56
   2   6   1   17.08    0.50
  -2   6  -1   16.74    0.46
   2   6   1   17.64    0.60
  -2   6  -1   17.76    0.45
  -2   6  -1   18.01    0.38
  -2   6  -1   17.73    0.49
   2   6   1   17.44    0.51
  -3  -6  -1    9.40    0.43
   3  -6   1   10.02    0.32
   3  -6   1   10.19    0.30
   3  -6   1   10.03    0.26
  -3  -6  -1   10.31    0.40
  -3  -6  -1   10.33    0.42
   3  -6   1   10.08    0.35
  -3  -6  -1    9.35    0.37
  -3  -6  -1    9.96    0.43
  -3  -6  -1   11.28    0.46
  -3  -6  -1   10.36    0.45
  -3   6  -1   10.08    0.24
   3   6   1   10.29    0.39
  -3   6  -1    9.81    0.35
   3   6   1    9.87    0.43
   3   6   1   10.01    0.40
  -3   6  -1    9.75    0.31
  -3   6  -1   10.01    0.23
   3   6   1   10.34    0.44
  -3   6  -1   10.58    0.30
   3   6   1   10.30    0.42
   3   6   1   10.71    0.48
   3   6   1   10.18    0.41
  -3   6  -1   10.26    0.32
  -3   6  -1   10.10    0.34
  -4  -6  -1    3.64    0.33
  -4  -6  -1    3.96    0.25
  -4  -6  -1    3.90    0.28
  -4  -6  -1    4.00    0.29
  -4  -6  -1    3.99    0.28
   4  -6   1    3.74    0.13
   4  -6   1    3.74    0.17
  -4  -6  -1    3.82    0.28
  -4  -6  -1    4.28    0.27
   4   6   1    3.30    0.26
  -4   6  -1    3.77    0.21
  -4   6  -1    4.13    0.19
  -4   6  -1    3.62    0.16
   4   6   1    4.20    0.31
   4   6   1    3.66    0.27
   4   6   1    3.62    0.24
  -4   6  -1    3.82    0.16
  -4   6  -1    3.72    0.17
  -4   6  -1    3.73    0.17
  -4   6  -1    3.85    0.13
   4   6   1    3.92    0.26
   4   6   1    3.44    0.25
   4   6   1    3.36    0.28
  -5  -6  -1    6.51    0.37
  -5  -6  -1    6.39    0.38
   5  -6   1    6.57    0.20
  -5  -6  -1    6.49    0.38
  -5  -6  -1    5.82    0.34
   5   6   1    6.32    0.38
  -5   6  -1    6.43    0.18
  -5   6  -1    6.01    0.27
  -5   6  -1    6.07    0.20
   5   6   1    6.45    0.36
   5   6   1    6.13    0.33
  -5   6  -1    6.69    0.22
  -5   6  -1    6.23    0.20
   5   6   1    6.19    0.36
   5   6   1    6.90    0.45
   5   6   1    6.68    0.41
  -5   6  -1    6.39    0.20
  -5   6  -1    6.43    0.25
  -6  -6  -1    1.71    0.22
  -6  -6  -1    1.55    0.27
  -6  -6  -1    1.79    0.25
  -6  -6  -1    2.44    0.24
  -6  -6  -1    2.23    0.25
  -6  -6  -1    2.11    0.27
  -6  -6  -1    1.60    0.24
  -6   6  -1    2.03    0.11
   6   6   1    1.85    0.24
   6   6   1    1.64    0.26
   6   6   1    2.26    0.23
  -6   6  -1    1.90    0.19
   6   6   1    1.88    0.23
  -6   6  -1    2.13    0.11
  -6   6  -1    1.98    0.08
   6   6   1    1.95    0.22
  -6   6  -1    2.15    0.12
   6   6   1    2.05    0.21
   6   6   1    2.07    0.27
  -6   6  -1    1.72    0.12
  -7  -6  -1    9.39    0.49
  -7  -6  -1    8.58    0.45
  -7  -6  -1    9.20    0.49
  -7  -6  -1    8.96    0.49
  -7  -6  -1    9.22    0.53
  -7  -6  -1    9.36    0.48
  -7  -6  -1    9.15    0.49
  -7  -6  -1    8.69    0.47
  -7   6  -1    9.90    0.35
  -7   6  -1    9.42    0.43
   7   6   1    9.14    0.45
   7   6   1    9.36    0.47
  -7   6  -1    9.60    0.25
   7   6   1    9.01    0.43
   7   6   1    8.95    0.48
  -7   6  -1    8.77    0.16
   7   6   1    9.39    0.43
  -7   6  -1    9.18    0.22
   7   6   1    8.54    0.50
  -7   6  -1    8.70    0.15
   7   6   1    8.70    0.45
  -7   6  -1    8.81    0.28
  -8  -6  -1    0.23    0.14
  -8  -6  -1    0.16    0.13
  -8  -6  -1   -0.01    0.10
  -8  -6  -1    0.02    0.11
  -8  -6  -1    0.16    0.12
  -8  -6  -1    0.06    0.12
  -8  -6  -1   -0.06    0.10
  -8  -6  -1    0.22    0.15
   8   6   1    0.13    0.14
  -8   6  -1    0.15    0.08
   8   6   1    0.22    0.11
   8   6   1   -0.09    0.10
   8   6   1    0.09    0.09
   8   6   1    0.18    0.13
  -8   6  -1    0.09    0.09
   8   6   1    0.01    0.10
  -8   6  -1    0.17    0.03
   8   6   1    0.07    0.11
  -8   6  -1    0.22    0.05
  -8   6  -1    0.17    0.07
  -9  -6  -1   12.64    0.62
  -9  -6  -1   12.96    0.60
  -9  -6  -1   12.38    0.61
  -9  -6  -1   13.36    0.62
  -9  -6  -1   12.75    0.61
  -9  -6  -1   12.68    0.69
  -9  -6  -1   12.99    0.65
  -9  -6  -1   12.85    0.61
  -9   6  -1   12.43    0.25
   9   6   1   13.31    0.50
   9   6   1   12.53    0.56
   9   6   1   12.86    0.53
  -9   6  -1   12.61    0.57
   9   6   1   12.58    0.56
   9   6   1   12.33    0.59
   9   6   1   12.97    0.65
   9   6   1   12.70    0.61
  -9   6  -1   13.28    0.41
  -9   6  -1   13.55    0.49
  -9   6  -1   12.81    0.31
 -10  -6  -1    0.74    0.22
 -10  -6  -1    0.80    0.24
 -10  -6  -1    1.07    0.23
 -10  -6  -1    0.76    0.20
 -10  -6  -1    0.90    0.21
 -10  -6  -1    0.91    0.23
 -10  -6  -1    0.79    0.21
 -10  -6  -1    0.97    0.21
 -10   6  -1    0.76    0.19
  10   6   1    0.78    0.16
 -10   6  -1    0.73    0.13
  10   6   1    0.72    0.18
  10   6   1    0.85    0.22
  10   6   1    1.30    0.23
  10   6   1    0.77    0.20
 -10   6  -1    0.67    0.14
  10   6   1    0.48    0.15
 -11  -6  -1    0.33    0.17
 -11  -6  -1    0.06    0.14
 -11  -6  -1    0.19    0.13
 -11  -6  -1   -0.02    0.17
 -11  -6  -1   -0.11    0.13
 -11  -6  -1    0.27    0.10
 -11  -6  -1   -0.14    0.18
 -11   6  -1    0.09    0.14
 -11   6  -1    0.07    0.10
  11   6   1    0.17    0.10
  11   6   1    0.07    0.17
 -12  -6  -1   -0.05    0.16
 -12  -6  -1   -0.02    0.11
 -12  -6  -1   -0.16    0.13
 -12  -6  -1   -0.19    0.14
 -12  -6  -1   -0.16    0.15
 -12  -6  -1    0.08    0.16
 -12   6  -1   -0.24    0.12
 -12   6  -1    0.09    0.12
 -13  -6  -1   -0.02    0.18
 -13  -6  -1    0.34    0.20
 -13  -6  -1    0.06    0.22
 -13  -6  -1    0.20    0.17
 -13  -6  -1    0.32    0.16
 -13   6  -1    0.20    0.15
 -13  -7   1    0.83    0.23
 -13  -7   1    1.18    0.33
 -13  -7   1    1.35    0.33
 -12  -7   1   19.36    0.88
 -12  -7   1   18.28    0.98
 -12  -7   1   16.70    0.83
 -12  -7   1   16.92    0.78
 -12   7   1   18.63    0.71
 -11  -7   1    0.44    0.21
 -11  -7   1    0.70    0.21
 -11  -7   1    0.96    0.20
 -11  -7   1    0.72    0.21
 -11  -7   1    0.59    0.18
 -11  -7   1    0.66    0.24
 -11   7   1    0.74    0.17
  11   7  -1    0.67    0.15
 -11   7   1    0.44    0.17
 -10  -7   1   17.75    0.74
 -10  -7   1   17.46    0.77
 -10  -7   1   17.39    0.83
 -10  -7   1   16.65    0.75
 -10  -7   1   17.80    0.80
 -10  -7   1   18.24    0.88
 -10  -7   1   17.65    0.77
 -10  -7   1   16.79    0.75
  10   7  -1   17.19    0.78
 -10   7   1   18.43    0.71
 -10   7   1   18.53    0.62
  10   7  -1   17.64    0.63
  10   7  -1   16.54    0.69
  10   7  -1   17.54    0.72
  10   7  -1   16.84    0.74
  10   7  -1   18.10    0.64
  -9  -7   1   11.70    0.64
  -9  -7   1   11.89    0.68
  -9  -7   1   11.05    0.59
  -9  -7   1   11.44    0.60
  -9  -7   1   12.74    0.62
  -9  -7   1   12.07    0.61
  -9  -7   1   11.46    0.61
   9   7  -1   11.28    0.57
  -9   7   1   12.84    0.47
   9   7  -1   11.57    0.52
   9   7  -1   10.61    0.65
   9   7  -1   12.38    0.63
   9   7  -1   11.86    0.57
   9   7  -1   11.08    0.63
   9   7  -1   12.26    0.54
  -9   7   1   11.44    0.33
  -8  -7   1    0.88    0.20
  -8  -7   1    0.88    0.19
  -8  -7   1    0.98    0.21
  -8  -7   1    0.79    0.23
  -8  -7   1    0.69    0.18
  -8  -7   1    0.60    0.18
  -8  -7   1    0.65    0.19
  -8  -7   1    0.45    0.15
  -8   7   1    0.73    0.07
   8   7  -1    0.28    0.15
   8   7  -1    0.74    0.17
  -8   7   1    0.67    0.10
  -8   7   1    0.65    0.14
   8   7  -1    0.41    0.14
   8   7  -1    0.77    0.21
  -8   7   1    0.72    0.13
  -8   7   1    0.93    0.11
   8   7  -1    0.72    0.21
   8   7  -1    0.71    0.16
   8   7  -1    0.78    0.17
  -7  -7   1   15.13    0.67
  -7  -7   1   15.37    0.66
  -7  -7   1   15.25    0.67
  -7  -7   1   15.83    0.64
  -7  -7   1   14.74    0.64
  -7  -7   1   14.54    0.64
  -7  -7   1   15.55    0.63
  -7  -7   1   15.16    0.66
   7   7  -1   14.32    0.68
   7   7  -1   15.00    0.67
   7   7  -1   16.04    0.62
  -7   7   1   14.82    0.31
  -7   7   1   15.27    0.44
  -7   7   1   15.22    0.40
   7   7  -1   15.53    0.64
  -7   7   1   15.11    0.50
   7   7  -1   15.12    0.60
  -7   7   1   15.65    0.40
   7   7  -1   15.16    0.58
  -7   7   1   14.57    0.34
  -6  -7   1   30.06    0.91
   6  -7  -1   28.43    0.43
  -6  -7   1   27.77    0.91
   6  -7  -1   29.55    0.43
  -6  -7   1   27.99    0.90
  -6  -7   1   28.56    0.91
  -6  -7   1   28.80    0.91
  -6  -7   1   29.69    0.86
  -6  -7   1   29.06    0.90
  -6  -7   1   27.36    0.84
   6   7  -1   28.57    0.90
   6   7  -1   29.05    0.86
   6   7  -1   30.09    0.96
   6   7  -1   28.42    0.83
  -6   7   1   28.42    0.60
  -6   7   1   28.59    0.61
   6   7  -1   29.00    0.86
   6   7  -1   29.97    0.95
  -6   7   1   28.80    0.55
  -6   7   1   28.91    0.68
   6   7  -1   29.02    0.85
  -6   7   1   30.00    0.58
   5  -7  -1   58.93    0.98
  -5  -7   1   55.74    1.37
   5  -7  -1   59.83    0.98
  -5  -7   1   59.12    1.39
  -5  -7   1   56.60    1.37
   5  -7  -1   57.86    0.96
  -5  -7   1   58.62    1.34
  -5  -7   1   59.96    1.34
  -5  -7   1   56.54    1.29
  -5  -7   1   57.51    1.28
  -5  -7   1   61.11    1.36
  -5   7   1   57.65    1.06
  -5   7   1   57.81    1.03
  -5   7   1   60.86    1.03
   5   7  -1   60.16    1.31
   5   7  -1   57.06    1.28
   5   7  -1   57.79    1.30
   5   7  -1   60.09    1.44
  -5   7   1   58.41    1.09
   5   7  -1   60.12    1.34
  -5   7   1   56.83    1.01
   5   7  -1   58.83    1.42
   5   7  -1   56.31    1.36
   4  -7  -1   51.48    1.03
  -4  -7   1   51.54    1.16
  -4  -7   1   51.93    1.25
  -4  -7   1   52.29    1.24
   4  -7  -1   53.17    0.96
  -4  -7   1   52.47    1.25
  -4  -7   1   52.12    1.16
   4  -7  -1   51.75    0.90
  -4   7   1   52.13    0.98
   4   7  -1   50.83    1.15
   4   7  -1   54.35    1.29
  -4   7   1   51.18    0.84
   4   7  -1   50.92    1.19
  -4   7   1   51.09    1.04
  -4   7   1   52.72    0.99
   4   7  -1   54.11    1.30
  -4   7   1   49.89    0.96
   4   7  -1   53.09    1.17
  -4   7   1   51.35    0.95
  -4   7   1   52.06    0.99
   4   7  -1   48.96    1.23
  -3  -7   1   47.18    1.14
   3  -7  -1   46.01    0.86
  -3  -7   1   47.71    1.04
  -3  -7   1   46.69    1.17
  -3  -7   1   46.33    1.02
   3  -7  -1   46.34    0.92
  -3  -7   1   44.87    1.09
  -3  -7   1   46.83    1.13
  -3  -7   1   45.81    0.99
   3  -7  -1   46.52    0.92
   3  -7  -1   46.23    0.99
   3   7  -1   45.10    1.14
  -3   7   1   46.51    0.86
   3   7  -1   44.76    1.02
  -3   7   1   46.04    0.95
   3   7  -1   45.83    1.16
   3   7  -1   46.51    1.03
   3   7  -1   46.50    1.14
  -3   7   1   45.33    0.92
  -3   7   1   45.51    0.94
  -3   7   1   45.44    0.98
  -3   7   1   44.56    0.91
  -3   7   1   46.17    0.92
   3   7  -1   45.07    1.08
  -2  -7   1    0.08    0.11
   2  -7  -1    0.14    0.07
  -2  -7   1    0.30    0.12
  -2  -7   1    0.25    0.08
   2  -7  -1    0.21    0.08
  -2  -7   1    0.38    0.10
  -2  -7   1    0.34    0.12
   2  -7  -1    0.32    0.08
   2  -7  -1    0.16    0.08
  -2  -7   1    0.28    0.07
  -2  -7   1    0.17    0.09
   2   7  -1    0.08    0.08
  -2   7   1    0.18    0.06
  -2   7   1    0.18    0.09
   2   7  -1    0.20    0.08
   2   7  -1    0.18    0.10
   2   7  -1    0.25    0.11
   2   7  -1    0.33    0.10
  -2   7   1    0.19    0.08
  -2   7   1    0.18    0.07
   2   7  -1    0.06    0.11
  -2   7   1    0.22    0.08
  -2   7   1    0.20    0.08
  -2   7   1    0.19    0.07
   2   7  -1    0.36    0.12
  -2   7   1    0.28    0.07
  -1  -7   1   34.33    0.76
   1  -7  -1   32.76    0.79
  -1  -7   1   33.12    0.88
  -1  -7   1   33.01    0.82
  -1  -7   1   33.77    0.65
  -1  -7   1   34.21    0.86
   1  -7  -1   33.81    0.76
  -1  -7   1   33.06    0.85
   1  -7  -1   33.20    0.80
   1   7  -1   33.41    0.76
   1   7  -1   34.37    0.89
   1   7  -1   34.05    0.90
   1   7  -1   32.86    0.78
  -1   7   1   32.70    0.78
   1   7  -1   32.58    0.88
   1   7  -1   34.31    0.85
   1   7  -1   33.55    0.84
  -1   7   1   34.39    0.87
  -1   7   1   32.37    0.81
  -1   7   1   34.92    0.74
  -1   7   1   33.59    0.79
  -1   7   1   32.81    0.84
  -1   7   1   32.04    0.78
   0  -7   1    0.60    0.12
   0  -7  -1    0.46    0.13
   0  -7  -1    0.72    0.10
   0  -7  -1    0.61    0.13
   0  -7  -1    0.45    0.10
   0  -7   1    0.59    0.13
   0  -7  -1    0.39    0.11
   0  -7   1    0.70    0.05
   0  -7   1    0.77    0.15
   0  -7   1    0.59    0.09
   0  -7   1    0.41    0.11
   0  -7  -1    0.61    0.06
   0   7   1    0.59    0.12
   0   7   1    0.54    0.13
   0   7  -1    0.66    0.10
   0   7   1    0.66    0.14
   0   7   1    0.59    0.10
   0   7  -1    0.66    0.14
   0   7   1    0.80    0.11
   0   7  -1    0.53    0.12
   0   7   1    0.72    0.14
   0   7   1    0.57    0.12
   0   7  -1    0.49    0.11
   0   7  -1    0.65    0.14
   0   7  -1    0.42    0.11
   0   7  -1    0.63    0.11
  -1  -7  -1   64.75    1.37
  -1  -7  -1   60.74    1.17
  -1  -7  -1   64.13    1.33
   1  -7   1   62.05    1.25
  -1  -7  -1   62.48    1.09
   1  -7   1   63.79    1.24
   1  -7   1   61.30    1.17
  -1  -7  -1   62.49    1.32
   1  -7   1   63.23    1.08
  -1  -7  -1   59.64    1.26
  -1   7  -1   62.23    1.30
  -1   7  -1   62.94    1.30
   1   7   1   61.50    1.28
   1   7   1   61.98    1.21
   1   7   1   62.50    1.35
  -1   7  -1   62.45    1.28
  -1   7  -1   63.76    1.19
   1   7   1   62.10    1.34
  -1   7  -1   64.51    1.24
   1   7   1   62.98    1.30
   1   7   1   62.90    1.34
   1   7   1   61.99    1.21
  -1   7  -1   62.84    1.23
  -1   7  -1   61.95    1.10
  -2  -7  -1    0.22    0.08
   2  -7   1    0.17    0.07
  -2  -7  -1    0.25    0.09
  -2  -7  -1    0.19    0.10
  -2  -7  -1    0.24    0.10
   2  -7   1    0.00    0.05
   2  -7   1    0.23    0.07
  -2  -7  -1    0.08    0.06
  -2  -7  -1    0.14    0.07
  -2  -7  -1    0.02    0.10
   2  -7   1    0.16    0.08
  -2   7  -1    0.13    0.09
   2   7   1    0.23    0.10
   2   7   1    0.30    0.08
  -2   7  -1    0.25    0.08
  -2   7  -1    0.10    0.05
   2   7   1    0.20    0.10
   2   7   1    0.06    0.10
  -2   7  -1    0.06    0.07
   2   7   1    0.18    0.11
  -2   7  -1    0.13    0.07
   2   7   1    0.15    0.07
   2   7   1    0.13    0.10
  -2   7  -1    0.11    0.07
   3  -7   1   10.00    0.38
   3  -7   1   10.49    0.34
  -3  -7  -1   10.16    0.46
   3  -7   1   10.04    0.36
  -3  -7  -1   10.22    0.49
  -3  -7  -1   10.63    0.42
  -3  -7  -1   11.01    0.47
   3  -7   1   10.62    0.30
  -3  -7  -1   10.80    0.58
  -3  -7  -1   10.45    0.42
  -3  -7  -1   11.06    0.47
  -3  -7  -1   10.77    0.41
   3   7   1   10.19    0.42
   3   7   1   10.65    0.54
  -3   7  -1   10.45    0.27
  -3   7  -1   10.40    0.40
   3   7   1   10.43    0.56
   3   7   1    9.94    0.41
  -3   7  -1   10.34    0.36
  -3   7  -1    9.88    0.35
  -3   7  -1   10.41    0.33
   3   7   1   10.75    0.49
  -3   7  -1   10.89    0.39
   3   7   1   10.55    0.46
  -4  -7  -1   49.62    1.22
  -4  -7  -1   51.90    1.23
  -4  -7  -1   49.83    1.14
  -4  -7  -1   50.19    1.14
  -4  -7  -1   52.47    1.26
   4  -7   1   50.45    0.85
  -4  -7  -1   51.54    1.26
   4  -7   1   51.38    0.96
   4  -7   1   48.65    1.00
  -4  -7  -1   50.63    1.24
  -4   7  -1   50.50    0.93
  -4   7  -1   50.21    0.85
   4   7   1   51.60    1.24
   4   7   1   52.43    1.17
   4   7   1   49.23    1.21
  -4   7  -1   51.57    0.99
   4   7   1   50.32    1.13
   4   7   1   49.23    1.15
   4   7   1   50.94    1.40
  -4   7  -1   49.19    0.94
   4   7   1   51.90    1.28
  -4   7  -1   50.47    0.97
  -4   7  -1   49.24    1.03
  -5  -7  -1   35.85    1.17
  -5  -7  -1   36.23    0.94
  -5  -7  -1   35.79    0.95
  -5  -7  -1   36.82    1.04
   5  -7   1   36.37    0.64
   5  -7   1   36.85    0.70
  -5  -7  -1   37.00    1.03
  -5  -7  -1   37.44    1.01
  -5  -7  -1   37.49    1.00
  -5  -7  -1   35.70    1.01
   5   7   1   36.50    1.01
   5   7   1   36.24    1.04
   5   7   1   38.10    0.97
  -5   7  -1   36.26    0.69
   5   7   1   37.85    0.98
  -5   7  -1   36.10    0.64
   5   7   1   37.93    1.08
  -5   7  -1   35.13    0.78
  -5   7  -1   36.62    0.74
  -5   7  -1   37.02    0.74
   5   7   1   36.02    0.98
   5   7   1   36.59    0.93
  -5   7  -1   35.70    0.72
  -5   7  -1   36.25    0.62
  -6  -7  -1   21.17    0.74
  -6  -7  -1   20.69    0.76
   6  -7   1   19.70    0.33
  -6  -7  -1   19.32    0.72
  -6  -7  -1   19.47    0.68
   6  -7   1   20.12    0.36
  -6  -7  -1   18.91    0.73
  -6  -7  -1   19.25    0.73
  -6  -7  -1   19.27    0.73
  -6  -7  -1   20.20    0.70
  -6   7  -1   20.38    0.42
   6   7   1   20.35    0.73
   6   7   1   20.43    0.76
   6   7   1   20.56    0.70
  -6   7  -1   20.95    0.56
   6   7   1   20.72    0.79
   6   7   1   19.73    0.70
  -6   7  -1   19.64    0.46
  -6   7  -1   19.23    0.48
   6   7   1   19.93    0.66
  -6   7  -1   19.37    0.40
   6   7   1   20.64    0.68
  -6   7  -1   19.46    0.38
  -6   7  -1   19.15    0.42
  -7  -7  -1    5.62    0.39
  -7  -7  -1    6.55    0.44
  -7  -7  -1    6.66    0.46
  -7  -7  -1    5.48    0.41
  -7  -7  -1    6.51    0.44
  -7  -7  -1    6.99    0.42
  -7  -7  -1    5.83    0.42
  -7  -7  -1    5.53    0.40
  -7   7  -1    6.72    0.34
  -7   7  -1    6.26    0.21
   7   7   1    5.65    0.39
   7   7   1    6.19    0.46
  -7   7  -1    6.10    0.21
   7   7   1    6.40    0.41
  -7   7  -1    6.06    0.19
   7   7   1    5.90    0.38
   7   7   1    5.52    0.40
   7   7   1    5.77    0.36
  -7   7  -1    6.27    0.19
  -8  -7  -1    5.04    0.41
  -8  -7  -1    5.59    0.40
  -8  -7  -1    5.52    0.41
  -8  -7  -1    5.43    0.44
  -8  -7  -1    5.29    0.40
  -8  -7  -1    4.70    0.40
  -8  -7  -1    5.03    0.38
  -8  -7  -1    4.66    0.39
   8   7   1    4.87    0.42
   8   7   1    5.34    0.38
  -8   7  -1    5.06    0.20
   8   7   1    5.03    0.41
  -8   7  -1    4.92    0.17
  -8   7  -1    5.09    0.28
   8   7   1    5.37    0.36
  -8   7  -1    5.07    0.16
   8   7   1    4.97    0.37
  -8   7  -1    5.31    0.34
   8   7   1    5.02    0.37
   8   7   1    4.56    0.33
  -9  -7  -1    0.77    0.23
  -9  -7  -1    0.82    0.23
  -9  -7  -1    0.73    0.18
  -9  -7  -1    0.94    0.22
  -9  -7  -1    0.79    0.22
  -9  -7  -1    0.72    0.20
  -9  -7  -1    0.60    0.19
   9   7   1    0.68    0.22
   9   7   1    0.75    0.16
  -9   7  -1    1.09    0.17
   9   7   1    0.72    0.23
  -9   7  -1    0.59    0.09
   9   7   1    0.60    0.14
   9   7   1    0.84    0.20
   9   7   1    0.80    0.19
 -10  -7  -1    5.99    0.50
 -10  -7  -1    6.01    0.47
 -10  -7  -1    5.83    0.46
 -10  -7  -1    6.49    0.56
 -10  -7  -1    5.70    0.45
 -10  -7  -1    5.93    0.46
 -10  -7  -1    6.41    0.48
 -10  -7  -1    5.77    0.44
  10   7   1    6.56    0.41
  10   7   1    5.03    0.43
  10   7   1    6.50    0.44
 -10   7  -1    6.32    0.43
  10   7   1    6.27    0.43
  10   7   1    5.48    0.40
 -10   7  -1    6.54    0.37
  10   7   1    5.83    0.36
 -11  -7  -1    0.19    0.17
 -11  -7  -1    0.26    0.22
 -11  -7  -1    0.40    0.20
 -11  -7  -1    0.48    0.29
 -11  -7  -1    0.44    0.18
 -11  -7  -1    0.26    0.13
  11   7   1    0.11    0.10
 -11   7  -1    0.22    0.13
 -12  -7  -1    4.67    0.42
 -12  -7  -1    5.81    0.58
 -12  -7  -1    5.69    0.47
 -12  -7  -1    5.67    0.52
 -12  -7  -1    5.21    0.50
 -12  -7  -1    6.46    0.53
 -12   7  -1    5.38    0.39
 -13  -7  -1   -0.27    0.13
 -13  -7  -1   -0.34    0.14
 -13  -7  -1   -0.35    0.14
 -13  -7  -1   -0.14    0.21
 -13  -7  -1   -0.33    0.17
 -12  -8   1    0.58    0.19
 -12  -8   1    0.16    0.33
 -12  -8   1    0.51    0.25
 -12  -8   1    0.51    0.20
 -12  -8   1    0.60    0.22
 -11  -8   1    6.45    0.53
 -11  -8   1    8.03    0.55
 -11  -8   1    6.39    0.54
 -11  -8   1    6.53    0.50
 -11   8   1    6.41    0.38
  11   8  -1    7.14    0.42
 -10  -8   1    1.01    0.25
 -10  -8   1    1.15    0.30
 -10  -8   1    0.91    0.23
 -10  -8   1    0.92    0.23
 -10  -8   1    0.87    0.23
  10   8  -1    1.07    0.19
 -10   8   1    0.64    0.16
  10   8  -1    0.81    0.17
 -10   8   1    0.64    0.16
  10   8  -1    1.05    0.25
  -9  -8   1    0.04    0.14
  -9  -8   1    0.29    0.18
  -9  -8   1   -0.04    0.10
  -9  -8   1    0.19    0.16
  -9  -8   1   -0.08    0.11
  -9  -8   1   -0.07    0.12
   9   8  -1   -0.26    0.12
   9   8  -1    0.02    0.11
  -9   8   1    0.04    0.08
   9   8  -1    0.01    0.10
   9   8  -1    0.07    0.12
  -9   8   1    0.05    0.09
   9   8  -1   -0.17    0.08
   9   8  -1    0.20    0.16
  -8  -8   1    1.49    0.28
  -8  -8   1    2.38    0.34
  -8  -8   1    2.20    0.34
  -8  -8   1    1.74    0.35
  -8  -8   1    1.44    0.25
  -8  -8   1    1.37    0.25
  -8  -8   1    2.10    0.30
  -8   8   1    2.08    0.21
   8   8  -1    1.81    0.37
  -8   8   1    1.90    0.14
  -8   8   1    2.08    0.13
  -8   8   1    1.78    0.18
   8   8  -1    1.79    0.24
  -8   8   1    1.67    0.13
   8   8  -1    2.03    0.31
   8   8  -1    1.57    0.24
   8   8  -1    1.70    0.30
   8   8  -1    1.51    0.25
   8   8  -1    1.70    0.30
  -7  -8   1    5.87    0.40
  -7  -8   1    5.54    0.38
  -7  -8   1    5.74    0.43
  -7  -8   1    4.74    0.40
  -7  -8   1    5.83    0.42
  -7  -8   1    5.74    0.42
  -7  -8   1    5.67    0.44
   7   8  -1    5.14    0.37
  -7   8   1    5.58    0.21
   7   8  -1    5.77    0.47
  -7   8   1    5.61    0.28
   7   8  -1    5.46    0.39
   7   8  -1    5.24    0.37
  -7   8   1    5.54    0.22
   7   8  -1    4.77    0.41
   7   8  -1    5.09    0.41
   7   8  -1    5.49    0.38
  -7   8   1    5.47    0.20
  -7   8   1    5.58    0.23
  -6  -8   1   10.17    0.57
  -6  -8   1   11.34    0.52
  -6  -8   1   11.09    0.57
   6  -8  -1   11.00    0.24
   6  -8  -1   11.00    0.25
  -6  -8   1   11.05    0.57
  -6  -8   1   11.41    0.54
  -6  -8   1   10.63    0.56
  -6  -8   1   11.30    0.53
  -6   8   1   10.92    0.27
   6   8  -1   11.68    0.52
   6   8  -1   11.59    0.55
   6   8  -1   10.06    0.50
  -6   8   1   11.06    0.42
  -6   8   1   10.26    0.35
   6   8  -1   10.63    0.52
   6   8  -1   10.89    0.61
   6   8  -1    9.73    0.55
  -6   8   1   10.68    0.35
  -6   8   1   11.33    0.34
  -6   8   1   11.22    0.40
  -6   8   1   11.06    0.35
  -6   8   1   10.96    0.29
   6   8  -1   11.71    0.58
   5  -8  -1    2.59    0.16
  -5  -8   1    2.76    0.27
   5  -8  -1    2.50    0.14
   5  -8  -1    2.66    0.15
  -5  -8   1    2.20    0.29
  -5  -8   1    2.73    0.28
  -5  -8   1    2.90    0.27
  -5  -8   1    2.70    0.29
  -5  -8   1    2.44    0.25
  -5  -8   1    1.91    0.27
  -5   8   1    2.51    0.18
   5   8  -1    2.63    0.26
  -5   8   1    2.49    0.20
  -5   8   1    2.68    0.21
  -5   8   1    2.57    0.17
   5   8  -1    2.38    0.27
   5   8  -1    2.49    0.26
   5   8  -1    2.80    0.27
   5   8  -1    2.69    0.32
  -5   8   1    2.58    0.17
   5   8  -1    2.47    0.29
  -5   8   1    2.49    0.12
   5   8  -1    2.15    0.29
  -5   8   1    2.60    0.18
   4  -8  -1    3.48    0.23
  -4  -8   1    2.51    0.27
  -4  -8   1    2.88    0.25
   4  -8  -1    2.88    0.19
   4  -8  -1    3.35    0.20
  -4  -8   1    3.19    0.30
  -4  -8   1    3.39    0.27
   4  -8  -1    3.50    0.17
  -4  -8   1    2.88    0.28
  -4  -8   1    3.08    0.28
  -4  -8   1    3.11    0.26
   4   8  -1    3.61    0.28
  -4   8   1    3.24    0.16
   4   8  -1    3.48    0.33
  -4   8   1    2.95    0.20
  -4   8   1    3.39    0.24
  -4   8   1    3.11    0.21
  -4   8   1    3.02    0.20
   4   8  -1    3.26    0.28
   4   8  -1    2.71    0.28
  -4   8   1    3.20    0.21
   4   8  -1    3.55    0.33
  -4   8   1    3.19    0.21
   4   8  -1    2.89    0.28
   4   8  -1    3.18    0.25
   3  -8  -1   13.88    0.49
  -3  -8   1   13.00    0.57
  -3  -8   1   12.82    0.45
  -3  -8   1   13.77    0.57
   3  -8  -1   12.78    0.43
   3  -8  -1   12.78    0.42
   3  -8  -1   12.70    0.38
  -3  -8   1   12.69    0.54
  -3  -8   1   12.48    0.55
  -3  -8   1   12.66    0.48
  -3   8   1   12.89    0.36
  -3   8   1   13.87    0.49
   3   8  -1   13.16    0.70
   3   8  -1   12.24    0.48
   3   8  -1   13.75    0.60
   3   8  -1   13.01    0.53
   3   8  -1   12.91    0.54
  -3   8   1   12.94    0.43
  -3   8   1   13.33    0.44
  -3   8   1   12.59    0.43
   3   8  -1   12.19    0.48
  -3   8   1   12.87    0.45
   3   8  -1   12.23    0.56
  -3   8   1   12.76    0.45
  -3   8   1   13.69    0.42
  -2  -8   1    0.29    0.10
  -2  -8   1    0.14    0.08
  -2  -8   1    0.14    0.11
  -2  -8   1    0.35    0.13
   2  -8  -1    0.38    0.09
  -2  -8   1    0.44    0.11
   2  -8  -1    0.24    0.10
   2  -8  -1    0.35    0.12
   2  -8  -1    0.20    0.08
  -2  -8   1    0.19    0.08
  -2   8   1    0.33    0.10
   2   8  -1    0.12    0.08
   2   8  -1    0.32    0.14
   2   8  -1    0.34    0.10
   2   8  -1    0.43    0.14
  -2   8   1    0.23    0.10
   2   8  -1    0.28    0.09
   2   8  -1    0.22    0.12
  -2   8   1    0.46    0.10
  -2   8   1    0.29    0.10
  -2   8   1    0.23    0.08
  -2   8   1    0.32    0.10
  -1  -8   1    3.03    0.15
   1  -8  -1    3.59    0.25
   1  -8  -1    2.99    0.21
  -1  -8   1    2.87    0.20
   1  -8  -1    2.90    0.25
  -1  -8   1    3.06    0.27
  -1  -8   1    2.87    0.25
  -1  -8   1    3.33    0.26
   1  -8  -1    3.01    0.24
  -1  -8   1    3.16    0.27
  -1   8   1    3.26    0.24
   1   8  -1    3.82    0.27
   1   8  -1    2.96    0.24
  -1   8   1    3.12    0.21
  -1   8   1    3.26    0.25
   1   8  -1    2.75    0.27
  -1   8   1    3.18    0.19
  -1   8   1    2.91    0.23
  -1   8   1    3.13    0.26
   1   8  -1    2.73    0.22
   1   8  -1    3.22    0.21
  -1   8   1    2.88    0.26
  -1   8   1    3.16    0.25
   1   8  -1    3.42    0.28
   0  -8   1    8.69    0.40
   0  -8   1    9.63    0.44
   0  -8  -1    8.80    0.38
   0  -8  -1    8.85    0.20
   0  -8  -1    8.60    0.43
   0  -8  -1    8.81    0.41
   0  -8   1    9.18    0.38
   0  -8   1    9.21    0.19
   0  -8  -1    9.30    0.33
   0  -8   1   10.00    0.39
   0   8  -1    8.63    0.36
   0   8  -1    9.29    0.34
   0   8   1    9.17    0.44
   0   8   1    8.98    0.40
   0   8  -1    8.74    0.43
   0   8   1    9.10    0.35
   0   8  -1    9.02    0.43
   0   8   1    8.88    0.43
   0   8  -1    8.98    0.41
   0   8   1    8.99    0.36
   0   8  -1    8.24    0.42
   0   8   1    9.27    0.44
  -1  -8  -1    8.78    0.40
  -1  -8  -1    8.41    0.34
  -1  -8  -1    8.25    0.43
  -1  -8  -1    8.46    0.27
  -1  -8  -1    8.43    0.43
   1  -8   1    8.18    0.37
   1  -8   1    7.69    0.44
   1  -8   1    8.84    0.42
  -1  -8  -1    7.95    0.40
   1  -8   1    7.93    0.33
  -1  -8  -1    8.23    0.33
   1  -8   1    8.86    0.29
   1   8   1    8.52    0.41
   1   8   1    8.15    0.35
  -1   8  -1    8.19    0.40
   1   8   1    8.20    0.40
   1   8   1    9.01    0.44
  -1   8  -1    8.29    0.40
  -1   8  -1    7.98    0.29
   1   8   1    8.51    0.44
  -1   8  -1    8.34    0.41
  -1   8  -1    8.71    0.37
  -1   8  -1    8.37    0.34
   1   8   1    8.48    0.36
  -1   8  -1    8.28    0.38
  -2  -8  -1    5.57    0.30
  -2  -8  -1    5.12    0.34
  -2  -8  -1    5.69    0.27
  -2  -8  -1    5.57    0.30
   2  -8   1    5.55    0.29
   2  -8   1    5.36    0.31
  -2  -8  -1    5.50    0.35
   2  -8   1    5.14    0.25
   2  -8   1    5.16    0.29
  -2   8  -1    5.66    0.27
  -2   8  -1    5.99    0.39
  -2   8  -1    6.05    0.23
   2   8   1    5.88    0.31
  -2   8  -1    5.24    0.32
   2   8   1    5.04    0.36
   2   8   1    5.31    0.30
  -2   8  -1    5.46    0.44
   2   8   1    6.06    0.37
  -2   8  -1    5.34    0.31
   2   8   1    5.76    0.37
  -2   8  -1    5.21    0.29
   2   8   1    6.01    0.35
   3  -8   1   16.14    0.51
  -3  -8  -1   16.54    0.64
  -3  -8  -1   16.83    0.64
   3  -8   1   16.18    0.54
   3  -8   1   16.71    0.43
  -3  -8  -1   14.94    0.61
  -3  -8  -1   16.40    0.61
   3  -8   1   16.03    0.48
  -3  -8  -1   16.16    0.53
  -3  -8  -1   16.30    0.56
  -3  -8  -1   17.08    0.66
   3   8   1   16.15    0.62
  -3   8  -1   15.95    0.51
   3   8   1   15.86    0.60
  -3   8  -1   16.16    0.38
  -3   8  -1   16.50    0.56
  -3   8  -1   17.43    0.52
   3   8   1   17.50    0.58
   3   8   1   16.86    0.65
   3   8   1   17.02    0.67
   3   8   1   16.14    0.56
  -3   8  -1   16.47    0.53
   4  -8   1   -0.03    0.06
  -4  -8  -1   -0.01    0.08
  -4  -8  -1    0.07    0.11
   4  -8   1    0.09    0.05
  -4  -8  -1   -0.02    0.09
  -4  -8  -1    0.06    0.09
  -4  -8  -1    0.05    0.10
   4  -8   1    0.03    0.06
  -4  -8  -1    0.11    0.11
  -4  -8  -1    0.02    0.08
  -4  -8  -1    0.29    0.10
   4   8   1    0.10    0.07
  -4   8  -1    0.06    0.03
   4   8   1    0.09    0.11
   4   8   1    0.13    0.09
  -4   8  -1    0.14    0.08
   4   8   1   -0.02    0.10
   4   8   1    0.24    0.12
   4   8   1    0.23    0.12
  -4   8  -1    0.10    0.07
   4   8   1    0.21    0.12
  -4   8  -1    0.06    0.08
  -4   8  -1    0.04    0.06
   5  -8   1    0.25    0.08
  -5  -8  -1    0.31    0.12
  -5  -8  -1    0.19    0.12
  -5  -8  -1    0.21    0.12
   5  -8   1    0.35    0.05
  -5  -8  -1    0.18    0.10
  -5  -8  -1    0.16    0.12
  -5  -8  -1    0.25    0.12
  -5  -8  -1    0.02    0.12
  -5  -8  -1    0.03    0.11
  -5   8  -1    0.21    0.05
   5   8   1    0.09    0.11
  -5   8  -1    0.24    0.05
   5   8   1    0.15    0.15
   5   8   1    0.21    0.13
   5   8   1    0.22    0.09
   5   8   1    0.39    0.13
  -5   8  -1    0.32    0.08
   5   8   1    0.25    0.13
  -5   8  -1    0.19    0.09
   5   8   1    0.53    0.16
  -5   8  -1    0.18    0.07
  -5   8  -1    0.27    0.08
  -5   8  -1    0.24    0.07
  -5   8  -1    0.26    0.04
  -6  -8  -1   10.02    0.55
  -6  -8  -1    9.93    0.51
  -6  -8  -1   10.49    0.50
   6  -8   1    9.70    0.26
  -6  -8  -1    9.24    0.50
  -6  -8  -1    9.67    0.53
   6  -8   1   10.03    0.23
  -6  -8  -1   10.14    0.53
  -6  -8  -1    9.47    0.54
  -6  -8  -1   10.51    0.56
  -6   8  -1    9.53    0.28
   6   8   1   10.16    0.49
   6   8   1   10.66    0.55
  -6   8  -1   10.22    0.30
   6   8   1   10.90    0.50
  -6   8  -1    9.71    0.35
   6   8   1    9.76    0.57
  -6   8  -1    9.44    0.33
  -6   8  -1    9.83    0.23
  -6   8  -1    9.91    0.23
   6   8   1    9.69    0.56
  -6   8  -1   10.03    0.25
   6   8   1    9.92    0.50
   6   8   1    9.94    0.49
  -6   8  -1    9.60    0.33
  -7  -8  -1    7.61    0.49
  -7  -8  -1    6.92    0.47
  -7  -8  -1    7.96    0.50
  -7  -8  -1    7.39    0.50
  -7  -8  -1    8.83    0.49
  -7  -8  -1    7.90    0.46
  -7  -8  -1    7.91    0.48
  -7  -8  -1    8.19    0.51
   7   8   1    7.42    0.49
  -7   8  -1    7.41    0.26
  -7   8  -1    7.70    0.34
   7   8   1    7.29    0.43
  -7   8  -1    7.58    0.27
  -7   8  -1    7.42    0.21
  -7   8  -1    7.67    0.14
   7   8   1    7.85    0.46
  -7   8  -1    7.58    0.20
   7   8   1    6.55    0.49
   7   8   1    8.15    0.45
   7   8   1    7.78    0.46
   7   8   1    7.68    0.48
  -8  -8  -1    3.42    0.34
  -8  -8  -1    2.70    0.55
  -8  -8  -1    3.38    0.47
  -8  -8  -1    3.13    0.34
  -8  -8  -1    2.98    0.34
  -8  -8  -1    2.76    0.36
  -8  -8  -1    3.42    0.42
  -8  -8  -1    3.00    0.32
   8   8   1    2.85    0.36
   8   8   1    3.02    0.30
  -8   8  -1    2.83    0.13
   8   8   1    3.11    0.32
   8   8   1    3.44    0.35
   8   8   1    3.28    0.33
  -8   8  -1    3.05    0.16
  -8   8  -1    2.82    0.22
  -8   8  -1    2.90    0.25
  -9  -8  -1    5.31    0.44
  -9  -8  -1    4.95    0.43
  -9  -8  -1    4.25    0.42
  -9  -8  -1    4.22    0.52
  -9  -8  -1    4.79    0.43
  -9  -8  -1    4.92    0.43
  -9  -8  -1    4.93    0.41
  -9  -8  -1    4.70    0.45
  -9   8  -1    4.73    0.30
   9   8   1    4.72    0.37
   9   8   1    5.68    0.44
   9   8   1    3.98    0.33
   9   8   1    4.63    0.44
   9   8   1    4.37    0.39
   9   8   1    4.90    0.39
  -9   8  -1    4.74    0.34
 -10  -8  -1    1.49    0.27
 -10  -8  -1    1.51    0.30
 -10  -8  -1    1.26    0.27
 -10  -8  -1    1.24    0.26
 -10  -8  -1    1.37    0.28
  10   8   1    1.76    0.25
 -10   8  -1    1.34    0.21
  10   8   1    1.53    0.24
 -10   8  -1    1.40    0.21
 -11  -8  -1    4.47    0.43
 -11  -8  -1    4.66    0.45
 -11  -8  -1    4.36    0.47
 -11  -8  -1    4.16    0.43
 -11  -8  -1    4.42    0.51
  11   8   1    4.10    0.35
 -12  -8  -1    1.00    0.23
 -12  -8  -1    0.93    0.30
 -12  -8  -1    1.20    0.26
 -12  -8  -1    0.92    0.45
 -12  -8  -1    0.93    0.22
 -12  -8  -1    0.63    0.24
 -12  -9   1    1.18    0.28
 -12  -9   1    1.00    0.31
 -12  -9   1    1.60    0.36
 -12  -9   1    1.03    0.28
 -12  -9   1    1.13    0.28
 -11  -9   1    0.19    0.19
 -11  -9   1    0.08    0.15
 -11  -9   1    0.28    0.14
 -11  -9   1    0.03    0.15
 -11  -9   1   -0.18    0.14
  11   9  -1    0.12    0.12
 -10  -9   1    0.91    0.24
 -10  -9   1    1.16    0.25
 -10  -9   1    0.84    0.24
 -10  -9   1    1.00    0.24
 -10  -9   1    1.16    0.27
  10   9  -1    1.37    0.25
  10   9  -1    0.91    0.20
  10   9  -1    0.77    0.22
 -10   9   1    1.01    0.17
  -9  -9   1    0.40    0.19
  -9  -9   1    0.19    0.18
  -9  -9   1    0.58    0.20
  -9  -9   1    0.38    0.17
  -9  -9   1   -0.19    0.20
  -9  -9   1    0.38    0.19
  -9  -9   1    0.55    0.35
  -9   9   1    0.33    0.11
   9   9  -1    0.49    0.18
   9   9  -1    0.37    0.20
   9   9  -1    0.17    0.15
   9   9  -1   -0.04    0.16
  -8  -9   1    0.26    0.15
  -8  -9   1    0.08    0.14
  -8  -9   1    0.49    0.19
  -8  -9   1    0.08    0.12
  -8  -9   1    0.16    0.16
  -8  -9   1    0.09    0.15
  -8  -9   1   -0.01    0.17
  -8   9   1    0.17    0.09
   8   9  -1    0.09    0.12
   8   9  -1    0.17    0.13
   8   9  -1    0.13    0.14
   8   9  -1   -0.08    0.12
  -8   9   1    0.34    0.11
   8   9  -1    0.24    0.14
   8   9  -1   -0.03    0.15
  -7  -9   1    4.72    0.41
  -7  -9   1    5.08    0.44
  -7  -9   1    4.43    0.37
  -7  -9   1    4.15    0.41
  -7  -9   1    4.22    0.37
  -7  -9   1    4.65    0.41
  -7  -9   1    4.15    0.36
   7   9  -1    4.90    0.38
  -7   9   1    4.22    0.18
   7   9  -1    4.61    0.39
   7   9  -1    4.25    0.41
   7   9  -1    5.10    0.46
  -7   9   1    4.45    0.22
   7   9  -1    3.99    0.37
  -7   9   1    4.25    0.23
   7   9  -1    4.27    0.36
  -7   9   1    4.22    0.22
  -7   9   1    4.34    0.12
   7   9  -1    4.08    0.36
  -7   9   1    3.79    0.20
  -6  -9   1    2.04    0.27
   6  -9  -1    1.95    0.12
  -6  -9   1    1.76    0.28
  -6  -9   1    2.54    0.35
  -6  -9   1    1.52    0.26
   6  -9  -1    1.83    0.12
  -6  -9   1    1.71    0.24
  -6  -9   1    1.99    0.29
  -6  -9   1    1.99    0.27
   6   9  -1    2.18    0.32
  -6   9   1    1.97    0.18
   6   9  -1    2.00    0.27
   6   9  -1    1.81    0.26
  -6   9   1    1.93    0.12
  -6   9   1    1.93    0.12
   6   9  -1    2.07    0.30
   6   9  -1    1.97    0.35
  -6   9   1    1.86    0.13
  -6   9   1    2.08    0.18
  -6   9   1    1.81    0.17
   6   9  -1    2.21    0.27
  -6   9   1    2.05    0.17
  -6   9   1    2.06    0.17
   6   9  -1    1.71    0.30
  -5  -9   1    0.15    0.12
  -5  -9   1    0.06    0.11
   5  -9  -1    0.16    0.08
  -5  -9   1    0.19    0.13
  -5  -9   1    0.16    0.10
  -5  -9   1    0.13    0.11
   5  -9  -1    0.19    0.06
  -5  -9   1    0.08    0.12
  -5  -9   1   -0.01    0.11
  -5   9   1    0.11    0.08
  -5   9   1    0.05    0.07
  -5   9   1    0.00    0.05
  -5   9   1    0.02    0.06
   5   9  -1    0.01    0.08
   5   9  -1    0.16    0.13
  -5   9   1    0.13    0.08
   5   9  -1    0.04    0.14
  -5   9   1    0.08    0.04
  -5   9   1   -0.11    0.07
   5   9  -1    0.15    0.12
   5   9  -1   -0.01    0.10
   5   9  -1    0.06    0.12
   5   9  -1    0.06    0.11
  -4  -9   1    8.20    0.49
  -4  -9   1    8.89    0.44
  -4  -9   1    7.44    0.47
  -4  -9   1    8.52    0.43
   4  -9  -1    8.95    0.40
   4  -9  -1    9.03    0.30
  -4  -9   1    8.76    0.41
   4  -9  -1    8.55    0.34
   4  -9  -1    8.69    0.35
  -4  -9   1    7.82    0.48
  -4  -9   1    8.75    0.48
  -4   9   1    8.61    0.37
   4   9  -1    9.46    0.49
  -4   9   1    8.87    0.36
   4   9  -1    8.67    0.52
   4   9  -1    8.45    0.43
  -4   9   1    8.70    0.35
   4   9  -1    7.92    0.46
  -4   9   1    8.03    0.38
   4   9  -1    8.81    0.51
  -4   9   1    9.06    0.37
  -4   9   1    8.51    0.28
  -4   9   1    9.23    0.37
   4   9  -1    9.40    0.45
   4   9  -1    8.71    0.53
  -3  -9   1    6.40    0.42
   3  -9  -1    6.36    0.32
  -3  -9   1    7.08    0.43
  -3  -9   1    6.52    0.35
  -3  -9   1    6.48    0.32
   3  -9  -1    6.66    0.32
  -3  -9   1    5.74    0.38
   3  -9  -1    7.02    0.29
  -3  -9   1    6.99    0.43
  -3  -9   1    6.95    0.36
   3   9  -1    6.53    0.36
  -3   9   1    5.92    0.31
   3   9  -1    6.51    0.39
  -3   9   1    6.53    0.34
  -3   9   1    6.48    0.31
  -3   9   1    6.69    0.34
   3   9  -1    6.67    0.44
   3   9  -1    5.82    0.40
   3   9  -1    5.68    0.39
  -3   9   1    6.06    0.35
  -3   9   1    6.68    0.29
   3   9  -1    6.02    0.39
  -3   9   1    6.55    0.33
  -3   9   1    6.39    0.34
   2  -9  -1    6.80    0.35
   2  -9  -1    5.79    0.29
  -2  -9   1    6.58    0.41
  -2  -9   1    5.71    0.31
  -2  -9   1    6.05    0.39
  -2  -9   1    6.60    0.34
   2  -9  -1    6.30    0.37
  -2  -9   1    6.07    0.36
   2  -9  -1    5.52    0.32
  -2  -9   1    5.89    0.26
  -2  -9   1    6.19    0.40
   2   9  -1    5.92    0.34
   2   9  -1    5.95    0.38
  -2   9   1    5.97    0.26
  -2   9   1    6.61    0.37
   2   9  -1    6.11    0.38
   2   9  -1    6.13    0.40
  -2   9   1    6.09    0.34
   2   9  -1    6.07    0.53
  -2   9   1    6.28    0.33
  -2   9   1    6.65    0.31
  -2   9   1    5.90    0.35
   2   9  -1    6.72    0.43
   2   9  -1    6.30    0.33
  -2   9   1    6.08    0.33
  -2   9   1    6.16    0.48
  -1  -9   1    0.36    0.06
  -1  -9   1    0.29    0.13
  -1  -9   1    0.13    0.14
   1  -9  -1    0.34    0.11
   1  -9  -1    0.24    0.10
  -1  -9   1    0.39    0.12
   1  -9  -1    0.20    0.11
   1  -9  -1    0.50    0.12
  -1  -9   1    0.18    0.11
  -1  -9   1    0.33    0.10
   1   9  -1    0.21    0.13
   1   9  -1    0.36    0.14
   1   9  -1    0.21    0.12
   1   9  -1    0.22    0.10
  -1   9   1    0.36    0.11
  -1   9   1    0.09    0.08
  -1   9   1    0.38    0.10
   1   9  -1    0.30    0.10
   1   9  -1    0.17    0.09
  -1   9   1    0.36    0.13
   1   9  -1    0.16    0.10
  -1   9   1    0.45    0.16
  -1   9   1    0.24    0.11
  -1   9   1    0.27    0.08
   0  -9  -1    0.40    0.14
   0  -9   1    0.45    0.12
   0  -9  -1    0.38    0.13
   0  -9  -1    0.60    0.15
   0  -9  -1    0.52    0.04
   0  -9  -1    0.50    0.12
   0  -9  -1    0.57    0.10
   0  -9   1    0.43    0.14
   0  -9   1    0.60    0.15
   0  -9  -1    0.46    0.04
   0  -9   1    0.38    0.09
   0  -9   1    0.44    0.14
   0  -9   1    0.58    0.04
   0   9  -1    0.48    0.10
   0   9  -1    0.80    0.16
   0   9   1    0.42    0.14
   0   9   1    0.61    0.16
   0   9  -1    0.69    0.16
   0   9   1    0.55    0.13
   0   9  -1    0.62    0.15
   0   9   1    0.49    0.12
   0   9   1    0.79    0.23
   0   9   1    0.32    0.12
   0   9  -1    0.36    0.13
   0   9  -1    0.44    0.11
   0   9   1    0.45    0.10
  -1  -9  -1    1.80    0.17
  -1  -9  -1    1.50    0.20
   1  -9   1    1.77    0.14
  -1  -9  -1    1.49    0.21
  -1  -9  -1    2.01    0.19
  -1  -9  -1    1.66    0.13
   1  -9   1    2.00    0.21
   1  -9   1    1.63    0.18
   1  -9   1    1.54    0.22
  -1  -9  -1    1.45    0.21
  -1  -9  -1    1.52    0.23
   1  -9   1    1.77    0.21
   1   9   1    1.40    0.20
  -1   9  -1    1.75    0.21
   1   9   1    2.03    0.27
   1   9   1    1.30    0.21
  -1   9  -1    1.36    0.25
   1   9   1    1.62    0.23
  -1   9  -1    1.62    0.21
   1   9   1    1.95    0.19
  -1   9  -1    1.99    0.22
   1   9   1    1.19    0.21
  -1   9  -1    1.93    0.16
  -1   9  -1    1.88    0.19
  -1   9  -1    1.72    0.20
  -2  -9  -1   -0.01    0.10
  -2  -9  -1   -0.05    0.05
  -2  -9  -1    0.17    0.06
   2  -9   1    0.02    0.07
   2  -9   1    0.03    0.08
   2  -9   1    0.03    0.06
   2  -9   1   -0.01    0.10
  -2  -9  -1   -0.02    0.08
  -2  -9  -1   -0.03    0.08
  -2  -9  -1    0.06    0.08
  -2  -9  -1   -0.10    0.07
  -2   9  -1    0.00    0.07
   2   9   1   -0.03    0.09
  -2   9  -1   -0.04    0.06
  -2   9  -1    0.04    0.07
   2   9   1   -0.05    0.08
   2   9   1   -0.01    0.07
  -2   9  -1    0.02    0.06
  -2   9  -1    0.00    0.07
   2   9   1    0.10    0.11
   2   9   1    0.00    0.07
   2   9   1   -0.09    0.12
  -2   9  -1    0.18    0.11
   2   9   1    0.12    0.08
   3  -9   1    0.80    0.14
  -3  -9  -1    0.89    0.19
   3  -9   1    1.42    0.14
  -3  -9  -1    1.22    0.23
  -3  -9  -1    1.24    0.18
  -3  -9  -1    1.48    0.20
   3  -9   1    1.12    0.21
   3  -9   1    1.15    0.15
  -3  -9  -1    0.98    0.20
  -3  -9  -1    1.12    0.16
  -3  -9  -1    1.45    0.24
  -3   9  -1    1.44    0.16
  -3   9  -1    1.46    0.21
  -3   9  -1    1.43    0.18
   3   9   1    1.44    0.24
   3   9   1    1.27    0.19
   3   9   1    1.24    0.18
   3   9   1    0.99    0.19
   3   9   1    0.99    0.16
  -3   9  -1    1.44    0.19
  -3   9  -1    1.30    0.11
   3   9   1    1.28    0.24
  -3   9  -1    1.10    0.16
  -3   9  -1    1.06    0.16
  -4  -9  -1   12.05    0.60
  -4  -9  -1   12.46    0.61
  -4  -9  -1   11.25    0.55
   4  -9   1   11.19    0.42
   4  -9   1   12.63    0.35
   4  -9   1   12.27    0.40
  -4  -9  -1   12.28    0.51
  -4  -9  -1   11.81    0.57
  -4  -9  -1   12.41    0.52
  -4  -9  -1   12.60    0.51
   4   9   1   11.35    0.51
   4   9   1   12.43    0.57
  -4   9  -1   11.99    0.42
  -4   9  -1   12.13    0.46
  -4   9  -1   12.33    0.49
   4   9   1   11.17    0.49
  -4   9  -1   11.89    0.31
  -4   9  -1   12.10    0.45
   4   9   1   12.19    0.63
   4   9   1   12.06    0.58
   4   9   1   12.44    0.55
   4   9   1   11.47    0.60
  -5  -9  -1    1.98    0.32
  -5  -9  -1    1.41    0.21
  -5  -9  -1    1.66    0.26
   5  -9   1    1.79    0.12
  -5  -9  -1    1.66    0.24
  -5  -9  -1    1.68    0.26
  -5  -9  -1    1.31    0.25
   5  -9   1    1.36    0.15
  -5  -9  -1    1.31    0.24
  -5   9  -1    1.85    0.19
  -5   9  -1    1.56    0.17
   5   9   1    1.43    0.24
   5   9   1    1.60    0.23
  -5   9  -1    1.55    0.16
  -5   9  -1    1.47    0.14
   5   9   1    1.64    0.24
  -5   9  -1    1.45    0.13
   5   9   1    1.59    0.28
   5   9   1    1.40    0.24
   5   9   1    1.20    0.25
   5   9   1    1.46    0.25
   6  -9   1    4.41    0.20
  -6  -9  -1    4.30    0.40
  -6  -9  -1    4.69    0.36
  -6  -9  -1    4.84    0.42
  -6  -9  -1    4.55    0.36
  -6  -9  -1    3.75    0.37
  -6  -9  -1    4.73    0.38
  -6  -9  -1    4.98    0.39
  -6  -9  -1    5.35    0.42
  -6   9  -1    4.49    0.12
   6   9   1    5.33    0.37
   6   9   1    4.52    0.36
   6   9   1    4.76    0.40
  -6   9  -1    4.47    0.19
   6   9   1    4.86    0.39
   6   9   1    4.75    0.48
   6   9   1    4.91    0.36
  -6   9  -1    4.65    0.25
  -6   9  -1    4.47    0.23
  -6   9  -1    4.38    0.26
  -6   9  -1    4.64    0.12
   6   9   1    5.11    0.43
  -6   9  -1    4.39    0.19
  -7  -9  -1    1.25    0.26
  -7  -9  -1    1.45    0.25
  -7  -9  -1    1.77    0.32
  -7  -9  -1    1.41    0.32
  -7  -9  -1    1.13    0.22
  -7  -9  -1    1.38    0.24
  -7  -9  -1    1.34    0.24
   7  -9   1    1.39    0.04
  -7  -9  -1    0.98    0.22
   7  -9   1    1.22    0.04
  -7   9  -1    1.44    0.08
  -7   9  -1    1.68    0.16
   7   9   1    1.37    0.28
   7   9   1    1.61    0.27
  -7   9  -1    1.44    0.10
  -7   9  -1    1.34    0.14
   7   9   1    1.32    0.23
   7   9   1    1.80    0.26
   7   9   1    1.37    0.22
  -7   9  -1    1.43    0.15
   7   9   1    1.24    0.23
   7   9   1    1.27    0.26
  -8  -9  -1    4.14    0.38
  -8  -9  -1    4.12    0.41
  -8  -9  -1    4.73    0.44
  -8  -9  -1    3.55    0.39
  -8  -9  -1    4.22    0.42
  -8  -9  -1    4.44    0.42
  -8  -9  -1    4.67    0.40
  -8  -9  -1    4.13    0.41
   8   9   1    3.64    0.41
   8   9   1    4.50    0.38
   8   9   1    4.40    0.39
   8   9   1    4.04    0.65
  -8   9  -1    4.39    0.26
   8   9   1    4.06    0.37
   8   9   1    4.19    0.38
   8   9   1    4.31    0.36
  -8   9  -1    3.86    0.26
  -9  -9  -1    0.51    0.21
  -9  -9  -1   -0.07    0.14
  -9  -9  -1   -0.35    0.13
  -9  -9  -1    0.23    0.15
  -9  -9  -1   -0.01    0.15
  -9  -9  -1   -0.01    0.12
  -9  -9  -1    0.03    0.12
  -9   9  -1    0.10    0.09
   9   9   1   -0.05    0.13
   9   9   1    0.29    0.15
   9   9   1    0.12    0.17
   9   9   1   -0.14    0.12
 -10  -9  -1    1.98    0.35
 -10  -9  -1    1.35    0.29
 -10  -9  -1    1.39    0.28
 -10  -9  -1    1.52    0.30
  10   9   1    2.07    0.30
  10   9   1    1.82    0.27
 -10   9  -1    1.65    0.22
 -11  -9  -1    1.10    0.27
 -11  -9  -1    0.98    0.26
 -11  -9  -1    1.24    0.32
 -11  -9  -1    0.97    0.24
 -11  -9  -1    1.15    0.26
  11   9   1    0.92    0.20
 -11   9  -1    0.78    0.17
 -12  -9  -1    0.84    0.27
 -12  -9  -1    0.49    0.26
 -12  -9  -1    0.35    0.27
 -11 -10   1   12.44    0.74
 -11 -10   1   11.61    0.78
 -11 -10   1   14.16    0.86
 -11 -10   1   12.79    0.75
 -11 -10   1   11.84    0.72
  11  10  -1   12.90    0.64
 -10 -10   1    3.72    0.44
 -10 -10   1    2.18    0.36
 -10 -10   1    3.76    0.40
 -10 -10   1    3.54    0.39
 -10 -10   1    2.95    0.40
  10  10  -1    2.36    0.41
  10  10  -1    3.52    0.37
  -9 -10   1    9.96    0.93
  -9 -10   1    7.08    0.56
  -9 -10   1    8.28    1.07
  -9 -10   1    8.97    0.59
  -9 -10   1    8.20    0.56
   9  10  -1    6.75    0.58
   9  10  -1    7.57    0.56
   9  10  -1    7.60    0.51
  -9  10   1    7.52    0.36
   9  10  -1    6.86    0.49
  -8 -10   1   12.08    0.68
  -8 -10   1   12.00    0.63
  -8 -10   1   11.17    0.65
  -8 -10   1   11.31    0.60
  -8 -10   1   10.61    0.74
  -8 -10   1   11.93    0.69
  -8 -10   1   10.68    0.63
   8  10  -1   11.36    0.61
   8  10  -1   12.23    0.76
   8  10  -1   11.49    0.61
   8  10  -1   11.32    0.78
   8  10  -1   11.12    0.58
  -8  10   1   11.97    0.43
   8  10  -1   11.39    0.61
   8  10  -1   11.18    0.64
  -7 -10   1    0.11    0.12
  -7 -10   1    0.32    0.18
  -7 -10   1    0.02    0.13
  -7 -10   1    0.18    0.15
  -7 -10   1    0.23    0.14
  -7 -10   1    0.13    0.16
  -7 -10   1   -0.02    0.13
   7  10  -1    0.10    0.13
   7  10  -1   -0.23    0.13
  -7  10   1    0.14    0.11
  -7  10   1    0.09    0.05
   7  10  -1    0.47    0.17
   7  10  -1    0.17    0.15
  -7  10   1    0.06    0.09
   7  10  -1   -0.08    0.15
   7  10  -1    0.13    0.15
  -6 -10   1   24.88    0.95
  -6 -10   1   24.38    0.84
   6 -10  -1   24.55    0.55
   6 -10  -1   24.30    0.52
  -6 -10   1   24.25    0.84
  -6 -10   1   23.74    0.94
  -6 -10   1   25.13    0.96
  -6 -10   1   25.32    0.94
   6  10  -1   24.20    0.84
   6  10  -1   23.46    0.95
   6  10  -1   24.69    0.93
   6  10  -1   24.74    0.98
  -6  10   1   23.01    0.48
  -6  10   1   24.64    0.83
   6  10  -1   24.35    0.85
  -6  10   1   24.77    0.63
  -6  10   1   23.67    0.67
  -6  10   1   23.91    0.67
  -6  10   1   24.14    0.57
  -6  10   1   24.19    0.67
   6  10  -1   24.29    0.87
   6  10  -1   24.52    0.89
   5 -10  -1    5.63    0.28
  -5 -10   1    6.17    0.46
  -5 -10   1    5.20    0.44
   5 -10  -1    5.91    0.27
   5 -10  -1    5.99    0.24
  -5 -10   1    5.84    0.45
  -5 -10   1    6.57    0.42
  -5 -10   1    5.27    0.42
  -5 -10   1    6.20    0.39
  -5 -10   1    6.29    0.49
  -5  10   1    5.51    0.32
  -5  10   1    6.08    0.34
   5  10  -1    5.65    0.38
   5  10  -1    6.04    0.45
  -5  10   1    5.72    0.30
   5  10  -1    6.44    0.48
   5  10  -1    5.47    0.42
  -5  10   1    5.56    0.30
  -5  10   1    5.95    0.33
   5  10  -1    6.07    0.48
   5  10  -1    5.99    0.45
   5  10  -1    5.82    0.39
  -5  10   1    5.85    0.31
  -5  10   1    5.56    0.22
  -5  10   1    5.60    0.29
  -4 -10   1   33.49    1.02
  -4 -10   1   33.70    1.08
  -4 -10   1   33.79    1.07
  -4 -10   1   33.92    1.05
   4 -10  -1   34.27    0.73
   4 -10  -1   33.68    0.82
   4 -10  -1   34.19    0.91
   4 -10  -1   33.56    0.81
  -4 -10   1   33.03    1.04
  -4 -10   1   34.71    0.96
  -4 -10   1   32.53    0.93
   4  10  -1   34.12    0.96
   4  10  -1   33.49    1.12
   4  10  -1   34.28    1.04
  -4  10   1   33.34    0.87
  -4  10   1   33.93    0.85
   4  10  -1   33.33    0.97
   4  10  -1   35.40    1.16
   4  10  -1   33.20    1.03
  -4  10   1   33.16    0.85
   4  10  -1   32.50    1.07
  -4  10   1   33.11    0.94
  -3 -10   1    2.47    0.26
  -3 -10   1    3.57    0.35
  -3 -10   1    3.34    0.34
  -3 -10   1    3.32    0.33
  -3 -10   1    3.47    0.29
   3 -10  -1    2.98    0.25
  -3 -10   1    3.06    0.31
  -3 -10   1    3.09    0.23
   3 -10  -1    3.10    0.21
   3 -10  -1    3.12    0.26
  -3  10   1    2.95    0.27
  -3  10   1    2.93    0.25
   3  10  -1    2.79    0.31
  -3  10   1    3.27    0.21
   3  10  -1    2.71    0.35
  -3  10   1    2.70    0.26
   3  10  -1    2.96    0.35
  -3  10   1    3.14    0.28
  -3  10   1    3.08    0.29
   3  10  -1    3.05    0.32
   3  10  -1    2.49    0.26
   3  10  -1    2.61    0.25
   3  10  -1    3.27    0.32
  -2 -10   1   52.42    1.28
   2 -10  -1   52.36    1.19
  -2 -10   1   53.05    1.17
   2 -10  -1   52.34    1.19
  -2 -10   1   52.46    1.35
  -2 -10   1   53.00    1.02
   2 -10  -1   52.96    1.28
   2 -10  -1   51.03    1.10
  -2 -10   1   52.94    1.16
  -2 -10   1   53.03    1.37
   2  10  -1   53.32    1.32
  -2  10   1   52.52    1.20
  -2  10   1   50.95    1.04
  -2  10   1   52.47    1.24
   2  10  -1   51.68    1.37
   2  10  -1   51.83    1.23
   2  10  -1   52.19    1.38
  -2  10   1   51.08    1.26
   2  10  -1   52.24    1.31
   2  10  -1   52.05    1.37
  -2  10   1   51.87    1.24
  -1 -10   1   22.13    0.73
   1 -10  -1   24.26    0.76
   1 -10  -1   23.91    0.71
  -1 -10   1   24.29    0.66
   1 -10  -1   24.45    0.82
  -1 -10   1   24.74    0.50
  -1 -10   1   23.80    0.81
  -1 -10   1   22.99    0.82
   1 -10  -1   23.53    0.75
  -1 -10   1   24.43    0.82
   1  10  -1   23.83    0.74
  -1  10   1   24.31    0.78
  -1  10   1   23.57    0.70
  -1  10   1   24.18    0.75
   1  10  -1   24.14    0.80
   1  10  -1   25.14    0.86
  -1  10   1   23.42    0.79
  -1  10   1   23.29    0.75
  -1  10   1   23.98    0.65
   1  10  -1   24.67    0.85
   1  10  -1   25.81    0.81
   1  10  -1   25.29    0.85
   1  10  -1   24.77    0.70
  -1  10   1   24.17    0.81
   0 -10  -1   47.20    1.12
   0 -10   1   46.32    1.18
   0 -10   1   46.22    1.13
   0 -10  -1   46.95    0.99
   0 -10   1   47.25    0.98
   0 -10  -1   47.50    1.25
   0 -10   1   46.05    1.22
   0 -10  -1   46.85    1.18
   0 -10   1   45.64    1.15
   0 -10  -1   47.17    1.17
   0  10   1   45.65    1.08
   0  10   1   46.43    1.04
   0  10  -1   46.04    1.02
   0  10   1   46.71    1.23
   0  10   1   47.19    1.21
   0  10  -1   47.11    1.10
   0  10   1   46.56    1.16
   0  10   1   48.20    1.24
   0  10  -1   47.03    1.24
   0  10  -1   45.28    1.15
   0  10   1   47.12    1.19
   0  10  -1   47.72    1.19
   0  10  -1   48.15    1.23
   0  10  -1   47.32    1.23
  -1 -10  -1    1.79    0.12
  -1 -10  -1    1.93    0.26
  -1 -10  -1    1.62    0.25
   1 -10   1    1.61    0.22
   1 -10   1    1.90    0.28
  -1 -10  -1    2.01    0.20
  -1 -10  -1    1.68    0.24
   1 -10   1    1.98    0.21
   1 -10   1    1.62    0.19
  -1 -10  -1    1.89    0.22
  -1  10  -1    1.94    0.25
  -1  10  -1    2.20    0.24
   1  10   1    1.79    0.26
   1  10   1    1.88    0.21
  -1  10  -1    1.41    0.19
  -1  10  -1    1.85    0.22
  -1  10  -1    1.67    0.16
   1  10   1    2.03    0.26
  -1  10  -1    1.54    0.23
   1  10   1    2.12    0.29
   1  10   1    1.53    0.24
   1  10   1    1.88    0.24
   1  10   1    1.54    0.23
  -1  10  -1    1.79    0.26
  -2 -10  -1   51.58    1.02
  -2 -10  -1   50.49    1.30
  -2 -10  -1   50.03    1.14
  -2 -10  -1   51.59    1.15
  -2 -10  -1   50.31    1.26
   2 -10   1   52.83    1.21
  -2 -10  -1   49.90    1.34
   2 -10   1   52.42    1.17
   2 -10   1   51.31    1.24
   2 -10   1   50.77    1.08
  -2  10  -1   50.57    1.22
   2  10   1   50.69    1.28
  -2  10  -1   51.84    1.20
   2  10   1   48.85    1.32
   2  10   1   52.46    1.38
   2  10   1   50.18    1.18
  -2  10  -1   51.17    1.22
  -2  10  -1   50.58    1.13
  -2  10  -1   50.45    1.26
   2  10   1   52.85    1.31
   2  10   1   49.95    1.32
  -2  10  -1   52.30    1.01
   2  10   1   50.82    1.20
  -3 -10  -1   79.20    1.83
  -3 -10  -1   76.92    1.59
  -3 -10  -1   79.39    1.75
   3 -10   1   76.52    1.56
  -3 -10  -1   78.24    1.60
   3 -10   1   78.28    1.42
  -3 -10  -1   79.00    1.51
  -3 -10  -1   77.62    1.79
  -3 -10  -1   77.77    1.77
   3 -10   1   78.83    1.52
   3  10   1   76.02    1.64
  -3  10  -1   77.96    1.61
   3  10   1   76.18    1.71
  -3  10  -1   76.01    1.56
  -3  10  -1   77.84    1.53
  -3  10  -1   78.90    1.67
   3  10   1   79.03    1.84
   3  10   1   79.91    1.82
   3  10   1   78.75    1.82
  -3  10  -1   78.68    1.44
  -3  10  -1   80.30    1.58
   3  10   1   77.36    1.64
   3  10   1   79.48    1.78
   4 -10   1    4.25    0.26
   4 -10   1    4.30    0.29
  -4 -10  -1    4.97    0.42
   4 -10   1    4.48    0.22
  -4 -10  -1    4.68    0.34
  -4 -10  -1    4.24    0.38
  -4 -10  -1    4.16    0.33
  -4 -10  -1    4.55    0.40
  -4 -10  -1    4.58    0.37
  -4  10  -1    4.99    0.29
   4  10   1    4.12    0.33
   4  10   1    4.27    0.47
   4  10   1    4.22    0.33
   4  10   1    4.26    0.38
   4  10   1    4.58    0.38
  -4  10  -1    4.20    0.30
  -4  10  -1    4.22    0.31
  -4  10  -1    4.22    0.27
  -4  10  -1    3.94    0.29
   4  10   1    4.27    0.43
   4  10   1    4.63    0.38
  -5 -10  -1   39.66    1.06
  -5 -10  -1   37.78    1.15
  -5 -10  -1   38.62    1.17
  -5 -10  -1   36.20    1.18
  -5 -10  -1   37.67    1.18
   5 -10   1   38.40    0.80
  -5 -10  -1   39.36    1.08
   5 -10   1   37.90    0.72
  -5 -10  -1   36.43    1.04
   5 -10   1   38.37    0.86
  -5  10  -1   37.44    0.96
  -5  10  -1   39.54    0.93
   5  10   1   39.70    1.27
   5  10   1   37.21    1.13
   5  10   1   37.26    1.17
  -5  10  -1   37.55    0.84
   5  10   1   39.18    1.13
  -5  10  -1   37.14    0.92
  -5  10  -1   38.04    0.89
   5  10   1   40.43    1.12
   5  10   1   37.91    1.07
   5  10   1   38.54    1.20
  -6 -10  -1    1.05    0.21
   6 -10   1    0.71    0.11
  -6 -10  -1    1.03    0.26
  -6 -10  -1    1.51    0.29
  -6 -10  -1    1.20    0.25
  -6 -10  -1    0.88    0.20
  -6 -10  -1    1.55    0.45
  -6 -10  -1    0.90    0.23
  -6  10  -1    0.88    0.15
   6  10   1    0.86    0.21
   6  10   1    1.03    0.25
   6  10   1    1.23    0.23
   6  10   1    1.17    0.25
   6  10   1    0.71    0.22
  -6  10  -1    1.01    0.12
   6  10   1    1.05    0.22
  -6  10  -1    1.09    0.14
  -6  10  -1    0.80    0.14
   6  10   1    1.04    0.20
  -7 -10  -1   36.57    1.21
  -7 -10  -1   37.30    1.22
  -7 -10  -1   36.54    1.13
  -7 -10  -1   34.75    1.18
  -7 -10  -1   34.78    1.15
  -7 -10  -1   35.95    1.10
  -7 -10  -1   36.80    1.11
   7  10   1   34.96    1.19
   7  10   1   35.40    1.07
  -7  10  -1   35.77    0.63
   7  10   1   35.61    1.16
   7  10   1   35.42    1.10
   7  10   1   37.73    1.27
   7  10   1   37.39    1.15
   7  10   1   33.75    1.26
  -7  10  -1   34.98    0.70
  -8 -10  -1    0.84    0.22
  -8 -10  -1    0.60    0.20
  -8 -10  -1    0.68    0.23
  -8 -10  -1    0.34    0.21
  -8 -10  -1    0.54    0.20
  -8 -10  -1    0.63    0.21
   8  10   1    0.69    0.24
   8  10   1    0.74    0.20
   8  10   1    0.17    0.16
   8  10   1    0.45    0.18
   8  10   1    0.57    0.18
   8  10   1    0.49    0.16
   8  10   1    0.66    0.23
  -9 -10  -1   15.91    0.76
  -9 -10  -1   15.64    0.79
  -9 -10  -1   18.14    1.20
  -9 -10  -1   15.10    0.78
  -9 -10  -1   15.43    0.94
  -9  10  -1   16.50    0.56
   9  10   1   13.55    0.76
   9  10   1   13.93    0.75
   9  10   1   14.90    0.72
   9  10   1   14.35    0.68
 -10 -10  -1    0.52    0.21
 -10 -10  -1    0.58    0.23
 -10 -10  -1    0.67    0.21
 -10 -10  -1    0.59    0.23
 -10 -10  -1    1.33    0.32
 -10  10  -1    0.84    0.18
  10  10   1    0.65    0.19
 -11 -10  -1    2.25    0.40
 -11 -10  -1    2.71    0.39
 -11 -10  -1    3.57    0.43
 -11 -10  -1    4.09    0.71
 -11 -10  -1    3.46    0.56
  11  10   1    2.56    0.33
 -11 -11   1    1.47    0.34
 -11 -11   1    1.98    0.35
 -11 -11   1    1.29    0.36
 -11 -11   1    2.00    0.40
 -11 -11   1    2.01    0.33
  11  11  -1    1.85    0.30
 -10 -11   1    2.05    0.35
 -10 -11   1    1.10    0.28
 -10 -11   1    1.54    0.29
 -10 -11   1    2.25    0.38
  10  11  -1    1.70    0.29
  -9 -11   1    2.99    0.39
  -9 -11   1    1.29    0.44
  -9 -11   1    2.66    0.38
  -9 -11   1    2.05    0.32
  -9 -11   1    1.92    0.31
   9  11  -1    2.18    0.32
  -8 -11   1    0.35    0.18
  -8 -11   1    0.09    0.15
  -8 -11   1   -0.27    0.16
  -8 -11   1    0.24    0.13
  -8 -11   1    0.15    0.16
   8  11  -1    0.04    0.13
  -7 -11   1   12.24    0.81
  -7 -11   1   10.58    0.66
  -7 -11   1   13.28    0.64
  -7 -11   1   12.70    0.71
  -7 -11   1   11.29    0.61
  -7 -11   1   12.35    0.64
  -7 -11   1   12.61    0.71
   7  11  -1   11.19    0.64
   7  11  -1   11.96    0.68
   7  11  -1   11.62    0.61
   7  11  -1   12.11    0.67
   7  11  -1   11.30    0.61
   7  11  -1   11.86    0.72
   7  11  -1   11.03    0.70
  -6 -11   1    3.33    0.37
  -6 -11   1    3.70    0.37
   6 -11  -1    3.28    0.21
  -6 -11   1    3.42    0.37
  -6 -11   1    3.14    0.34
  -6 -11   1    4.59    0.45
  -6 -11   1    4.01    0.35
   6  11  -1    2.74    0.34
  -6  11   1    4.06    0.32
   6  11  -1    3.91    0.40
  -6  11   1    3.55    0.27
   6  11  -1    3.17    0.32
   6  11  -1    3.14    0.42
  -6  11   1    3.83    0.28
   6  11  -1    3.56    0.38
  -6  11   1    3.11    0.32
   6  11  -1    3.24    0.35
   6  11  -1    3.78    0.43
  -5 -11   1   14.91    0.74
   5 -11  -1   15.33    0.43
  -5 -11   1   15.81    0.75
  -5 -11   1   15.54    0.65
  -5 -11   1   15.07    0.90
   5 -11  -1   14.90    0.50
  -5 -11   1   14.98    0.67
  -5 -11   1   14.73    0.60
   5  11  -1   15.38    0.73
   5  11  -1   15.34    0.66
  -5  11   1   15.27    0.54
  -5  11   1   14.78    0.57
  -5  11   1   14.62    0.51
   5  11  -1   16.05    0.79
   5  11  -1   15.25    0.66
  -5  11   1   15.43    0.58
  -5  11   1   14.82    0.57
   5  11  -1   15.37    0.76
   5  11  -1   15.99    0.72
   5  11  -1   16.88    0.80
  -5  11   1   15.05    0.53
  -4 -11   1    0.29    0.14
   4 -11  -1    0.59    0.16
  -4 -11   1    0.74    0.21
   4 -11  -1    0.38    0.13
  -4 -11   1    0.46    0.20
   4 -11  -1    0.39    0.10
  -4 -11   1    0.28    0.14
  -4 -11   1    0.53    0.19
  -4 -11   1    0.46    0.13
   4 -11  -1    0.10    0.11
  -4 -11   1    0.02    0.13
  -4  11   1    0.20    0.13
   4  11  -1    0.50    0.14
   4  11  -1    0.52    0.17
  -4  11   1    0.36    0.13
   4  11  -1    0.22    0.17
   4  11  -1    0.47    0.15
   4  11  -1    0.39    0.19
  -4  11   1    0.25    0.13
  -4  11   1    0.16    0.11
   4  11  -1    0.61    0.19
  -4  11   1    0.52    0.16
   4  11  -1    0.56    0.18
  -4  11   1    0.22    0.12
  -4  11   1    0.39    0.08
   3 -11  -1    5.49    0.34
  -3 -11   1    6.15    0.46
  -3 -11   1    5.19    0.30
  -3 -11   1    5.51    0.36
  -3 -11   1    4.93    0.40
  -3 -11   1    5.44    0.44
  -3 -11   1    5.84    0.37
   3 -11  -1    5.05    0.34
   3 -11  -1    5.93    0.40
  -3 -11   1    5.61    0.45
   3 -11  -1    5.74    0.30
   3  11  -1    5.28    0.41
  -3  11   1    4.95    0.26
  -3  11   1    5.54    0.33
  -3  11   1    5.27    0.37
   3  11  -1    5.74    0.44
   3  11  -1    5.58    0.36
  -3  11   1    5.19    0.35
   3  11  -1    5.17    0.38
  -3  11   1    4.99    0.35
  -3  11   1    5.37    0.38
   3  11  -1    5.56    0.46
   3  11  -1    5.93    0.43
  -3  11   1    5.61    0.37
   3  11  -1    5.77    0.47
  -2 -11   1    2.97    0.19
  -2 -11   1    2.45    0.32
  -2 -11   1    3.03    0.33
   2 -11  -1    2.45    0.27
   2 -11  -1    3.03    0.25
  -2 -11   1    2.20    0.29
  -2 -11   1    2.61    0.32
   2 -11  -1    2.88    0.28
   2 -11  -1    2.65    0.30
  -2 -11   1    2.86    0.26
  -2  11   1    2.48    0.29
   2  11  -1    2.82    0.31
  -2  11   1    2.51    0.28
   2  11  -1    2.52    0.25
   2  11  -1    2.92    0.34
  -2  11   1    2.73    0.21
   2  11  -1    2.38    0.27
  -2  11   1    2.83    0.29
   2  11  -1    2.05    0.31
  -2  11   1    2.98    0.29
   2  11  -1    2.62    0.30
  -2  11   1    2.59    0.23
   2  11  -1    2.77    0.33
  -2  11   1    2.27    0.27
   1 -11  -1   37.69    1.10
   1 -11  -1   38.16    1.21
  -1 -11   1   35.45    1.08
  -1 -11   1   36.67    1.02
  -1 -11   1   36.88    0.90
   1 -11  -1   37.09    0.95
  -1 -11   1   37.73    0.66
  -1 -11   1   37.46    1.26
   1 -11  -1   36.81    1.03
  -1 -11   1   39.40    1.17
   1  11  -1   38.50    1.15
   1  11  -1   37.69    1.01
   1  11  -1   37.56    0.97
   1  11  -1   38.21    1.15
  -1  11   1   36.82    1.04
  -1  11   1   35.59    1.07
  -1  11   1   38.18    1.08
   1  11  -1   38.61    1.15
  -1  11   1   35.71    1.06
   1  11  -1   37.96    1.10
  -1  11   1   38.25    1.05
  -1  11   1   37.24    0.96
  -1  11   1   36.46    0.89
   1  11  -1   38.70    1.10
   0 -11   1    6.10    0.41
   0 -11   1    6.47    0.32
   0 -11   1    6.17    0.37
   0 -11  -1    6.17    0.38
   0 -11   1    6.38    0.45
   0 -11  -1    6.10    0.43
   0 -11  -1    6.36    0.32
   0 -11  -1    5.60    0.39
   0  11   1    6.08    0.42
   0  11   1    6.32    0.44
   0  11   1    5.78    0.43
   0  11   1    6.27    0.36
   0  11  -1    6.00    0.37
   0  11  -1    5.69    0.42
   0  11   1    5.66    0.32
   0  11  -1    6.09    0.40
   0  11  -1    6.36    0.45
   0  11  -1    6.18    0.43
   0  11  -1    5.70    0.31
   0  11   1    6.57    0.42
   0  11  -1    6.17    0.41
   0  11   1    5.21    0.39
   1 -11   1   33.08    0.98
  -1 -11  -1   33.93    1.07
  -1 -11  -1   32.69    0.61
  -1 -11  -1   32.33    0.84
  -1 -11  -1   33.64    1.20
   1 -11   1   33.82    1.02
   1 -11   1   32.26    0.96
  -1 -11  -1   32.86    0.95
   1 -11   1   31.76    0.86
  -1 -11  -1   32.68    1.02
   1  11   1   32.12    0.91
  -1  11  -1   32.32    0.98
   1  11   1   31.96    1.04
  -1  11  -1   33.73    0.96
  -1  11  -1   32.01    1.01
   1  11   1   32.10    0.88
   1  11   1   32.68    1.05
  -1  11  -1   32.54    1.00
   1  11   1   31.54    0.99
   1  11   1   31.73    0.98
  -1  11  -1   33.78    0.80
  -1  11  -1   32.26    0.89
  -1  11  -1   33.78    0.98
   1  11   1   31.02    1.02
   2 -11   1    0.52    0.15
   2 -11   1    0.87    0.18
  -2 -11  -1    0.39    0.17
   2 -11   1    0.69    0.19
   2 -11   1    0.81    0.16
  -2 -11  -1    0.78    0.20
  -2 -11  -1    0.67    0.16
  -2 -11  -1    0.87    0.21
  -2 -11  -1    0.47    0.18
  -2 -11  -1    0.69    0.15
  -2 -11  -1    0.76    0.11
  -2  11  -1    0.75    0.12
   2  11   1    0.77    0.23
  -2  11  -1    0.55    0.15
   2  11   1    0.67    0.22
   2  11   1    0.52    0.19
   2  11   1    0.86    0.18
   2  11   1    0.61    0.18
  -2  11  -1    0.54    0.16
   2  11   1    0.98    0.18
   2  11   1    0.57    0.19
  -2  11  -1    0.60    0.17
  -2  11  -1    0.63    0.15
  -2  11  -1    1.03    0.21
  -2  11  -1    0.77    0.17
   3 -11   1    0.18    0.11
  -3 -11  -1    0.15    0.15
  -3 -11  -1    0.22    0.15
   3 -11   1    0.16    0.13
   3 -11   1    0.23    0.10
   3 -11   1    0.12    0.12
  -3 -11  -1    0.16    0.13
  -3 -11  -1    0.25    0.15
  -3 -11  -1    0.15    0.13
  -3  11  -1    0.08    0.07
  -3  11  -1    0.16    0.11
   3  11   1    0.33    0.14
   3  11   1    0.04    0.11
   3  11   1    0.31    0.16
  -3  11  -1    0.12    0.12
  -3  11  -1    0.19    0.10
  -3  11  -1    0.13    0.11
   3  11   1    0.25    0.17
  -3  11  -1    0.24    0.12
  -3  11  -1   -0.01    0.09
   3  11   1    0.16    0.12
   3  11   1    0.21    0.11
  -4 -11  -1   30.67    1.08
  -4 -11  -1   29.78    0.90
   4 -11   1   30.45    0.69
  -4 -11  -1   31.02    0.86
  -4 -11  -1   28.87    1.00
  -4 -11  -1   29.07    1.01
   4 -11   1   30.55    0.82
   4 -11   1   30.61    0.78
  -4 -11  -1   30.43    1.05
  -4 -11  -1   30.09    0.91
  -4  11  -1   29.92    0.85
  -4  11  -1   30.11    0.86
  -4  11  -1   29.68    0.86
   4  11   1   31.86    1.11
  -4  11  -1   29.48    0.82
   4  11   1   30.44    1.05
   4  11   1   29.89    0.99
  -4  11  -1   28.61    0.61
   4  11   1   31.59    1.04
  -4  11  -1   29.34    0.81
   4  11   1   28.73    1.04
  -4  11  -1   30.48    0.90
   4  11   1   29.33    0.93
   4  11   1   30.35    0.95
  -5 -11  -1    0.08    0.23
  -5 -11  -1    0.27    0.18
  -5 -11  -1   -0.09    0.08
  -5 -11  -1    0.02    0.13
  -5 -11  -1    0.14    0.13
   5 -11   1   -0.17    0.08
  -5 -11  -1    0.03    0.13
  -5 -11  -1   -0.09    0.24
  -5  11  -1    0.29    0.12
  -5  11  -1    0.04    0.07
  -5  11  -1    0.29    0.13
   5  11   1    0.02    0.14
   5  11   1    0.16    0.15
   5  11   1   -0.14    0.10
   5  11   1   -0.03    0.16
   5  11   1   -0.15    0.10
  -5  11  -1   -0.02    0.09
   5  11   1   -0.09    0.12
   5  11   1    0.08    0.15
  -5  11  -1   -0.08    0.11
   6 -11   1   38.47    0.84
  -6 -11  -1   39.33    1.29
  -6 -11  -1   39.50    1.14
  -6 -11  -1   38.81    1.15
  -6 -11  -1   36.60    1.23
  -6 -11  -1   38.63    1.28
  -6 -11  -1   38.41    1.13
   6  11   1   39.02    1.28
  -6  11  -1   39.97    1.23
   6  11   1   38.42    1.24
   6  11   1   39.67    1.34
   6  11   1   40.05    1.16
   6  11   1   39.36    1.23
   6  11   1   36.77    1.17
  -6  11  -1   39.88    0.97
  -7 -11  -1   -0.16    0.13
  -7 -11  -1    0.30    0.15
  -7 -11  -1   -0.24    0.15
  -7 -11  -1    0.10    0.16
  -7 -11  -1    0.40    0.19
  -7 -11  -1   -0.10    0.11
   7  11   1   -0.18    0.15
   7  11   1    0.21    0.13
   7  11   1    0.03    0.19
   7  11   1   -0.17    0.16
   7  11   1    0.16    0.15
  -7  11  -1    0.06    0.05
   7  11   1    0.09    0.15
   7  11   1    0.01    0.15
  -8 -11  -1    1.27    0.25
  -8 -11  -1    1.69    0.33
  -8 -11  -1    1.40    0.30
  -8 -11  -1    1.08    0.30
  -8 -11  -1    1.80    0.31
  -8 -11  -1    0.98    0.27
   8  11   1    1.36    0.27
   8  11   1    0.75    0.29
  -9 -11  -1    0.02    0.14
  -9 -11  -1    0.00    0.11
  -9 -11  -1   -0.44    0.16
  -9 -11  -1    0.27    0.17
  -9 -11  -1    0.21    0.18
   9  11   1    0.13    0.15
  -9  11  -1    0.05    0.11
 -10 -11  -1    1.54    0.35
 -10 -11  -1    2.63    0.41
 -10 -11  -1    2.38    0.39
 -10 -11  -1    2.55    0.38
  10  11   1    2.04    0.31
 -11 -11  -1    7.78    0.63
 -11 -11  -1    7.51    0.59
 -11 -11  -1    6.37    0.57
 -11 -11  -1    7.20    0.67
 -11 -11  -1    8.08    0.60
  11  11   1    8.91    0.58
 -10 -12   1    2.71    0.41
 -10 -12   1    2.45    0.38
 -10 -12   1    2.94    0.40
 -10 -12   1    3.44    0.50
  10  12  -1    3.12    0.41
  -9 -12   1    7.82    0.60
  -9 -12   1    6.53    0.58
  -9 -12   1    5.95    0.50
  -9 -12   1    5.24    0.52
  -9 -12   1    6.48    0.55
   9  12  -1    6.20    0.50
  -8 -12   1    2.09    0.39
  -8 -12   1    1.39    0.28
  -8 -12   1    1.38    0.28
  -8 -12   1    1.71    0.31
  -8 -12   1    1.88    0.36
  -8  12   1    1.84    0.07
   8  12  -1    1.33    0.32
   8  12  -1    1.78    0.30
  -7 -12   1   -0.03    0.17
  -7 -12   1   -0.06    0.14
  -7 -12   1    0.00    0.13
  -7 -12   1   -0.25    0.15
  -7 -12   1    0.12    0.14
  -7 -12   1   -0.09    0.14
  -7  12   1    0.02    0.05
   7  12  -1   -0.07    0.19
   7  12  -1   -0.12    0.14
  -6 -12   1    2.28    0.31
  -6 -12   1    1.70    0.25
  -6 -12   1    2.88    0.40
  -6 -12   1    1.87    0.33
  -6 -12   1    2.29    0.31
  -6 -12   1    2.09    0.33
   6 -12  -1    2.20    0.25
   6  12  -1    1.87    0.34
   6  12  -1    2.32    0.34
   6  12  -1    2.04    0.29
  -6  12   1    2.55    0.27
   6  12  -1    2.58    0.33
  -6  12   1    2.73    0.21
   6  12  -1    2.18    0.36
  -5 -12   1    0.02    0.18
   5 -12  -1   -0.08    0.09
  -5 -12   1   -0.13    0.10
  -5 -12   1   -0.15    0.10
  -5 -12   1    0.02    0.11
  -5 -12   1   -0.15    0.13
  -5 -12   1    0.05    0.16
  -5 -12   1   -0.26    0.15
   5  12  -1    0.03    0.12
  -5  12   1    0.23    0.11
  -5  12   1   -0.07    0.08
   5  12  -1    0.07    0.15
   5  12  -1   -0.27    0.10
  -5  12   1   -0.02    0.10
   5  12  -1    0.04    0.13
  -5  12   1    0.02    0.11
   5  12  -1   -0.05    0.15
   5  12  -1    0.00    0.11
  -5  12   1   -0.09    0.07
   5  12  -1    0.28    0.16
  -4 -12   1   25.47    1.10
  -4 -12   1   26.46    1.00
  -4 -12   1   28.76    1.06
  -4 -12   1   26.51    0.99
  -4 -12   1   27.46    0.78
   4 -12  -1   27.81    0.79
   4 -12  -1   27.56    0.87
  -4 -12   1   27.33    0.88
  -4 -12   1   27.49    1.31
  -4  12   1   26.93    0.84
   4  12  -1   26.41    0.97
   4  12  -1   26.86    1.05
  -4  12   1   28.13    0.88
  -4  12   1   26.74    0.82
   4  12  -1   27.28    1.06
  -4  12   1   25.69    0.83
  -4  12   1   25.60    0.77
   4  12  -1   27.59    0.91
   4  12  -1   26.50    1.02
   4  12  -1   26.90    0.99
   3 -12  -1    0.29    0.11
  -3 -12   1    0.29    0.18
  -3 -12   1    0.04    0.12
   3 -12  -1    0.19    0.12
   3 -12  -1    0.27    0.11
  -3 -12   1    0.20    0.13
  -3 -12   1    0.39    0.20
  -3 -12   1    0.16    0.11
  -3 -12   1    0.25    0.13
  -3 -12   1    0.39    0.19
   3 -12  -1    0.55    0.19
  -3  12   1    0.21    0.13
   3  12  -1    0.36    0.16
   3  12  -1    0.15    0.11
  -3  12   1    0.18    0.07
   3  12  -1    0.27    0.15
   3  12  -1    0.73    0.20
  -3  12   1    0.14    0.11
   3  12  -1    0.35    0.19
  -3  12   1    0.26    0.12
  -3  12   1    0.22    0.12
   3  12  -1    0.22    0.14
  -3  12   1    0.15    0.12
   2 -12  -1    9.48    0.52
   2 -12  -1    8.70    0.46
   2 -12  -1    9.05    0.48
  -2 -12   1    9.36    0.45
  -2 -12   1    9.27    0.31
  -2 -12   1    8.91    0.50
   2 -12  -1    8.97    0.42
  -2 -12   1    9.15    0.54
  -2 -12   1    9.69    0.58
   2  12  -1    8.85    0.46
   2  12  -1    9.31    0.59
   2  12  -1    9.14    0.54
   2  12  -1    8.64    0.56
  -2  12   1    9.12    0.60
  -2  12   1    8.92    0.50
   2  12  -1    8.58    0.48
  -2  12   1    8.71    0.38
  -2  12   1    9.37    0.45
   2  12  -1    8.46    0.52
   2  12  -1    9.13    0.58
  -2  12   1    9.33    0.51
  -2  12   1    9.13    0.49
   1 -12  -1    0.98    0.21
   1 -12  -1    1.68    0.23
  -1 -12   1    1.77    0.31
  -1 -12   1    1.13    0.24
  -1 -12   1    1.33    0.22
  -1 -12   1    1.34    0.07
   1 -12  -1    1.44    0.27
  -1 -12   1    0.96    0.16
   1 -12  -1    1.20    0.23
  -1 -12   1    1.61    0.25
   1  12  -1    1.62    0.29
  -1  12   1    1.28    0.20
  -1  12   1    1.44    0.25
   1  12  -1    1.10    0.19
   1  12  -1    1.25    0.23
  -1  12   1    1.19    0.24
   1  12  -1    1.36    0.27
  -1  12   1    1.62    0.20
   1  12  -1    1.20    0.23
  -1  12   1    1.24    0.22
   1  12  -1    1.10    0.24
  -1  12   1    1.33    0.25
   1  12  -1    1.45    0.24
  -1  12   1    1.19    0.23
   0 -12  -1    0.10    0.13
   0 -12   1    0.12    0.13
   0 -12  -1    0.16    0.11
   0 -12   1    0.13    0.13
   0 -12  -1    0.21    0.16
   0 -12  -1    0.03    0.10
   0 -12   1    0.06    0.10
   0 -12  -1   -0.03    0.09
   0 -12   1    0.19    0.12
   0 -12   1    0.38    0.16
   0  12  -1    0.05    0.08
   0  12   1    0.06    0.08
   0  12   1    0.11    0.15
   0  12  -1   -0.04    0.12
   0  12  -1    0.06    0.12
   0  12  -1    0.05    0.11
   0  12   1    0.06    0.14
   0  12   1    0.06    0.12
   0  12   1    0.25    0.14
   0  12  -1    0.10    0.11
   0  12   1    0.19    0.10
   0  12  -1    0.08    0.10
   0  12  -1    0.06    0.14
   0  12   1    0.05    0.11
   1 -12   1    0.19    0.10
  -1 -12  -1    0.26    0.15
  -1 -12  -1    0.12    0.10
  -1 -12  -1    0.21    0.13
   1 -12   1    0.27    0.17
  -1 -12  -1    0.15    0.04
  -1 -12  -1    0.46    0.19
   1 -12   1    0.22    0.14
  -1 -12  -1    0.25    0.16
   1 -12   1   -0.16    0.12
   1  12   1    0.05    0.14
   1  12   1    0.23    0.11
  -1  12  -1    0.39    0.18
   1  12   1    0.15    0.17
  -1  12  -1    0.17    0.08
   1  12   1    0.33    0.15
  -1  12  -1    0.07    0.11
   1  12   1    0.03    0.10
   1  12   1    0.24    0.17
  -1  12  -1   -0.08    0.12
  -1  12  -1    0.44    0.14
  -1  12  -1    0.27    0.14
  -1  12  -1    0.06    0.13
   1  12   1    0.10    0.12
   2 -12   1   12.14    0.57
  -2 -12  -1   12.84    0.53
  -2 -12  -1   12.95    0.38
  -2 -12  -1   13.13    0.69
   2 -12   1   13.58    0.57
  -2 -12  -1   13.01    0.64
   2 -12   1   13.13    0.61
   2 -12   1   12.66    0.49
  -2 -12  -1   12.75    0.61
   2  12   1   12.88    0.67
  -2  12  -1   13.51    0.60
  -2  12  -1   13.56    0.62
   2  12   1   11.56    0.61
  -2  12  -1   14.72    0.95
   2  12   1   12.50    0.68
   2  12   1   12.13    0.68
   2  12   1   12.81    0.64
  -2  12  -1   12.41    0.43
   2  12   1   12.36    0.56
  -2  12  -1   12.27    0.57
  -2  12  -1   11.54    0.52
   2  12   1   12.49    0.56
  -3 -12  -1   15.59    0.72
  -3 -12  -1   15.17    0.69
  -3 -12  -1   15.80    0.61
   3 -12   1   16.05    0.66
   3 -12   1   15.56    0.58
  -3 -12  -1   14.88    0.72
  -3 -12  -1   15.80    0.62
  -3 -12  -1   15.70    0.77
   3 -12   1   15.30    0.61
   3 -12   1   15.07    0.59
   3  12   1   13.59    0.71
   3  12   1   16.49    0.75
   3  12   1   15.91    0.65
  -3  12  -1   15.50    0.67
  -3  12  -1   15.56    0.59
   3  12   1   14.03    0.68
  -3  12  -1   14.91    0.63
  -3  12  -1   15.93    0.63
  -3  12  -1   14.59    0.63
   3  12   1   15.00    0.65
   3  12   1   15.61    0.73
   3  12   1   16.05    0.78
  -4 -12  -1    6.73    0.48
  -4 -12  -1    7.04    0.45
  -4 -12  -1    5.76    0.48
  -4 -12  -1    6.57    0.51
   4 -12   1    5.97    0.37
  -4 -12  -1    6.41    0.38
  -4 -12  -1    7.04    0.51
   4  12   1    6.43    0.43
   4  12   1    6.95    0.49
  -4  12  -1    6.50    0.42
   4  12   1    6.82    0.51
  -4  12  -1    6.15    0.40
   4  12   1    6.42    0.46
  -4  12  -1    6.65    0.38
   4  12   1    7.20    0.56
  -4  12  -1    6.96    0.39
  -4  12  -1    6.65    0.41
   4  12   1    5.51    0.50
   4  12   1    6.71    0.49
  -5 -12  -1    8.22    0.56
  -5 -12  -1    8.96    0.61
   5 -12   1    7.93    0.39
  -5 -12  -1    7.66    0.45
  -5 -12  -1    8.42    0.49
  -5 -12  -1    7.98    0.57
  -5 -12  -1    6.51    0.52
  -5 -12  -1    7.72    0.48
  -5  12  -1    8.92    0.45
   5  12   1    8.00    0.58
   5  12   1    8.35    0.61
  -5  12  -1    8.37    0.43
  -5  12  -1    8.06    0.44
   5  12   1    9.03    0.57
  -5  12  -1    8.47    0.39
  -5  12  -1    7.32    0.43
   5  12   1    9.91    0.65
   5  12   1    7.79    0.56
   5  12   1    8.07    0.49
   5  12   1    8.17    0.54
  -6 -12  -1    4.00    0.45
  -6 -12  -1    4.67    0.39
  -6 -12  -1    3.94    0.39
   6 -12   1    3.61    0.29
  -6 -12  -1    4.18    0.42
  -6 -12  -1    5.10    0.48
  -6 -12  -1    4.22    0.37
  -6  12  -1    4.12    0.31
   6  12   1    4.19    0.39
   6  12   1    5.47    0.50
  -6  12  -1    3.99    0.24
   6  12   1    3.72    0.46
  -6  12  -1    4.25    0.32
   6  12   1    4.10    0.43
   6  12   1    4.02    0.37
  -7 -12  -1    0.97    0.24
  -7 -12  -1    1.40    0.30
  -7 -12  -1    1.08    0.32
  -7 -12  -1    1.15    0.25
  -7 -12  -1    1.33    0.29
   7  12   1    1.34    0.31
   7  12   1    1.58    0.35
  -7  12  -1    1.39    0.13
   7  12   1    0.54    0.30
  -8 -12  -1    0.44    0.21
  -8 -12  -1    0.04    0.18
  -8 -12  -1    0.79    0.28
  -8 -12  -1    0.50    0.22
  -8 -12  -1    0.60    0.26
   8  12   1    0.37    0.16
  -8  12  -1    0.34    0.05
   8  12   1    0.12    0.25
  -9 -12  -1    9.20    0.64
  -9 -12  -1    8.04    0.63
  -9 -12  -1    9.38    0.65
  -9 -12  -1   10.45    0.65
  -9 -12  -1    9.54    0.69
   9  12   1    9.48    0.63
 -10 -12  -1    0.17    0.22
 -10 -12  -1   -0.13    0.19
 -10 -12  -1    0.20    0.19
 -10 -12  -1   -0.17    0.14
 -10 -12  -1   -0.08    0.15
  10  12   1   -0.13    0.17
  -9 -13   1    3.27    0.46
  -9 -13   1    1.84    0.33
  -9 -13   1    1.96    0.68
  -9 -13   1    1.76    0.34
   9  13  -1    2.35    0.37
  -8 -13   1    0.34    0.21
  -8 -13   1    0.37    0.19
  -8 -13   1    0.50    0.24
  -8 -13   1    0.16    0.19
   8  13  -1    0.14    0.15
  -8  13   1    0.10    0.04
  -7 -13   1    4.99    0.50
  -7 -13   1    6.48    0.52
  -7 -13   1    5.90    0.50
  -7 -13   1    6.11    0.54
  -7  13   1    6.48    0.33
   7  13  -1    6.66    0.55
  -6 -13   1    1.99    0.39
  -6 -13   1    1.64    0.28
  -6 -13   1    2.01    0.34
  -6 -13   1    1.89    0.32
   6  13  -1    1.66    0.60
   6  13  -1    1.53    0.29
  -6  13   1    1.93    0.20
  -5 -13   1    3.26    0.33
  -5 -13   1    2.97    0.32
  -5 -13   1    2.82    0.45
   5 -13  -1    2.35    0.30
  -5 -13   1    3.73    0.41
  -5  13   1    3.06    0.29
   5  13  -1    2.99    0.34
  -5  13   1    3.06    0.26
   5  13  -1    3.92    0.46
  -4 -13   1    7.14    0.46
  -4 -13   1    7.41    0.47
  -4 -13   1    6.83    0.56
   4 -13  -1    7.63    0.49
  -4 -13   1    8.07    0.55
  -4  13   1    7.09    0.45
   4  13  -1    7.90    0.54
  -4  13   1    7.20    0.41
  -4  13   1    8.67    0.45
   4  13  -1    6.74    0.45
  -4  13   1    7.25    0.45
  -4  13   1    8.03    0.47
   4  13  -1    6.27    0.45
  -3 -13   1    6.19    0.39
   3 -13  -1    5.56    0.39
  -3 -13   1    6.21    0.47
   3 -13  -1    5.44    0.42
  -3 -13   1    4.35    0.45
  -3 -13   1    5.94    0.48
  -3 -13   1    5.70    0.48
  -3  13   1    5.34    0.39
   3  13  -1    6.09    0.44
   3  13  -1    6.08    0.49
  -3  13   1    5.84    0.42
   3  13  -1    5.94    0.47
  -3  13   1    5.53    0.42
  -3  13   1    5.48    0.37
   3  13  -1    6.21    0.51
   3  13  -1    6.16    0.54
   3  13  -1    5.98    0.41
  -3  13   1    5.49    0.41
  -2 -13   1    0.80    0.21
   2 -13  -1    0.56    0.15
  -2 -13   1    0.44    0.17
   2 -13  -1    0.50    0.18
  -2 -13   1    0.76    0.20
   2 -13  -1    0.77    0.21
  -2 -13   1    0.40    0.12
  -2 -13   1    0.22    0.16
  -2  13   1    0.83    0.22
   2  13  -1    0.54    0.20
   2  13  -1    0.57    0.19
   2  13  -1    0.58    0.17
   2  13  -1    0.44    0.18
  -2  13   1    0.67    0.17
   2  13  -1    0.73    0.22
  -2  13   1    0.53    0.16
  -2  13   1    1.00    0.21
  -2  13   1    0.52    0.18
   1 -13  -1   11.80    0.59
   1 -13  -1   11.57    0.63
  -1 -13   1   11.34    0.60
  -1 -13   1   11.14    0.64
   1 -13  -1   10.93    0.51
  -1 -13   1   11.11    0.64
   1 -13  -1   11.06    0.57
  -1 -13   1   11.39    0.48
  -1 -13   1   11.13    0.55
  -1  13   1   11.37    0.62
  -1  13   1   12.65    0.65
   1  13  -1   10.73    0.61
   1  13  -1   11.72    0.65
   1  13  -1   11.06    0.60
  -1  13   1   10.56    0.47
   1  13  -1   11.42    0.65
   1  13  -1   10.91    0.55
   1  13  -1   11.66    0.51
  -1  13   1   11.03    0.59
  -1  13   1   11.44    0.53
  -1  13   1   11.05    0.60
   0 -13   1    0.26    0.17
   0 -13   1    0.31    0.11
   0 -13  -1    0.37    0.32
   0 -13   1    0.14    0.11
   0 -13  -1    0.07    0.11
   0 -13   1    0.21    0.14
   0 -13  -1    0.24    0.13
   0 -13  -1    0.18    0.17
   0  13  -1    0.17    0.10
   0  13  -1    0.26    0.14
   0  13   1    0.13    0.15
   0  13   1    0.30    0.18
   0  13   1    0.07    0.22
   0  13  -1    0.42    0.19
   0  13   1    0.22    0.09
   0  13  -1    0.03    0.14
   0  13  -1    0.09    0.19
   0  13   1    0.22    0.13
  -1 -13  -1   11.31    0.60
  -1 -13  -1   10.12    0.53
   1 -13   1   10.72    0.58
   1 -13   1   10.78    0.60
  -1 -13  -1   10.77    0.64
   1 -13   1   10.40    0.50
  -1 -13  -1   11.01    0.64
   1 -13   1   10.76    0.56
  -1 -13  -1   10.71    0.47
   1  13   1   11.86    0.67
   1  13   1   10.47    0.62
  -1  13  -1   11.72    0.60
  -1  13  -1   10.32    0.59
   1  13   1   10.77    0.53
  -1  13  -1   11.74    0.60
  -1  13  -1   10.16    0.58
  -1  13  -1   11.38    0.55
   1  13   1   11.22    0.62
  -1  13  -1   11.46    0.61
   1  13   1   11.75    0.53
   1  13   1   11.36    0.61
  -2 -13  -1   -0.19    0.11
  -2 -13  -1    0.00    0.10
  -2 -13  -1    0.18    0.15
   2 -13   1    0.00    0.11
   2 -13   1   -0.24    0.12
  -2 -13  -1    0.20    0.17
  -2 -13  -1    0.06    0.12
   2 -13   1    0.14    0.11
  -2  13  -1    0.21    0.13
   2  13   1    0.28    0.18
  -2  13  -1    0.09    0.11
   2  13   1    0.22    0.12
  -2  13  -1    0.09    0.13
   2  13   1    0.10    0.16
   2  13   1    0.32    0.18
  -2  13  -1    0.10    0.14
   2  13   1    0.14    0.12
  -2  13  -1    0.05    0.11
   2  13   1    0.09    0.13
   3 -13   1    0.52    0.18
  -3 -13  -1    0.67    0.23
  -3 -13  -1    1.03    0.25
  -3 -13  -1    0.66    0.21
  -3 -13  -1    0.38    0.22
   3  13   1    0.70    0.22
   3  13   1    0.58    0.18
  -3  13  -1    1.12    0.22
   3  13   1    0.76    0.20
   3  13   1    0.94    0.22
   3  13   1    0.58    0.21
  -3  13  -1    0.81    0.18
  -3  13  -1    0.64    0.19
   3  13   1    0.83    0.24
  -3  13  -1    0.97    0.20
  -3  13  -1    0.63    0.17
  -4 -13  -1    2.96    0.46
  -4 -13  -1    2.62    0.37
   4 -13   1    3.05    0.29
  -4 -13  -1    3.38    0.35
  -4 -13  -1    2.91    0.31
   4  13   1    3.39    0.35
  -4  13  -1    2.42    0.29
   4  13   1    2.91    0.41
  -4  13  -1    3.54    0.33
   4  13   1    2.82    0.49
  -4  13  -1    2.75    0.29
   4  13   1    2.71    0.37
  -4  13  -1    3.25    0.29
  -4  13  -1    3.15    0.31
  -5 -13  -1    0.43    0.16
  -5 -13  -1    0.51    0.24
  -5 -13  -1    0.41    0.16
  -5 -13  -1    0.61    0.21
   5  13   1    0.41    0.19
  -5  13  -1    0.46    0.13
   5  13   1    0.34    0.20
  -5  13  -1    0.39    0.13
   5  13   1    0.37    0.17
  -6 -13  -1    4.06    0.43
  -6 -13  -1    3.46    0.38
  -6 -13  -1    3.25    0.37
  -6 -13  -1    3.99    0.47
   6  13   1    3.08    0.42
  -6  13  -1    3.06    0.24
  -7 -13  -1    7.50    0.59
  -7 -13  -1    7.87    0.62
  -7 -13  -1    7.99    0.53
  -7 -13  -1    7.24    0.53
   7  13   1    8.28    0.61
  -8 -13  -1    3.25    0.41
  -8 -13  -1    2.20    0.38
  -8 -13  -1    2.21    0.39
  -8 -13  -1    2.82    0.39
  -8  13  -1    2.44    0.13
   8  13   1    2.80    0.39
  -9 -13  -1    0.67    0.22
  -9 -13  -1    0.36    0.23
  -9 -13  -1    0.80    0.24
   9  13   1    0.33    0.24
  -8 -14   1    1.32    0.30
  -8 -14   1    1.18    0.33
  -8 -14   1    1.25    0.29
  -8 -14   1    1.17    0.34
   8  14  -1    0.81    0.26
  -8  14   1    1.03    0.10
  -7 -14   1    0.08    0.18
  -7 -14   1    0.04    0.15
  -7 -14   1    0.45    0.23
  -7 -14   1    0.27    0.23
  -7  14   1    0.23    0.09
   7  14  -1   -0.03    0.18
  -6 -14   1    4.26    0.44
  -6 -14   1    5.04    0.50
  -6 -14   1    4.66    0.46
  -6 -14   1    4.49    0.51
  -6  14   1    4.76    0.30
   6  14  -1    4.34    0.48
   6  14  -1    4.54    0.48
  -5 -14   1    1.50    0.31
  -5 -14   1    1.31    0.34
  -5 -14   1    1.25    0.24
  -5 -14   1    0.95    0.22
  -5  14   1    1.30    0.20
   5  14  -1    1.13    0.26
   5  14  -1    1.80    0.32
  -5  14   1    1.04    0.22
   5  14  -1    1.11    0.36
   4 -14  -1    5.07    0.39
  -4 -14   1    6.05    0.53
  -4 -14   1    6.59    0.43
  -4 -14   1    6.41    0.52
   4  14  -1    6.82    0.54
  -4  14   1    6.32    0.45
  -4  14   1    7.29    0.45
   4  14  -1    5.42    0.44
   4  14  -1    6.80    0.55
   3 -14  -1    3.26    0.46
  -3 -14   1    4.15    0.39
  -3 -14   1    3.01    0.32
  -3 -14   1    4.03    0.77
   3 -14  -1    2.60    0.30
   3  14  -1    2.55    0.58
   3  14  -1    3.09    0.32
  -3  14   1    3.88    0.36
   3  14  -1    3.72    0.37
  -3  14   1    3.09    0.51
   3  14  -1    4.31    0.46
  -3  14   1    2.84    0.38
  -2 -14   1    4.08    0.33
  -2 -14   1    5.29    0.39
  -2 -14   1    4.35    0.42
   2 -14  -1    4.05    0.39
  -2 -14   1    4.25    0.44
  -2  14   1    4.12    0.41
   2  14  -1    4.10    0.45
  -2  14   1    3.75    0.35
  -2  14   1    4.02    0.39
  -2  14   1    4.03    0.38
   2  14  -1    3.79    0.37
  -2  14   1    3.89    0.38
   2  14  -1    4.21    0.41
   2  14  -1    3.44    0.33
  -1 -14   1    5.66    0.36
   1 -14  -1    6.70    0.45
  -1 -14   1    6.94    0.53
  -1 -14   1    6.67    0.48
   1 -14  -1    7.08    0.53
   1  14  -1    5.93    0.44
   1  14  -1    6.02    0.49
  -1  14   1    6.09    0.47
  -1  14   1    6.68    0.50
   1  14  -1    6.55    0.52
  -1  14   1    6.21    0.48
  -1  14   1    5.99    0.41
  -1  14   1    5.94    0.47
   0 -14   1    6.05    0.48
   0 -14  -1    6.37    0.50
   0 -14   1    7.44    0.49
   0 -14  -1    6.53    0.43
   0 -14  -1    5.99    0.47
   0 -14   1    6.40    0.43
   0  14   1    5.90    0.49
   0  14   1    6.67    0.50
   0  14   1    5.95    0.47
   0  14   1    6.05    0.49
   0  14   1    6.38    0.43
   0  14  -1    7.11    0.54
   0  14  -1    6.37    0.48
   0  14  -1    5.80    0.49
   0  14  -1    6.10    0.46
   0  14  -1    6.63    0.52
   1 -14   1    1.26    0.28
  -1 -14  -1    0.64    0.16
  -1 -14  -1    0.92    0.25
  -1 -14  -1    1.06    0.23
  -1 -14  -1    0.59    0.20
  -1  14  -1    1.08    0.23
   1  14   1    0.81    0.25
  -1  14  -1    0.88    0.24
   1  14   1    0.82    0.22
  -1  14  -1    1.07    0.24
   1  14   1    0.42    0.18
   1  14   1    0.68    0.20
  -1  14  -1    0.96    0.21
  -1  14  -1    0.99    0.24
  -2 -14  -1    3.49    0.41
  -2 -14  -1    4.16    0.39
  -2 -14  -1    3.15    0.37
   2 -14   1    3.38    0.38
   2  14   1    3.59    0.39
   2  14   1    3.68    0.36
  -2  14  -1    3.28    0.38
  -2  14  -1    2.74    0.35
  -2  14  -1    3.50    0.34
  -2  14  -1    3.18    0.34
  -2  14  -1    4.45    0.40
   2  14   1    2.73    0.30
   2  14   1    3.92    0.44
  -3 -14  -1    1.75    0.25
  -3 -14  -1    1.94    0.37
   3 -14   1    1.26    0.24
  -3  14  -1    1.53    0.25
  -3  14  -1    1.53    0.26
  -3  14  -1    1.21    0.30
  -3  14  -1    2.13    0.30
   3  14   1    1.62    0.33
   3  14   1    1.93    0.31
  -4 -14  -1    0.10    0.14
  -4 -14  -1   -0.13    0.12
  -4 -14  -1   -0.02    0.15
  -4 -14  -1   -0.12    0.12
  -4  14  -1    0.02    0.10
   4  14   1   -0.01    0.18
  -4  14  -1   -0.04    0.10
   4  14   1    0.06    0.17
   4  14   1   -0.05    0.13
  -5 -14  -1    6.94    0.57
  -5 -14  -1    6.34    0.48
  -5 -14  -1    7.51    0.63
  -5  14  -1    7.63    0.40
   5  14   1    7.64    0.57
  -5  14  -1    7.43    0.49
   5  14   1    8.07    0.61
  -6 -14  -1    0.37    0.24
  -6 -14  -1    0.45    0.20
  -6 -14  -1    0.67    0.25
  -6 -14  -1    0.31    0.19
   6  14   1    0.19    0.18
   6  14   1    0.64    0.21
  -6  14  -1    0.54    0.13
  -7 -14  -1    2.30    0.36
  -7 -14  -1    2.84    0.45
  -7 -14  -1    2.24    0.36
  -7 -14  -1    2.53    0.41
  -7  14  -1    2.30    0.18
   7  14   1    1.78    0.35
  -8 -14  -1    2.30    0.39
  -8 -14  -1    2.60    0.41
  -8 -14  -1    2.11    0.40
  -8 -14  -1    2.08    0.36
   8  14   1    1.57    0.31
  -8  14  -1    1.61    0.12
  -6 -15   1    0.13    0.17
  -6 -15   1    0.10    0.19
  -6 -15   1    0.24    0.24
  -6 -15   1   -0.12    0.16
   6  15  -1    0.20    0.17
  -6  15   1    0.17    0.11
   6  15  -1    0.09    0.28
  -5 -15   1   -0.23    0.12
  -5 -15   1   -0.10    0.12
  -5 -15   1   -0.19    0.19
   5  15  -1    0.06    0.12
  -5  15   1    0.37    0.12
   5  15  -1    0.02    0.17
  -4 -15   1   -0.03    0.16
  -4 -15   1    0.07    0.14
  -4 -15   1   -0.02    0.17
   4  15  -1    0.04    0.12
  -4  15   1   -0.07    0.11
   4  15  -1    0.46    0.25
  -4  15   1   -0.17    0.12
  -3 -15   1    0.71    0.20
  -3 -15   1    1.15    0.21
  -3 -15   1    1.33    0.30
   3  15  -1    0.97    0.26
   3  15  -1    1.52    0.30
  -3  15   1    1.03    0.21
  -2 -15   1    0.07    0.17
   2 -15  -1    0.10    0.17
  -2 -15   1   -0.09    0.12
  -2  15   1    0.13    0.14
  -2  15   1    0.09    0.14
   2  15  -1    0.20    0.13
   2  15  -1    0.33    0.20
  -1 -15   1    0.27    0.20
   1 -15  -1    0.01    0.16
   1  15  -1   -0.02    0.16
   1  15  -1   -0.15    0.11
   1  15  -1    0.05    0.16
  -1  15   1    0.10    0.15
  -1  15   1    0.14    0.14
   0 -15  -1    2.44    0.56
   0 -15   1    1.50    0.42
   0  15   1    1.94    0.37
   0  15  -1    1.42    0.30
   0  15  -1    2.44    0.37
   0  15  -1    1.82    0.36
   0  15   1    2.06    0.34
  -1 -15  -1    0.35    0.19
   1 -15   1    0.03    0.16
   1  15   1    0.01    0.17
  -1  15  -1    0.32    0.16
  -1  15  -1    0.15    0.16
   1  15   1    0.06    0.14
  -2 -15  -1    0.49    0.17
  -2 -15  -1    0.74    0.27
  -2  15  -1    0.48    0.19
  -2  15  -1    0.52    0.19
   2  15   1    0.53    0.21
   2  15   1    0.80    0.20
  -3 -15  -1    1.30    0.31
  -3 -15  -1    0.89    0.22
  -3  15  -1    1.33    0.22
   3  15   1    1.42    0.29
   3  15   1    0.94    0.24
  -3  15  -1    1.17    0.22
  -4 -15  -1    0.53    0.23
  -4 -15  -1    0.36    0.19
  -4 -15  -1    0.51    0.24
  -4  15  -1    0.41    0.15
   4  15   1    0.81    0.29
   4  15   1    0.39    0.14
  -4  15  -1    0.55    0.19
  -5 -15  -1   -0.08    0.16
  -5 -15  -1   -0.25    0.13
  -5 -15  -1    0.17    0.27
  -5 -15  -1    0.05    0.15
   5  15   1    0.04    0.15
  -5  15  -1    0.34    0.12
   5  15   1    0.51    0.25
  -6 -15  -1   -0.08    0.19
  -6 -15  -1   -0.20    0.16
  -6 -15  -1    0.10    0.23
  -6  15  -1    0.40    0.14
   6  15   1    0.47    0.31
   6  15   1   -0.06    0.14
  -4 -16   1    7.47    0.67
  -4 -16   1    6.70    0.61
  -4  16   1    7.35    0.48
   4  16  -1    7.73    0.62
   4  16  -1    8.15    0.64
   3  16  -1   -0.27    0.20
  -3  16   1   -0.15    0.13
   3  16  -1    0.18    0.24
  -3  16   1    0.11    0.14
   2 -16  -1   12.35    0.72
  -2 -16   1   11.65    0.77
   2  16  -1   11.75    0.77
  -2  16   1   11.90    0.68
   2  16  -1   13.61    0.77
   1 -16  -1   -0.05    0.19
  -1 -16   1    0.23    0.24
   1  16  -1    0.02    0.17
  -1  16   1    0.19    0.17
   1  16  -1    0.15    0.17
  -1  16   1    0.34    0.20
   0 -16  -1    7.60    0.61
   0 -16   1    8.08    0.63
   0  16  -1    7.60    0.59
   0  16   1    8.86    0.64
   0  16   1    7.97    0.58
   0  16  -1    9.03    0.63
  -1  16  -1    1.26    0.29
  -1  16  -1    1.27    0.29
   1  16   1    1.20    0.28
   1  16   1    1.06    0.27
  -2 -16  -1    9.04    0.70
   2  16   1   11.68    0.78
   2  16   1   10.16    0.68
  -2  16  -1   10.65    0.65
  -3 -16  -1    8.80    1.04
   3  16   1    8.39    0.75
  -3  16  -1    8.98    0.55
   3  16   1    9.55    0.74
  -3  16  -1    8.42    0.57
  -4 -16  -1    0.17    0.20
  -4 -16  -1    0.01    0.18
  -4 -16  -1    0.09    0.28
   4  16   1    0.05    0.21
  -4  16  -1    0.43    0.16
   4  16   1    0.06    0.17
 -14   0   2    2.30    0.41
 -14   0   2    2.22    0.33
 -14   0   2    1.94    0.32
 -13   0   2   11.48    0.91
  13   0  -2   12.35    0.33
 -13   0   2   14.18    0.68
 -13   0   2   14.79    0.70
 -13   0   2   13.50    0.40
  12   0  -2   51.46    0.94
 -12   0   2   54.84    1.40
 -12   0   2   51.26    1.23
 -12   0   2   51.45    1.01
 -12   0   2   51.10    1.39
 -12   0   2   52.15    1.58
 -11   0   2   12.23    0.58
 -11   0   2   11.28    0.48
 -11   0   2   11.81    0.55
 -11   0   2   11.76    0.39
  11   0  -2   11.21    0.46
 -11   0   2   10.66    0.76
  11   0  -2   11.20    0.34
 -10   0   2    1.25    0.25
 -10   0   2    1.45    0.16
  10   0  -2    1.29    0.17
  10   0  -2    1.37    0.09
 -10   0   2    1.17    0.16
  10   0  -2    1.23    0.13
 -10   0   2    1.42    0.22
 -10   0   2    1.54    0.23
  10   0  -2    1.31    0.19
 -10   0   2    1.28    0.17
  10   0  -2    1.49    0.16
 -10   0   2    1.45    0.15
   9   0  -2    0.03    0.04
  -9   0   2    0.09    0.07
  -9   0   2    0.13    0.07
  -9   0   2    0.05    0.10
  -9   0   2   -0.09    0.10
  -9   0   2    0.09    0.09
   9   0  -2    0.11    0.09
  -9   0   2   -0.02    0.06
   9   0  -2    0.04    0.06
   9   0  -2    0.07    0.06
   9   0  -2    0.09    0.08
  -9   0   2    0.08    0.07
  -8   0   2  191.55    3.38
   8   0  -2  183.52    3.00
  -8   0   2  187.48    3.13
  -8   0   2  191.84    3.01
  -8   0   2  188.89    2.99
   8   0  -2  189.93    2.82
  -8   0   2  195.05    2.98
   8   0  -2  190.37    3.09
  -8   0   2  187.87    2.95
   8   0  -2  189.76    2.94
  -8   0   2  192.00    3.16
   8   0  -2  186.30    2.92
  -7   0   2    2.46    0.16
  -7   0   2    2.40    0.19
   7   0  -2    2.40    0.19
  -7   0   2    2.34    0.16
   7   0  -2    2.40    0.16
   7   0  -2    2.09    0.13
  -7   0   2    2.18    0.21
   7   0  -2    2.51    0.20
   7   0  -2    2.28    0.15
  -7   0   2    2.48    0.26
  -7   0   2    2.09    0.20
  -7   0   2    2.44    0.16
  -6   0   2  185.06    3.09
   6   0  -2  179.02    2.78
   5   0  -2   77.26    1.30
  -5   0   2   79.45    1.30
  -5   0   2   79.63    1.32
  -5   0   2   78.32    1.40
   5   0  -2   79.00    1.34
   5   0  -2   77.59    1.25
   5   0  -2   78.66    1.30
  -5   0   2   79.96    1.52
  -5   0   2   79.56    1.28
   5   0  -2   79.14    1.37
  -5   0   2   79.20    1.29
  -5   0   2   82.45    1.39
  -4   0   2    0.18    0.05
   4   0  -2    0.16    0.02
   4   0  -2    0.18    0.05
   4   0  -2    0.13    0.04
   4   0  -2    0.20    0.05
  -4   0   2    0.14    0.04
  -4   0   2    0.14    0.05
   4   0  -2    0.17    0.04
   4   0  -2    0.16    0.04
  -4   0   2    0.13    0.03
  -4   0   2    0.12    0.04
  -4   0   2    0.25    0.05
  -4   0   2    0.17    0.06
   3   0  -2   29.05    0.52
  -3   0   2   28.84    0.50
  -3   0   2   28.39    0.63
   3   0  -2   28.95    0.53
   3   0  -2   29.54    0.55
   3   0  -2   28.53    0.45
  -3   0   2   27.51    0.53
   3   0  -2   28.82    0.54
  -3   0   2   28.89    0.55
   3   0  -2   28.84    0.52
  -3   0   2   28.25    0.51
  -3   0   2   28.23    0.56
  -3   0   2   28.61    0.49
   3   0  -2   28.38    0.53
  -2   0   2   88.60    8.45
   2   0  -2   77.27    9.24
  -1   0   2   17.66    2.47
  -1   0  -2  146.87    8.72
   1   0   2  142.98    9.04
  -2   0  -2    0.06    0.02
   2   0   2    0.03    0.02
   2   0   2    0.04    0.01
  -2   0  -2    0.02    0.02
  -2   0  -2    0.08    0.03
   2   0   2    0.06    0.02
  -2   0  -2    0.05    0.03
   2   0   2    0.08    0.03
   2   0   2    0.04    0.02
  -2   0  -2    0.06    0.03
   2   0   2    0.05    0.03
  -2   0  -2    0.06    0.02
  -3   0  -2    9.46    0.23
  -3   0  -2    9.66    0.21
   3   0   2    9.40    0.21
  -3   0  -2    9.34    0.24
   3   0   2    9.40    0.21
   3   0   2    9.98    0.27
   3   0   2    9.89    0.23
  -3   0  -2   10.14    0.27
   3   0   2    9.86    0.25
   3   0   2    9.83    0.25
  -3   0  -2    9.38    0.26
  -3   0  -2    9.53    0.23
  -4   0  -2    1.89    0.13
  -4   0  -2    1.76    0.11
  -4   0  -2    1.83    0.10
   4   0   2    2.04    0.11
  -4   0  -2    1.82    0.13
   4   0   2    1.86    0.08
  -4   0  -2    1.63    0.10
   4   0   2    1.92    0.12
  -4   0  -2    1.87    0.10
   4   0   2    1.74    0.12
   4   0   2    1.89    0.09
  -4   0  -2    1.80    0.12
   4   0   2    1.97    0.12
   5   0   2  269.24   26.38
  -5   0  -2  240.70   20.77
  -6   0  -2   27.57    0.58
   6   0   2   27.53    0.63
  -6   0  -2   28.28    0.59
  -6   0  -2   26.70    0.67
  -6   0  -2   27.59    0.64
  -6   0  -2   28.06    0.69
   6   0   2   28.32    0.67
   6   0   2   28.82    0.64
  -6   0  -2   27.03    0.61
   6   0   2   28.45    0.52
  -6   0  -2   27.37    0.58
   6   0   2   28.55    0.57
   6   0   2   27.89    0.64
   7   0   2   32.27    0.77
   7   0   2   33.02    0.73
  -7   0  -2   32.19    0.72
   7   0   2   33.03    0.73
  -7   0  -2   32.43    0.80
  -7   0  -2   32.46    0.72
  -7   0  -2   32.30    0.66
  -7   0  -2   31.82    0.78
  -7   0  -2   33.55    0.76
  -7   0  -2   32.23    0.67
   7   0   2   31.93    0.73
  -7   0  -2   32.33    0.69
   7   0   2   32.04    0.59
  -8   0  -2   11.44    0.46
   8   0   2   12.09    0.34
  -8   0  -2   12.14    0.36
  -8   0  -2   11.48    0.34
   8   0   2   12.13    0.29
   8   0   2   12.01    0.44
  -8   0  -2   11.13    0.39
  -8   0  -2   12.09    0.40
   8   0   2   11.42    0.40
   8   0   2   11.90    0.40
  -8   0  -2   11.93    0.47
   9   0   2    0.24    0.06
   9   0   2    0.10    0.08
   9   0   2    0.21    0.07
   9   0   2    0.10    0.09
  -9   0  -2    0.32    0.10
  -9   0  -2    0.27    0.14
  -9   0  -2    0.13    0.08
  -9   0  -2    0.29    0.08
  -9   0  -2    0.32    0.12
  10   0   2   26.16    0.67
 -10   0  -2   25.08    0.67
 -10   0  -2   26.08    0.81
 -10   0  -2   26.81    0.99
  10   0   2   26.76    0.49
  10   0   2   25.74    0.76
 -10   0  -2   25.04    0.58
  10   0   2   25.08    0.57
 -10   0  -2   26.07    0.80
 -10   0  -2   24.90    0.82
 -11   0  -2   10.93    0.69
 -11   0  -2   11.96    0.56
 -11   0  -2   11.08    0.52
  11   0   2   11.62    0.34
 -11   0  -2   10.14    0.65
 -11   0  -2   11.14    0.43
 -11   0  -2   11.67    0.57
  12   0   2   20.22    0.72
 -12   0  -2   20.34    0.90
  12   0   2   19.35    0.46
 -12   0  -2   19.95    0.95
 -12   0  -2   19.92    0.70
 -12   0  -2   20.96    0.59
 -12   0  -2   20.99    0.82
 -13   0  -2    2.17    0.30
 -13   0  -2    2.59    0.35
 -13   0  -2    2.34    0.38
 -13   0  -2    2.85    0.21
 -14   0  -2    1.54    0.35
 -14   0  -2    1.70    0.29
 -14   0  -2    1.92    0.34
 -14  -1   2    0.13    0.16
 -14  -1   2   -0.31    0.16
 -14  -1   2    0.06    0.16
 -14   1   2    0.12    0.18
 -14   1   2    0.31    0.17
 -14   1   2   -0.08    0.18
 -13  -1   2    1.18    0.16
 -13  -1   2    1.62    0.29
 -13  -1   2    1.27    0.32
 -13  -1   2    1.01    0.25
 -13   1   2    1.40    0.25
 -13   1   2    0.91    0.24
 -13   1   2    0.70    0.30
 -12  -1   2    0.45    0.11
 -12  -1   2   -0.05    0.13
 -12  -1   2    0.22    0.16
 -12  -1   2   -0.02    0.12
 -12  -1   2    0.12    0.14
 -12   1   2    0.45    0.18
  12   1  -2    0.04    0.14
 -12   1   2    0.32    0.19
  12   1  -2    0.18    0.13
 -12   1   2    0.18    0.06
 -12   1   2    0.01    0.11
 -11  -1   2   10.59    0.67
  11  -1  -2    9.96    0.24
 -11  -1   2   11.69    0.58
 -11  -1   2   11.26    0.57
 -11  -1   2   10.02    0.48
 -11  -1   2   10.55    0.47
 -11  -1   2   10.66    0.42
 -11   1   2   11.50    0.66
 -11   1   2   10.50    0.43
 -11   1   2   11.10    0.54
 -11   1   2   10.68    0.30
 -11   1   2    9.27    0.50
  11   1  -2    9.48    0.44
  11   1  -2   10.64    0.50
  11   1  -2   10.32    0.41
 -11   1   2   10.96    0.43
 -10  -1   2    0.85    0.15
 -10  -1   2    0.88    0.18
 -10  -1   2    0.55    0.20
  10  -1  -2    0.86    0.10
 -10  -1   2    1.01    0.21
 -10  -1   2    0.96    0.18
 -10  -1   2    0.72    0.13
  10  -1  -2    0.93    0.09
 -10   1   2    0.92    0.10
 -10   1   2    1.14    0.19
  10   1  -2    0.81    0.14
  10   1  -2    0.94    0.12
 -10   1   2    0.67    0.20
  10   1  -2    0.91    0.17
 -10   1   2    0.87    0.13
 -10   1   2    1.07    0.12
 -10   1   2    0.60    0.16
  10   1  -2    0.77    0.15
  10   1  -2    0.79    0.15
 -10   1   2    0.88    0.14
   9  -1  -2    0.78    0.09
  -9  -1   2    1.18    0.19
   9  -1  -2    1.01    0.14
  -9  -1   2    1.04    0.16
   9  -1  -2    0.90    0.10
  -9  -1   2    0.90    0.15
  -9  -1   2    1.14    0.22
  -9  -1   2    1.04    0.16
  -9  -1   2    0.75    0.15
  -9  -1   2    1.34    0.20
   9   1  -2    1.19    0.18
   9   1  -2    0.87    0.14
  -9   1   2    1.43    0.20
   9   1  -2    1.12    0.17
  -9   1   2    1.00    0.14
  -9   1   2    1.29    0.19
   9   1  -2    1.14    0.13
  -9   1   2    0.54    0.16
   9   1  -2    0.96    0.14
  -9   1   2    0.98    0.11
  -9   1   2    0.87    0.10
  -9   1   2    0.96    0.12
  -8  -1   2    2.19    0.19
   8  -1  -2    2.08    0.05
  -8  -1   2    2.15    0.22
  -8  -1   2    1.99    0.19
  -8  -1   2    1.96    0.19
  -8  -1   2    1.56    0.23
   8  -1  -2    2.05    0.11
  -8  -1   2    1.39    0.19
   8  -1  -2    2.08    0.20
  -8  -1   2    1.90    0.18
   8  -1  -2    1.92    0.12
   8   1  -2    2.11    0.18
  -8   1   2    1.93    0.14
   8   1  -2    2.06    0.15
  -8   1   2    1.98    0.13
   8   1  -2    2.09    0.19
  -8   1   2    2.22    0.21
  -8   1   2    2.18    0.16
   8   1  -2    1.82    0.17
  -8   1   2    2.08    0.20
  -8   1   2    1.35    0.20
  -8   1   2    2.11    0.16
   8   1  -2    1.61    0.17
  -7  -1   2    5.68    0.24
   7  -1  -2    6.13    0.25
   7  -1  -2    5.77    0.19
   7  -1  -2    5.49    0.12
  -7  -1   2    5.80    0.32
  -7  -1   2    5.85    0.33
  -7  -1   2    5.87    0.28
  -7  -1   2    5.84    0.28
  -7  -1   2    5.65    0.28
  -7  -1   2    6.39    0.29
   7  -1  -2    5.68    0.19
  -7  -1   2    6.06    0.40
   7  -1  -2    6.49    0.28
  -7   1   2    5.68    0.22
  -7   1   2    5.89    0.31
   7   1  -2    5.97    0.16
  -7   1   2    5.76    0.37
  -7   1   2    5.80    0.22
  -7   1   2    5.55    0.20
  -7   1   2    6.24    0.30
   7   1  -2    6.07    0.25
   7   1  -2    5.94    0.31
   7   1  -2    6.54    0.32
   7   1  -2    5.77    0.29
  -7   1   2    5.90    0.21
   7   1  -2    6.01    0.15
  -6  -1   2    0.12    0.06
   6  -1  -2    0.12    0.04
   6  -1  -2    0.10    0.06
   6  -1  -2    0.09    0.03
  -6  -1   2    0.02    0.05
  -6  -1   2    0.03    0.08
   6  -1  -2    0.12    0.06
  -6  -1   2    0.10    0.06
  -6  -1   2    0.08    0.06
  -6  -1   2   -0.02    0.06
  -6  -1   2    0.08    0.06
  -6  -1   2    0.11    0.08
   6  -1  -2    0.13    0.04
  -6   1   2    0.09    0.07
   6   1  -2    0.07    0.03
  -6   1   2    0.05    0.04
  -6   1   2    0.11    0.03
   6   1  -2    0.14    0.03
   6   1  -2    0.03    0.06
  -6   1   2    0.10    0.08
  -6   1   2    0.11    0.04
  -6   1   2    0.10    0.09
   6   1  -2    0.02    0.06
  -6   1   2    0.09    0.04
   6   1  -2    0.16    0.06
   6   1  -2    0.22    0.08
   6   1  -2    0.11    0.06
  -5  -1   2   34.04    0.71
  -5  -1   2   34.43    0.70
  -5  -1   2   34.16    0.85
   5  -1  -2   33.16    0.59
   5  -1  -2   33.31    0.52
  -5  -1   2   33.16    0.74
   5  -1  -2   33.60    0.68
   5  -1  -2   34.50    0.58
  -5  -1   2   34.04    0.69
   5  -1  -2   33.09    0.65
  -5  -1   2   33.69    0.67
  -5  -1   2   35.48    0.73
   5   1  -2   33.63    0.60
   5   1  -2   33.23    0.71
  -5   1   2   35.12    0.70
   5   1  -2   34.56    0.73
   5   1  -2   34.16    0.60
   5   1  -2   33.74    0.74
   5   1  -2   33.65    0.71
  -5   1   2   34.32    0.59
   5   1  -2   33.68    0.68
  -5   1   2   33.75    0.71
  -5   1   2   33.94    0.60
  -5   1   2   33.94    0.57
  -4  -1   2    6.37    0.25
  -4  -1   2    5.95    0.21
  -4  -1   2    6.00    0.22
  -4  -1   2    6.54    0.24
   4  -1  -2    6.14    0.16
  -4  -1   2    6.57    0.24
  -4  -1   2    6.02    0.22
   4  -1  -2    6.29    0.13
   4  -1  -2    6.21    0.19
  -4  -1   2    6.27    0.22
  -4   1   2    6.41    0.21
  -4   1   2    6.18    0.13
   4   1  -2    6.06    0.28
   4   1  -2    6.31    0.24
   4   1  -2    6.42    0.19
   4   1  -2    6.13    0.19
   4   1  -2    6.20    0.22
  -4   1   2    6.29    0.27
  -4   1   2    6.33    0.16
  -4   1   2    6.47    0.23
   4   1  -2    6.00    0.22
  -3  -1   2    0.01    0.03
  -3  -1   2    0.01    0.03
  -3  -1   2    0.02    0.03
  -3  -1   2   -0.02    0.02
  -3  -1   2    0.02    0.03
  -3  -1   2    0.07    0.04
   3  -1  -2    0.02    0.01
   3  -1  -2    0.01    0.02
  -3  -1   2    0.01    0.03
  -3  -1   2   -0.01    0.03
   3  -1  -2    0.01    0.01
  -3   1   2    0.01    0.01
   3   1  -2    0.01    0.02
  -3   1   2    0.00    0.02
  -3   1   2    0.04    0.03
   3   1  -2   -0.01    0.03
   3   1  -2   -0.01    0.03
   3   1  -2    0.01    0.03
   3   1  -2   -0.01    0.02
   3   1  -2    0.06    0.02
   3   1  -2    0.01    0.03
  -3   1   2    0.01    0.01
  -2  -1   2   93.00   11.70
  -2   1   2   80.46    4.25
   1  -1  -2   24.02    0.38
  -1  -1   2   24.00    0.42
  -1  -1   2   24.40    0.44
  -1  -1   2   23.95    0.44
   1  -1  -2   24.26    0.41
  -1  -1   2   21.04    0.41
   1   1  -2   23.64    0.42
   1   1  -2   23.86    0.45
  -1   1   2   23.68    0.36
   1   1  -2   23.89    0.42
   1   1  -2   22.86    0.43
   1   1  -2   24.06    0.43
  -1   1   2   22.64    0.40
   1   1  -2   23.65    0.42
   0  -1  -2   16.61    0.33
   0  -1   2   13.92    0.30
   0  -1  -2   15.19    0.31
   0  -1  -2   14.78    0.28
   0  -1  -2   15.16    0.27
   0   1   2   15.16    0.29
   0   1   2   15.59    0.31
   0   1   2   15.14    0.27
   0   1  -2   15.60    0.30
   0   1   2   15.52    0.28
   1   1   2   35.94    0.61
  -2  -1  -2    4.56    0.15
  -2  -1  -2    5.17    0.17
  -2  -1  -2    4.57    0.17
  -2  -1  -2    4.86    0.17
   2  -1   2    4.37    0.10
  -2  -1  -2    4.49    0.17
  -2  -1  -2    4.61    0.16
   2  -1   2    4.72    0.13
   2   1   2    4.39    0.16
  -2   1  -2    4.69    0.13
  -2   1  -2    4.90    0.10
   2   1   2    4.70    0.16
   2   1   2    4.92    0.16
   2   1   2    4.69    0.17
  -2   1  -2    4.82    0.10
   2   1   2    4.69    0.16
   2   1   2    4.75    0.14
   2   1   2    4.57    0.17
  -3  -1  -2   22.64    0.49
  -3  -1  -2   22.62    0.46
  -3  -1  -2   23.15    0.48
  -3  -1  -2   22.98    0.51
  -3  -1  -2   22.89    0.50
  -3  -1  -2   24.05    0.49
   3  -1   2   22.56    0.38
   3   1   2   21.83    0.50
   3   1   2   23.66    0.44
   3   1   2   22.91    0.48
   3   1   2   22.63    0.46
  -3   1  -2   23.37    0.45
   3   1   2   23.17    0.50
  -3   1  -2   23.07    0.41
  -3   1  -2   22.65    0.38
  -3   1  -2   22.64    0.45
   3   1   2   23.37    0.47
  -3   1  -2   22.82    0.38
   3   1   2   23.03    0.48
  -4  -1  -2   27.64    0.58
   4  -1   2   27.57    0.47
  -4  -1  -2   27.18    0.58
  -4  -1  -2   28.25    0.59
  -4  -1  -2   28.71    0.58
  -4  -1  -2   28.27    0.62
  -4  -1  -2   28.08    0.62
   4  -1   2   26.85    0.55
  -4  -1  -2   28.93    0.63
  -4   1  -2   27.57    0.49
  -4   1  -2   27.75    0.47
  -4   1  -2   27.96    0.48
  -4   1  -2   27.91    0.56
  -4   1  -2   28.03    0.58
   4   1   2   27.88    0.55
   4   1   2   27.38    0.59
   4   1   2   28.47    0.56
  -4   1  -2   28.42    0.52
   4   1   2   27.81    0.61
   4   1   2   27.08    0.58
   4   1   2   28.34    0.51
   5  -1   2    7.28    0.16
  -5  -1  -2    6.99    0.29
  -5  -1  -2    7.60    0.30
  -5  -1  -2    6.97    0.26
  -5  -1  -2    7.17    0.27
   5  -1   2    7.12    0.18
  -5  -1  -2    7.22    0.26
  -5  -1  -2    6.89    0.27
  -5  -1  -2    7.49    0.30
   5  -1   2    7.27    0.25
   5   1   2    6.83    0.28
  -5   1  -2    6.95    0.19
  -5   1  -2    6.79    0.26
  -5   1  -2    7.32    0.21
   5   1   2    7.29    0.24
  -5   1  -2    7.08    0.19
   5   1   2    7.06    0.29
   5   1   2    7.08    0.27
   5   1   2    6.70    0.22
  -5   1  -2    7.27    0.19
  -5   1  -2    7.66    0.24
  -5   1  -2    7.27    0.27
   5   1   2    6.81    0.20
   5   1   2    7.09    0.26
   6  -1   2   46.30    0.77
  -6  -1  -2   46.95    0.93
  -6  -1  -2   46.75    1.00
   6  -1   2   46.13    0.92
  -6  -1  -2   47.74    1.01
   6  -1   2   47.68    0.73
  -6  -1  -2   46.95    0.99
  -6  -1  -2   45.78    0.99
   6  -1   2   47.58    0.86
  -6  -1  -2   47.35    0.92
  -6  -1  -2   48.29    0.95
  -6  -1  -2   46.64    0.92
   6   1   2   48.23    0.97
   6   1   2   47.29    0.94
   6   1   2   46.46    0.91
  -6   1  -2   47.04    0.85
  -6   1  -2   47.28    0.88
  -6   1  -2   46.25    0.79
  -6   1  -2   46.04    0.95
   6   1   2   47.07    0.82
   6   1   2   46.21    0.98
   6   1   2   46.81    0.86
  -6   1  -2   46.76    0.79
   6   1   2   47.14    0.78
   6   1   2   46.57    0.99
  -6   1  -2   47.15    0.81
  -6   1  -2   45.87    0.94
   7  -1   2    0.57    0.10
   7  -1   2    0.57    0.06
   7  -1   2    0.49    0.05
  -7  -1  -2    0.62    0.12
  -7  -1  -2    0.35    0.12
  -7  -1  -2    0.35    0.11
  -7  -1  -2    0.61    0.14
   7  -1   2    0.55    0.09
  -7  -1  -2    0.50    0.10
  -7  -1  -2    0.39    0.10
  -7  -1  -2    0.37    0.09
  -7   1  -2    0.47    0.06
  -7   1  -2    0.63    0.07
   7   1   2    0.71    0.10
   7   1   2    0.46    0.11
   7   1   2    0.45    0.09
   7   1   2    0.46    0.11
   7   1   2    0.38    0.05
  -7   1  -2    0.41    0.08
  -7   1  -2    0.62    0.12
  -7   1  -2    0.61    0.08
   7   1   2    0.44    0.06
  -7   1  -2    0.59    0.09
  -7   1  -2    0.33    0.10
  -8  -1  -2    0.42    0.10
   8  -1   2    0.45    0.10
  -8  -1  -2    0.77    0.15
   8  -1   2    0.34    0.07
   8  -1   2    0.36    0.06
  -8  -1  -2    0.44    0.10
  -8  -1  -2    0.46    0.10
  -8  -1  -2    0.56    0.13
  -8  -1  -2    0.34    0.10
   8   1   2    0.37    0.10
  -8   1  -2    0.27    0.10
   8   1   2    0.41    0.08
   8   1   2    0.44    0.10
  -8   1  -2    0.34    0.08
  -8   1  -2    0.38    0.10
  -8   1  -2    0.37    0.06
   8   1   2    0.39    0.11
  -8   1  -2    0.35    0.08
  -8   1  -2    0.40    0.06
   8   1   2    0.42    0.04
   8   1   2    0.44    0.10
   9  -1   2    4.11    0.21
  -9  -1  -2    4.39    0.24
  -9  -1  -2    4.19    0.35
  -9  -1  -2    4.53    0.25
  -9  -1  -2    4.40    0.32
  -9  -1  -2    4.75    0.29
  -9  -1  -2    4.32    0.31
  -9  -1  -2    4.00    0.32
   9  -1   2    4.35    0.16
   9  -1   2    3.92    0.26
  -9   1  -2    4.10    0.23
   9   1   2    4.43    0.28
   9   1   2    4.39    0.30
  -9   1  -2    4.28    0.22
   9   1   2    4.26    0.20
  -9   1  -2    4.25    0.30
   9   1   2    4.12    0.23
  -9   1  -2    4.48    0.18
   9   1   2    4.43    0.27
  -9   1  -2    4.20    0.30
 -10  -1  -2   22.08    0.77
 -10  -1  -2   22.24    0.75
 -10  -1  -2   21.18    0.59
 -10  -1  -2   21.49    0.75
  10  -1   2   21.41    0.65
 -10  -1  -2   22.27    0.91
 -10  -1  -2   20.53    0.57
 -10  -1  -2   22.79    0.67
 -10  -1  -2   21.61    0.69
  10  -1   2   21.95    0.52
  10  -1   2   21.18    0.43
  10   1   2   21.78    0.66
  10   1   2   22.32    0.50
 -10   1  -2   23.31    0.90
  10   1   2   21.85    0.57
 -10   1  -2   22.64    0.62
  10   1   2   21.98    0.67
 -10   1  -2   22.19    0.71
 -10   1  -2   21.42    0.68
  10   1   2   21.67    0.71
 -10   1  -2   20.80    0.73
 -10   1  -2   21.45    0.47
 -11  -1  -2    0.27    0.17
 -11  -1  -2    0.47    0.15
  11  -1   2    0.40    0.08
  11  -1   2    0.31    0.13
 -11  -1  -2    0.26    0.13
 -11  -1  -2    0.46    0.13
 -11  -1  -2    0.32    0.12
  11  -1   2    0.31    0.06
 -11   1  -2    0.27    0.18
 -11   1  -2    0.23    0.14
 -11   1  -2    0.53    0.17
  11   1   2    0.23    0.11
 -11   1  -2    0.50    0.16
  11   1   2    0.58    0.16
 -11   1  -2    0.13    0.17
 -11   1  -2    0.23    0.09
 -12  -1  -2   -0.02    0.14
 -12  -1  -2    0.21    0.11
 -12  -1  -2   -0.05    0.11
 -12  -1  -2    0.11    0.13
 -12  -1  -2    0.16    0.14
 -12  -1  -2    0.18    0.15
 -12   1  -2    0.12    0.06
 -12   1  -2    0.04    0.11
  12   1   2   -0.01    0.12
 -12   1  -2    0.03    0.12
 -12   1  -2    0.15    0.19
 -13  -1  -2    0.26    0.09
 -13  -1  -2    0.13    0.16
 -13  -1  -2    0.11    0.20
  13   1   2   -0.04    0.15
 -13   1  -2    0.05    0.13
 -13   1  -2    0.04    0.19
 -13   1  -2    0.08    0.12
 -14  -1  -2    0.04    0.17
 -14  -1  -2    0.37    0.20
 -14  -1  -2    0.01    0.17
 -14   1  -2    0.33    0.18
 -14   1  -2   -0.17    0.16
 -14  -2   2   -0.04    0.21
 -14  -2   2    0.50    0.22
 -14  -2   2    0.28    0.19
 -14   2   2    0.27    0.21
 -13  -2   2    0.06    0.15
 -13  -2   2   -0.05    0.17
 -13  -2   2   -0.26    0.09
 -13  -2   2    0.16    0.14
 -13  -2   2    0.10    0.09
  13   2  -2   -0.15    0.15
 -13   2   2   -0.05    0.16
 -13   2   2    0.02    0.12
 -13   2   2   -0.07    0.10
 -12  -2   2    0.57    0.18
 -12  -2   2    0.52    0.18
 -12  -2   2    0.57    0.21
 -12  -2   2    0.60    0.24
 -12  -2   2    0.77    0.16
  12   2  -2    0.39    0.17
  12   2  -2    0.25    0.12
 -12   2   2    0.49    0.17
 -12   2   2    0.92    0.21
  12   2  -2    0.62    0.16
 -12   2   2    0.77    0.24
 -11  -2   2    0.96    0.16
 -11  -2   2    0.84    0.17
 -11  -2   2    1.16    0.22
 -11  -2   2    1.04    0.23
 -11  -2   2    1.06    0.20
  11   2  -2    1.00    0.20
 -11   2   2    1.02    0.22
 -11   2   2    0.76    0.18
  11   2  -2    0.82    0.17
 -11   2   2    0.82    0.13
  11   2  -2    0.81    0.15
 -11   2   2    0.87    0.18
 -10  -2   2    3.64    0.33
 -10  -2   2    3.41    0.26
 -10  -2   2    3.22    0.29
 -10  -2   2    3.13    0.26
 -10  -2   2    3.30    0.37
 -10  -2   2    3.30    0.30
 -10  -2   2    3.30    0.27
  10   2  -2    3.02    0.26
 -10   2   2    3.02    0.21
 -10   2   2    3.12    0.20
 -10   2   2    3.23    0.28
  10   2  -2    3.73    0.35
  10   2  -2    3.06    0.25
 -10   2   2    3.23    0.09
  10   2  -2    3.47    0.27
 -10   2   2    3.25    0.35
 -10   2   2    4.04    0.30
  10   2  -2    3.48    0.22
  -9  -2   2    7.22    0.36
  -9  -2   2    7.49    0.50
  -9  -2   2    7.23    0.39
  -9  -2   2    7.42    0.37
  -9  -2   2    7.08    0.40
  -9  -2   2    6.69    0.43
  -9  -2   2    6.57    0.39
  -9   2   2    7.09    0.16
   9   2  -2    6.93    0.36
   9   2  -2    6.99    0.35
  -9   2   2    7.16    0.16
  -9   2   2    7.37    0.37
   9   2  -2    7.46    0.32
   9   2  -2    7.03    0.37
  -9   2   2    6.86    0.26
  -9   2   2    6.90    0.44
   9   2  -2    7.00    0.19
  -9   2   2    7.03    0.27
  -9   2   2    7.66    0.38
   9   2  -2    6.89    0.37
   9   2  -2    6.89    0.20
  -8  -2   2    6.83    0.38
  -8  -2   2    6.65    0.35
  -8  -2   2    6.43    0.33
  -8  -2   2    6.44    0.36
  -8  -2   2    6.70    0.30
  -8  -2   2    6.73    0.34
  -8  -2   2    6.69    0.34
  -8  -2   2    7.20    0.45
   8   2  -2    6.38    0.29
  -8   2   2    6.83    0.15
  -8   2   2    6.74    0.15
   8   2  -2    6.57    0.33
   8   2  -2    6.69    0.34
  -8   2   2    5.93    0.47
  -8   2   2    6.70    0.33
  -8   2   2    7.08    0.33
   8   2  -2    6.67    0.33
   8   2  -2    6.70    0.22
   8   2  -2    6.33    0.34
   8   2  -2    6.85    0.21
  -8   2   2    6.83    0.23
  -8   2   2    6.58    0.22
  -7  -2   2    3.00    0.22
  -7  -2   2    2.87    0.21
  -7  -2   2    2.97    0.23
  -7  -2   2    2.70    0.23
  -7  -2   2    2.89    0.21
  -7  -2   2    2.90    0.20
   7   2  -2    2.85    0.15
   7   2  -2    3.15    0.24
   7   2  -2    2.53    0.20
  -7   2   2    2.74    0.08
  -7   2   2    2.77    0.12
  -7   2   2    2.90    0.21
   7   2  -2    2.67    0.21
   7   2  -2    2.62    0.14
   7   2  -2    2.69    0.19
  -7   2   2    2.83    0.20
  -7   2   2    2.90    0.12
  -7   2   2    2.87    0.08
   7   2  -2    2.18    0.18
  -6  -2   2   86.70    1.57
  -6  -2   2   88.69    1.54
  -6  -2   2   86.29    1.61
  -6  -2   2   84.81    1.78
  -6  -2   2   87.53    1.58
  -6  -2   2   88.99    1.58
  -6  -2   2   88.09    1.64
  -6  -2   2   88.40    1.60
   6   2  -2   87.19    1.44
   6   2  -2   87.95    1.44
  -6   2   2   88.59    1.53
   6   2  -2   86.07    1.56
  -6   2   2   89.55    1.51
  -6   2   2   86.36    1.30
   6   2  -2   90.84    1.62
   6   2  -2   87.09    1.60
  -6   2   2   86.40    1.27
   6   2  -2   88.45    1.55
  -6   2   2   87.68    1.27
  -5  -2   2    0.62    0.12
  -5  -2   2    0.79    0.11
  -5  -2   2    0.66    0.11
  -5  -2   2    0.86    0.13
  -5  -2   2    1.00    0.12
  -5  -2   2    0.83    0.12
  -5  -2   2    0.78    0.11
  -5  -2   2    0.76    0.11
   5   2  -2    0.99    0.13
   5   2  -2    0.74    0.12
   5   2  -2    0.78    0.11
   5   2  -2    0.70    0.11
  -5   2   2    0.88    0.10
  -5   2   2    0.93    0.10
   5   2  -2    0.79    0.12
  -5   2   2    0.83    0.13
   5   2  -2    0.80    0.09
   5   2  -2    0.79    0.09
  -4  -2   2   52.09    1.07
  -4  -2   2   51.01    0.99
  -4  -2   2   52.13    0.98
  -4  -2   2   51.72    0.99
  -4  -2   2   53.02    0.98
  -4  -2   2   51.16    0.97
  -4  -2   2   51.13    1.00
  -4  -2   2   51.05    0.98
   4   2  -2   50.07    0.97
  -4   2   2   51.10    0.85
   4   2  -2   51.13    0.99
  -4   2   2   51.21    0.88
   4   2  -2   52.85    0.94
   4   2  -2   53.19    0.98
   4   2  -2   51.24    1.01
  -4   2   2   51.22    1.00
   4   2  -2   50.41    1.00
   4   2  -2   52.51    0.93
  -4   2   2   51.16    0.90
  -3  -2   2    0.58    0.09
  -3  -2   2    0.38    0.07
  -3  -2   2    0.30    0.07
  -3  -2   2    0.40    0.07
  -3  -2   2    0.56    0.08
   3  -2  -2    0.43    0.03
  -3  -2   2    0.44    0.07
  -3  -2   2    0.37    0.07
  -3  -2   2    0.35    0.07
  -3   2   2    0.45    0.02
  -3   2   2    0.35    0.06
   3   2  -2    0.47    0.08
   3   2  -2    0.41    0.07
   3   2  -2    0.45    0.08
   3   2  -2    0.53    0.09
   3   2  -2    0.35    0.06
   3   2  -2    0.48    0.08
  -3   2   2    0.46    0.02
  -3   2   2    0.40    0.04
   3   2  -2    0.33    0.06
   3   2  -2    0.40    0.07
  -3   2   2    0.37    0.04
   2  -2  -2   59.26    0.95
  -2  -2   2   57.18    1.02
  -2  -2   2   57.37    1.01
   2   2  -2   58.26    1.00
  -2   2   2   58.58    0.94
   2   2  -2   56.23    1.01
  -2   2   2   58.58    0.87
   2   2  -2   58.44    1.02
   2   2  -2   58.01    0.99
  -1  -2   2    3.00    0.12
   1  -2  -2    3.18    0.10
   1  -2  -2    3.03    0.12
   1  -2  -2    3.16    0.09
  -1  -2   2    3.28    0.15
  -1  -2   2    3.35    0.14
  -1  -2   2    3.38    0.14
  -1  -2   2    3.09    0.12
  -1   2   2    3.21    0.11
   1   2  -2    3.08    0.13
   1   2  -2    3.21    0.14
   1   2  -2    3.38    0.15
   1   2  -2    3.10    0.13
  -1   2   2    3.20    0.10
  -1   2   2    3.09    0.11
   1   2  -2    3.41    0.13
   1   2  -2    3.06    0.14
   0  -2   2   25.00    0.41
   0  -2  -2   25.56    0.43
   0  -2   2   26.21    0.49
   0  -2   2   25.28    0.47
   0  -2   2   25.13    0.47
   0  -2  -2   25.04    0.48
   0  -2  -2   26.07    0.47
   0  -2  -2   26.20    0.48
   0  -2  -2   25.54    0.49
   0  -2  -2   25.99    0.50
   0  -2   2   25.71    0.43
   0   2   2   26.40    0.46
   0   2   2   25.12    0.49
   0   2  -2   25.08    0.43
   0   2   2   25.19    0.48
   0   2  -2   25.69    0.42
   0   2  -2   26.25    0.49
   0   2   2   24.98    0.48
  -1  -2  -2    3.19    0.13
  -1  -2  -2    3.26    0.14
  -1  -2  -2    3.08    0.15
  -1  -2  -2    3.27    0.14
   1  -2   2    3.23    0.12
   1  -2   2    3.27    0.09
  -1  -2  -2    3.02    0.12
   1  -2   2    3.11    0.10
  -1  -2  -2    3.39    0.15
   1  -2   2    3.35    0.10
   1   2   2    3.33    0.15
   1   2   2    3.49    0.13
  -1   2  -2    3.19    0.11
   1   2   2    3.40    0.15
  -1   2  -2    3.25    0.11
   1   2   2    3.20    0.14
   1   2   2    3.29    0.14
  -1   2  -2    3.34    0.12
   1   2   2    2.98    0.13
  -1   2  -2    3.27    0.11
   1   2   2    3.26    0.15
  -2  -2  -2  167.93   19.53
   2  -2   2  169.37    8.95
   2   2   2  195.72   21.57
  -2   2  -2  182.41   11.03
  -3  -2  -2    0.09    0.04
   3  -2   2    0.11    0.02
  -3  -2  -2    0.05    0.05
  -3  -2  -2    0.03    0.04
  -3  -2  -2    0.17    0.06
   3  -2   2    0.11    0.02
  -3  -2  -2    0.05    0.03
  -3  -2  -2    0.06    0.05
   3  -2   2    0.10    0.02
  -3  -2  -2    0.09    0.04
   3   2   2    0.06    0.03
   3   2   2    0.02    0.04
   3   2   2    0.12    0.05
  -3   2  -2    0.10    0.03
   3   2   2    0.05    0.04
   3   2   2    0.30    0.07
  -3   2  -2    0.11    0.01
   3   2   2    0.08    0.04
   3   2   2    0.02    0.04
  -3   2  -2    0.13    0.02
   4  -2   2   14.12    0.27
  -4  -2  -2   13.88    0.41
  -4  -2  -2   14.56    0.41
   4  -2   2   13.98    0.31
  -4  -2  -2   13.40    0.41
  -4  -2  -2   14.09    0.40
  -4  -2  -2   14.74    0.44
  -4  -2  -2   14.60    0.44
  -4  -2  -2   14.02    0.42
   4  -2   2   13.89    0.24
  -4  -2  -2   13.69    0.40
  -4   2  -2   13.71    0.25
  -4   2  -2   14.06    0.33
  -4   2  -2   14.68    0.28
   4   2   2   14.03    0.39
  -4   2  -2   13.87    0.24
   4   2   2   13.86    0.38
  -4   2  -2   14.22    0.24
   4   2   2   14.32    0.39
   4   2   2   13.48    0.41
   4   2   2   13.65    0.35
   4   2   2   14.02    0.41
  -4   2  -2   14.48    0.35
   4   2   2   14.55    0.43
  -5  -2  -2   76.16    1.34
   5  -2   2   73.50    1.16
   5  -2   2   73.07    1.09
  -5  -2  -2   74.49    1.35
   5  -2   2   74.97    1.22
  -5  -2  -2   71.83    1.37
  -5  -2  -2   73.96    1.35
  -5  -2  -2   74.70    1.35
  -5   2  -2   74.91    1.28
   5   2   2   73.54    1.38
   5   2   2   74.07    1.24
  -5   2  -2   73.81    1.10
  -5   2  -2   72.44    1.10
  -5   2  -2   74.36    1.25
  -5   2  -2   71.55    1.14
   5   2   2   74.31    1.30
  -5   2  -2   73.72    1.16
  -5   2  -2   72.42    1.09
   5   2   2   73.97    1.29
   5   2   2   72.85    1.32
   5   2   2   75.90    1.36
   5   2   2   75.15    1.38
  -6  -2  -2   27.47    0.69
  -6  -2  -2   29.00    0.69
  -6  -2  -2   28.78    0.72
  -6  -2  -2   27.73    0.68
   6  -2   2   27.68    0.51
   6  -2   2   27.80    0.61
   6  -2   2   27.17    0.45
   6  -2   2   28.15    0.53
  -6  -2  -2   27.79    0.68
  -6  -2  -2   27.90    0.73
   6   2   2   28.25    0.63
   6   2   2   28.53    0.69
   6   2   2   27.64    0.72
   6   2   2   27.77    0.64
  -6   2  -2   28.48    0.55
  -6   2  -2   27.86    0.52
  -6   2  -2   27.02    0.46
   6   2   2   27.68    0.57
  -6   2  -2   27.90    0.65
   6   2   2   27.20    0.67
   6   2   2   27.78    0.72
  -6   2  -2   27.76    0.48
  -6   2  -2   28.92    0.63
  -6   2  -2   27.46    0.44
  -7  -2  -2    1.06    0.14
  -7  -2  -2    0.81    0.14
   7  -2   2    1.31    0.06
   7  -2   2    1.00    0.08
  -7  -2  -2    1.30    0.15
   7  -2   2    0.77    0.10
  -7  -2  -2    0.90    0.13
  -7  -2  -2    0.96    0.15
  -7  -2  -2    1.29    0.19
   7   2   2    1.27    0.15
   7   2   2    1.41    0.14
  -7   2  -2    1.13    0.09
  -7   2  -2    1.06    0.06
  -7   2  -2    1.17    0.11
  -7   2  -2    0.97    0.14
   7   2   2    1.16    0.17
  -7   2  -2    1.14    0.17
   7   2   2    0.80    0.10
   7   2   2    1.20    0.11
  -7   2  -2    1.12    0.09
   7   2   2    1.35    0.15
   8  -2   2    0.10    0.04
   8  -2   2    0.09    0.03
  -8  -2  -2    0.02    0.13
  -8  -2  -2   -0.11    0.06
  -8  -2  -2    0.13    0.08
   8  -2   2   -0.02    0.04
  -8  -2  -2    0.13    0.08
  -8  -2  -2    0.09    0.08
  -8  -2  -2    0.07    0.07
  -8  -2  -2    0.00    0.08
   8   2   2   -0.04    0.05
  -8   2  -2    0.06    0.04
  -8   2  -2    0.08    0.07
  -8   2  -2    0.04    0.04
   8   2   2    0.01    0.04
   8   2   2    0.09    0.07
   8   2   2    0.08    0.04
  -8   2  -2    0.09    0.03
  -8   2  -2    0.11    0.08
   8   2   2    0.07    0.06
   8   2   2    0.00    0.07
   8   2   2    0.06    0.09
   9  -2   2    0.03    0.02
   9  -2   2   -0.06    0.07
  -9  -2  -2   -0.03    0.11
  -9  -2  -2    0.10    0.09
  -9  -2  -2    0.01    0.07
  -9  -2  -2   -0.01    0.09
   9  -2   2    0.03    0.03
  -9  -2  -2   -0.07    0.07
  -9  -2  -2   -0.07    0.11
  -9  -2  -2   -0.06    0.07
  -9   2  -2   -0.10    0.07
  -9   2  -2    0.04    0.04
  -9   2  -2    0.00    0.03
   9   2   2   -0.03    0.03
   9   2   2   -0.18    0.07
   9   2   2   -0.03    0.04
   9   2   2   -0.07    0.05
  -9   2  -2   -0.07    0.07
   9   2   2    0.00    0.07
   9   2   2    0.10    0.09
  -9   2  -2    0.00    0.09
  -9   2  -2    0.02    0.04
 -10  -2  -2    2.17    0.26
 -10  -2  -2    2.08    0.27
  10  -2   2    1.89    0.09
 -10  -2  -2    1.96    0.28
 -10  -2  -2    1.79    0.29
 -10  -2  -2    1.64    0.20
  10  -2   2    1.84    0.06
 -10  -2  -2    1.95    0.27
 -10  -2  -2    1.63    0.22
  10   2   2    1.73    0.22
  10   2   2    1.70    0.19
 -10   2  -2    1.81    0.28
  10   2   2    1.93    0.21
 -10   2  -2    2.02    0.09
 -10   2  -2    2.07    0.26
 -10   2  -2    2.38    0.24
  10   2   2    2.04    0.17
 -10   2  -2    2.02    0.21
 -10   2  -2    2.02    0.17
 -11  -2  -2    0.04    0.14
 -11  -2  -2    0.17    0.08
 -11  -2  -2    0.04    0.12
 -11  -2  -2   -0.10    0.13
 -11  -2  -2    0.06    0.13
 -11  -2  -2    0.20    0.15
 -11  -2  -2    0.01    0.09
  11   2   2    0.04    0.12
  11   2   2    0.16    0.11
 -11   2  -2    0.04    0.11
 -11   2  -2    0.01    0.11
  11   2   2   -0.09    0.07
 -11   2  -2   -0.10    0.07
 -11   2  -2    0.12    0.11
 -11   2  -2    0.12    0.10
 -11   2  -2    0.14    0.05
 -12  -2  -2    6.80    0.59
 -12  -2  -2    6.18    0.46
 -12  -2  -2    5.92    0.46
 -12  -2  -2    5.58    0.43
 -12  -2  -2    5.56    0.41
 -12   2  -2    5.63    0.38
  12   2   2    4.86    0.37
  12   2   2    5.37    0.49
 -12   2  -2    5.79    0.43
 -12   2  -2    5.73    0.50
 -13  -2  -2    1.42    0.28
 -13  -2  -2    0.64    0.20
 -13  -2  -2    0.71    0.18
 -13  -2  -2    1.06    0.19
 -13  -2  -2    0.80    0.26
 -13   2  -2    1.13    0.25
 -13   2  -2    0.60    0.26
  13   2   2    0.44    0.22
 -14  -2  -2    0.21    0.18
 -14  -2  -2    0.16    0.11
 -14  -2  -2   -0.11    0.15
 -14   2  -2   -0.32    0.18
 -14   2  -2    0.40    0.18
 -14  -3   2    0.85    0.23
 -14  -3   2    0.19    0.21
 -14  -3   2    0.68    0.16
 -14   3   2    0.29    0.18
 -13  -3   2    0.52    0.22
 -13  -3   2    0.33    0.22
 -13  -3   2    0.48    0.14
 -13  -3   2    0.49    0.24
 -13   3   2    0.49    0.22
 -13   3   2    0.28    0.16
 -13   3   2    0.28    0.15
 -12  -3   2    4.95    0.43
 -12  -3   2    4.45    0.47
 -12  -3   2    4.45    0.40
 -12  -3   2    4.14    0.48
 -12  -3   2    4.84    0.33
 -12  -3   2    3.84    0.36
 -12   3   2    4.24    0.44
 -12   3   2    3.77    0.33
 -12   3   2    4.02    0.35
  12   3  -2    3.70    0.34
  12   3  -2    4.25    0.36
 -11  -3   2    8.34    0.52
 -11  -3   2    6.99    0.40
 -11  -3   2    6.89    0.55
 -11  -3   2    7.04    0.45
 -11  -3   2    6.99    0.54
 -11  -3   2    6.84    0.43
 -11   3   2    6.98    0.52
  11   3  -2    7.10    0.42
  11   3  -2    6.27    0.41
  11   3  -2    6.18    0.38
 -11   3   2    6.41    0.29
 -11   3   2    6.82    0.30
 -11   3   2    7.23    0.41
 -11   3   2    7.23    0.41
 -10  -3   2    0.11    0.14
 -10  -3   2    0.00    0.08
 -10  -3   2    0.49    0.16
 -10  -3   2    0.25    0.14
 -10  -3   2    0.08    0.09
 -10  -3   2    0.16    0.11
 -10  -3   2    0.08    0.11
 -10   3   2    0.21    0.06
 -10   3   2    0.14    0.10
  10   3  -2    0.11    0.12
 -10   3   2    0.28    0.09
 -10   3   2    0.23    0.12
  10   3  -2    0.16    0.09
  10   3  -2    0.18    0.13
  10   3  -2    0.18    0.06
  10   3  -2    0.15    0.10
 -10   3   2    0.17    0.06
  10   3  -2    0.20    0.06
  10   3  -2    0.05    0.11
 -10   3   2    0.17    0.10
  -9  -3   2    2.26    0.24
  -9  -3   2    1.97    0.28
  -9  -3   2    1.91    0.20
  -9  -3   2    1.97    0.26
  -9  -3   2    2.08    0.27
  -9  -3   2    2.30    0.24
  -9  -3   2    2.35    0.25
  -9  -3   2    2.08    0.23
   9   3  -2    2.23    0.16
  -9   3   2    1.55    0.24
  -9   3   2    2.22    0.13
   9   3  -2    2.17    0.20
  -9   3   2    2.51    0.23
  -9   3   2    2.07    0.13
  -9   3   2    2.42    0.22
   9   3  -2    2.10    0.15
   9   3  -2    2.16    0.22
   9   3  -2    2.14    0.24
   9   3  -2    2.10    0.24
  -8  -3   2    0.85    0.19
  -8  -3   2    1.02    0.16
  -8  -3   2    1.06    0.17
  -8  -3   2    1.13    0.19
  -8  -3   2    1.16    0.19
  -8  -3   2    1.12    0.17
  -8  -3   2    1.08    0.19
  -8   3   2    1.16    0.12
  -8   3   2    1.25    0.08
   8   3  -2    1.30    0.13
   8   3  -2    1.07    0.17
   8   3  -2    1.17    0.13
  -8   3   2    1.04    0.16
  -8   3   2    1.04    0.21
  -8   3   2    1.56    0.17
   8   3  -2    1.67    0.18
   8   3  -2    1.39    0.19
  -8   3   2    1.23    0.08
   8   3  -2    1.22    0.18
  -7  -3   2   53.69    1.32
  -7  -3   2   52.19    1.14
  -7  -3   2   50.41    1.18
  -7  -3   2   51.02    1.15
  -7  -3   2   52.25    1.10
  -7  -3   2   52.29    1.14
  -7  -3   2   50.99    1.26
   7   3  -2   51.27    1.17
  -7   3   2   52.08    0.92
   7   3  -2   52.34    1.00
  -7   3   2   53.76    1.22
  -7   3   2   50.69    0.77
  -7   3   2   51.61    1.03
  -7   3   2   51.81    1.04
   7   3  -2   53.29    1.01
   7   3  -2   52.28    1.17
  -7   3   2   51.26    0.77
   7   3  -2   53.77    1.11
   7   3  -2   52.71    1.12
   7   3  -2   52.50    1.16
  -6  -3   2    1.03    0.14
  -6  -3   2    1.05    0.16
  -6  -3   2    1.15    0.20
  -6  -3   2    1.07    0.16
  -6  -3   2    1.40    0.17
  -6  -3   2    1.07    0.15
   6   3  -2    1.26    0.17
   6   3  -2    1.17    0.13
   6   3  -2    1.45    0.14
   6   3  -2    1.11    0.16
   6   3  -2    1.26    0.16
  -6   3   2    1.41    0.13
   6   3  -2    1.40    0.17
  -6   3   2    1.42    0.11
  -6   3   2    1.38    0.13
  -6   3   2    1.40    0.17
   6   3  -2    1.16    0.17
  -5  -3   2   58.23    1.26
  -5  -3   2   58.15    1.16
  -5  -3   2   58.15    1.18
  -5  -3   2   58.82    1.15
  -5  -3   2   58.38    1.16
  -5  -3   2   58.28    1.18
  -5  -3   2   57.96    1.15
  -5  -3   2   59.12    1.17
   5   3  -2   55.78    1.15
   5   3  -2   57.93    1.19
  -5   3   2   57.73    1.01
  -5   3   2   57.94    1.15
   5   3  -2   55.82    1.12
   5   3  -2   58.72    1.10
  -5   3   2   56.74    0.95
   5   3  -2   56.63    1.18
   5   3  -2   57.07    1.09
  -5   3   2   58.19    1.02
   5   3  -2   57.67    1.15
  -4  -3   2    8.84    0.33
  -4  -3   2    8.61    0.33
  -4  -3   2    8.57    0.39
  -4  -3   2    8.30    0.33
  -4  -3   2    8.72    0.32
  -4  -3   2    8.61    0.33
  -4  -3   2    8.37    0.33
  -4  -3   2    8.78    0.37
   4  -3  -2    8.37    0.18
   4   3  -2    8.57    0.32
  -4   3   2    8.61    0.22
   4   3  -2    9.21    0.31
  -4   3   2    8.54    0.16
  -4   3   2    8.74    0.30
   4   3  -2    8.07    0.34
   4   3  -2    8.65    0.31
   4   3  -2    8.66    0.33
  -4   3   2    9.23    0.25
   4   3  -2    8.42    0.34
  -4   3   2    9.14    0.24
   4   3  -2    8.70    0.31
  -3  -3   2   18.55    0.51
   3  -3  -2   18.88    0.30
  -3  -3   2   18.25    0.49
   3  -3  -2   18.50    0.32
   3  -3  -2   18.79    0.37
   3  -3  -2   18.15    0.36
  -3  -3   2   18.87    0.50
  -3  -3   2   18.01    0.52
  -3  -3   2   18.45    0.48
  -3  -3   2   18.73    0.47
  -3  -3   2   19.00    0.49
  -3  -3   2   18.63    0.48
  -3  -3   2   18.81    0.51
  -3   3   2   19.13    0.32
   3   3  -2   18.18    0.50
   3   3  -2   19.32    0.52
  -3   3   2   18.20    0.35
  -3   3   2   18.35    0.42
   3   3  -2   18.38    0.47
   3   3  -2   19.07    0.50
   3   3  -2   18.64    0.48
   3   3  -2   18.65    0.47
  -3   3   2   18.68    0.37
   3   3  -2   18.30    0.51
   3   3  -2   18.91    0.48
   2  -3  -2   59.78    0.94
  -2  -3   2   59.41    1.04
   2  -3  -2   58.59    0.93
  -2  -3   2   58.88    1.05
   2  -3  -2   58.25    0.98
  -2  -3   2   59.97    1.05
  -2  -3   2   60.74    1.09
  -2  -3   2   59.06    1.11
  -2  -3   2   59.83    1.07
   2   3  -2   60.34    1.04
   2   3  -2   59.57    1.05
   2   3  -2   58.50    1.08
  -2   3   2   60.33    0.95
  -2   3   2   56.23    0.94
   2   3  -2   59.18    1.10
   2   3  -2   60.48    1.11
   2   3  -2   57.96    1.06
   2   3  -2   60.29    1.07
  -2   3   2   60.11    0.97
  -1  -3   2  465.51   33.56
   1  -3  -2  487.62   27.03
  -1   3   2  465.43   28.03
   1   3  -2  465.79   34.39
   0  -3   2  380.85   26.55
   0   3  -2  406.14   29.17
   0   3   2  430.25   29.90
  -1  -3  -2  157.31   27.10
   1  -3   2  134.05   13.96
   1   3   2  113.04   16.99
   2  -3   2   24.61    0.39
  -2  -3  -2   24.72    0.59
  -2  -3  -2   23.44    0.56
  -2  -3  -2   25.06    0.58
   2  -3   2   24.10    0.46
  -2  -3  -2   24.00    0.57
   2   3   2   23.79    0.57
  -2   3  -2   23.56    0.48
   2   3   2   24.22    0.52
   2   3   2   24.49    0.55
  -2   3  -2   23.57    0.45
  -2   3  -2   23.46    0.44
   2   3   2   23.72    0.54
   2   3   2   24.26    0.55
  -2   3  -2   23.87    0.40
   2   3   2   23.94    0.57
   2   3   2   24.03    0.56
   3  -3   2    1.75    0.08
  -3  -3  -2    1.90    0.15
  -3  -3  -2    1.78    0.15
  -3  -3  -2    1.78    0.15
  -3  -3  -2    1.57    0.13
  -3  -3  -2    1.67    0.15
  -3  -3  -2    1.81    0.15
  -3   3  -2    1.70    0.07
  -3   3  -2    1.81    0.07
   3   3   2    2.01    0.15
  -3   3  -2    1.89    0.08
  -3   3  -2    1.93    0.10
   3   3   2    1.92    0.16
  -3   3  -2    1.89    0.06
   3   3   2    1.80    0.15
   3   3   2    1.79    0.13
   3   3   2    1.78    0.14
   3   3   2    1.84    0.14
   3   3   2    1.96    0.14
  -3   3  -2    1.69    0.06
  -4  -3  -2    0.29    0.09
  -4  -3  -2    0.31    0.09
   4  -3   2    0.22    0.03
  -4  -3  -2    0.28    0.08
   4  -3   2    0.29    0.03
  -4  -3  -2    0.23    0.08
  -4  -3  -2    0.27    0.08
  -4  -3  -2    0.23    0.07
  -4  -3  -2    0.42    0.10
   4   3   2    0.25    0.08
  -4   3  -2    0.29    0.03
  -4   3  -2    0.27    0.05
   4   3   2    0.35    0.09
  -4   3  -2    0.19    0.04
   4   3   2    0.15    0.06
  -4   3  -2    0.36    0.03
  -4   3  -2    0.24    0.03
  -4   3  -2    0.30    0.03
   4   3   2    0.12    0.07
   4   3   2    0.30    0.08
   4   3   2    0.16    0.06
   4   3   2    0.18    0.06
  -5  -3  -2    8.61    0.37
   5  -3   2    8.41    0.18
  -5  -3  -2    8.57    0.35
  -5  -3  -2    8.34    0.37
  -5  -3  -2    8.26    0.35
  -5  -3  -2    8.21    0.38
  -5  -3  -2    8.41    0.35
  -5  -3  -2    8.90    0.36
  -5  -3  -2    8.55    0.35
  -5   3  -2    8.56    0.19
   5   3   2    8.43    0.30
   5   3   2    8.83    0.39
   5   3   2    8.16    0.35
   5   3   2    8.24    0.33
  -5   3  -2    8.53    0.16
   5   3   2    8.71    0.36
  -5   3  -2    8.55    0.16
   5   3   2    8.72    0.33
   5   3   2    8.39    0.33
  -5   3  -2    8.72    0.26
   5   3   2    8.85    0.37
  -5   3  -2    8.87    0.28
  -5   3  -2    8.61    0.19
   6  -3   2   47.27    0.77
  -6  -3  -2   50.01    1.14
  -6  -3  -2   50.94    1.08
  -6  -3  -2   48.85    1.06
  -6  -3  -2   50.97    1.11
  -6  -3  -2   47.95    1.06
  -6  -3  -2   49.92    1.09
  -6  -3  -2   49.50    1.09
  -6  -3  -2   50.19    1.13
  -6   3  -2   48.90    0.81
   6   3   2   49.64    0.95
  -6   3  -2   47.29    0.72
   6   3   2   47.16    1.06
   6   3   2   50.23    1.13
  -6   3  -2   49.24    0.96
  -6   3  -2   48.67    0.92
   6   3   2   51.00    1.04
   6   3   2   50.92    1.02
   6   3   2   48.40    1.08
  -6   3  -2   49.06    0.76
  -6   3  -2   50.90    0.74
   6   3   2   49.77    1.04
  -6   3  -2   51.15    0.80
  -7  -3  -2    0.27    0.11
  -7  -3  -2    0.23    0.10
  -7  -3  -2    0.20    0.10
  -7  -3  -2    0.33    0.11
  -7  -3  -2    0.37    0.11
   7   3   2    0.25    0.10
   7   3   2    0.20    0.08
   7   3   2    0.27    0.09
   7   3   2    0.15    0.10
   7   3   2    0.33    0.10
  -7   3  -2    0.29    0.07
   7   3   2    0.20    0.09
  -7   3  -2    0.15    0.08
   7   3   2    0.27    0.07
  -7   3  -2    0.29    0.04
  -8  -3  -2    0.56    0.14
  -8  -3  -2    0.24    0.11
  -8  -3  -2    0.45    0.15
  -8  -3  -2    0.29    0.13
  -8  -3  -2    0.18    0.09
  -8  -3  -2    0.19    0.10
  -8  -3  -2    0.22    0.11
   8   3   2    0.52    0.11
   8   3   2    0.28    0.10
  -8   3  -2    0.41    0.11
   8   3   2    0.24    0.08
  -8   3  -2    0.32    0.09
   8   3   2    0.29    0.10
  -8   3  -2    0.34    0.05
   8   3   2    0.45    0.12
   8   3   2    0.22    0.07
  -9  -3  -2    4.31    0.40
  -9  -3  -2    4.09    0.30
  -9  -3  -2    3.87    0.29
  -9  -3  -2    4.33    0.34
  -9  -3  -2    4.02    0.33
  -9  -3  -2    4.58    0.33
  -9  -3  -2    3.88    0.33
  -9  -3  -2    3.88    0.30
   9   3   2    3.90    0.19
   9   3   2    3.59    0.21
  -9   3  -2    3.95    0.29
   9   3   2    3.93    0.28
   9   3   2    3.78    0.28
  -9   3  -2    4.01    0.27
   9   3   2    4.63    0.33
  -9   3  -2    4.24    0.36
   9   3   2    4.22    0.26
  -9   3  -2    3.97    0.17
 -10  -3  -2   -0.03    0.10
 -10  -3  -2    0.02    0.09
 -10  -3  -2    0.23    0.15
 -10  -3  -2    0.19    0.15
 -10  -3  -2    0.13    0.14
 -10  -3  -2    0.15    0.11
 -10  -3  -2    0.09    0.10
 -10   3  -2    0.11    0.10
  10   3   2    0.15    0.09
  10   3   2   -0.10    0.08
  10   3   2    0.08    0.10
  10   3   2    0.02    0.09
 -10   3  -2   -0.06    0.08
  10   3   2    0.09    0.06
 -10   3  -2   -0.01    0.09
  10   3   2    0.17    0.06
 -10   3  -2    0.14    0.06
 -10   3  -2    0.14    0.09
  10   3   2    0.27    0.10
 -11  -3  -2    5.16    0.32
 -11  -3  -2    6.41    0.40
 -11  -3  -2    4.52    0.46
 -11  -3  -2    4.67    0.40
 -11  -3  -2    5.05    0.41
 -11  -3  -2    5.86    0.44
 -11  -3  -2    5.58    0.41
 -11   3  -2    5.49    0.47
 -11   3  -2    5.50    0.28
 -11   3  -2    5.37    0.24
  11   3   2    4.70    0.33
 -11   3  -2    5.33    0.34
 -11   3  -2    5.52    0.39
  11   3   2    5.41    0.40
  11   3   2    5.32    0.37
 -12  -3  -2    9.57    0.55
 -12  -3  -2   10.02    0.71
 -12  -3  -2    9.99    0.52
 -12  -3  -2    9.26    0.64
 -12  -3  -2   10.35    0.60
 -12  -3  -2    9.60    0.57
 -12   3  -2    9.49    0.47
  12   3   2    8.45    0.51
 -12   3  -2    9.23    0.53
 -12   3  -2    9.63    0.64
 -13  -3  -2   -0.06    0.15
 -13  -3  -2   -0.17    0.09
 -13  -3  -2   -0.31    0.11
 -13  -3  -2    0.11    0.19
 -13  -3  -2    0.17    0.16
 -13   3  -2   -0.20    0.12
 -13   3  -2   -0.03    0.11
 -14  -3  -2    0.87    0.19
 -14  -3  -2    0.83    0.27
 -14  -3  -2    0.58    0.26
 -14  -3  -2    0.64    0.23
 -14   3  -2    0.81    0.24
 -14   3  -2    0.69    0.26
 -14  -4   2    0.46    0.15
 -14  -4   2    0.12    0.22
 -14  -4   2   -0.05    0.18
 -14  -4   2    0.31    0.19
 -14   4   2   -0.24    0.18
 -14   4   2   -0.12    0.12
 -13  -4   2    1.52    0.30
 -13  -4   2    1.80    0.31
 -13  -4   2    1.35    0.27
 -13  -4   2    1.22    0.30
 -13  -4   2    1.84    0.26
 -13   4   2    1.13    0.27
 -13   4   2    1.68    0.26
 -12  -4   2    6.89    0.50
 -12  -4   2    7.04    0.52
 -12  -4   2    8.57    0.69
 -12  -4   2    6.99    0.55
 -12  -4   2    7.04    0.54
 -12  -4   2    8.22    0.45
 -12   4   2    7.21    0.53
 -12   4   2    7.18    0.44
 -12   4   2    6.91    0.42
  12   4  -2    6.81    0.46
 -11  -4   2    1.85    0.30
 -11  -4   2    1.89    0.27
 -11  -4   2    1.65    0.27
 -11  -4   2    1.84    0.26
 -11  -4   2    1.55    0.26
 -11  -4   2    1.48    0.27
 -11  -4   2    1.64    0.30
 -11   4   2    1.97    0.20
  11   4  -2    1.30    0.21
 -11   4   2    2.01    0.26
  11   4  -2    1.46    0.24
  11   4  -2    1.71    0.27
 -11   4   2    1.45    0.20
 -11   4   2    1.56    0.27
 -10  -4   2    4.23    0.34
 -10  -4   2    4.35    0.35
 -10  -4   2    5.13    0.38
 -10  -4   2    5.40    0.35
 -10  -4   2    4.71    0.43
 -10  -4   2    4.53    0.37
 -10  -4   2    4.78    0.36
  10   4  -2    4.90    0.24
 -10   4   2    4.07    0.18
  10   4  -2    4.94    0.32
  10   4  -2    4.63    0.24
 -10   4   2    5.08    0.32
  10   4  -2    4.71    0.37
  10   4  -2    4.31    0.35
 -10   4   2    4.51    0.38
 -10   4   2    4.35    0.30
 -10   4   2    4.47    0.22
 -10   4   2    4.25    0.18
  10   4  -2    4.35    0.32
  -9  -4   2    2.51    0.30
  -9  -4   2    3.02    0.28
  -9  -4   2    3.01    0.28
  -9  -4   2    2.93    0.30
  -9  -4   2    2.45    0.27
  -9  -4   2    3.79    0.38
  -9  -4   2    3.03    0.27
  -9  -4   2    2.80    0.28
  -9   4   2    3.24    0.13
  -9   4   2    3.18    0.24
   9   4  -2    3.37    0.27
   9   4  -2    3.01    0.29
   9   4  -2    2.73    0.30
  -9   4   2    3.59    0.32
  -9   4   2    2.90    0.17
  -9   4   2    2.95    0.23
   9   4  -2    2.84    0.24
   9   4  -2    3.00    0.21
  -9   4   2    3.10    0.12
   9   4  -2    2.49    0.33
   9   4  -2    2.64    0.20
  -8  -4   2    6.54    0.38
  -8  -4   2    6.39    0.39
  -8  -4   2    6.61    0.38
  -8  -4   2    6.49    0.38
  -8  -4   2    6.41    0.45
  -8  -4   2    7.00    0.39
  -8  -4   2    6.74    0.39
   8   4  -2    7.18    0.41
  -8   4   2    6.24    0.39
   8   4  -2    6.70    0.30
   8   4  -2    6.15    0.37
   8   4  -2    6.53    0.31
  -8   4   2    6.44    0.30
  -8   4   2    7.05    0.24
   8   4  -2    6.29    0.36
   8   4  -2    6.31    0.38
   8   4  -2    5.89    0.34
  -8   4   2    6.72    0.12
  -8   4   2    6.61    0.13
  -8   4   2    7.29    0.32
  -7  -4   2    4.03    0.30
  -7  -4   2    3.68    0.34
  -7  -4   2    4.58    0.31
  -7  -4   2    4.59    0.31
  -7  -4   2    4.41    0.29
  -7  -4   2    4.52    0.30
  -7  -4   2    4.67    0.32
   7   4  -2    4.14    0.27
  -7   4   2    4.69    0.19
   7   4  -2    4.66    0.30
  -7   4   2    4.50    0.27
   7   4  -2    4.83    0.26
   7   4  -2    4.83    0.30
   7   4  -2    4.86    0.26
   7   4  -2    4.45    0.31
  -7   4   2    4.13    0.22
   7   4  -2    4.42    0.31
  -7   4   2    4.52    0.30
  -6  -4   2   43.87    1.05
  -6  -4   2   46.07    1.16
  -6  -4   2   47.59    1.09
  -6  -4   2   46.23    1.21
  -6  -4   2   46.19    1.06
  -6  -4   2   44.87    1.06
  -6  -4   2   46.78    1.05
  -6  -4   2   46.43    1.08
  -6   4   2   47.13    1.03
   6   4  -2   47.34    1.11
  -6   4   2   47.15    0.88
  -6   4   2   44.77    0.81
   6   4  -2   45.16    1.09
   6   4  -2   46.21    1.05
   6   4  -2   45.95    1.15
   6   4  -2   47.00    0.99
   6   4  -2   46.38    0.99
   6   4  -2   45.77    1.05
  -6   4   2   45.01    0.88
  -5  -4   2    9.82    0.40
  -5  -4   2    8.78    0.38
  -5  -4   2    9.72    0.40
  -5  -4   2    9.29    0.38
  -5  -4   2    9.47    0.40
  -5  -4   2    8.74    0.42
  -5  -4   2    9.24    0.41
  -5  -4   2    9.67    0.40
   5   4  -2    9.79    0.43
  -5   4   2    9.29    0.27
  -5   4   2    9.26    0.27
  -5   4   2    9.61    0.36
   5   4  -2    8.90    0.38
   5   4  -2    9.32    0.42
   5   4  -2    8.73    0.39
   5   4  -2    9.12    0.36
  -5   4   2    9.44    0.18
   5   4  -2    9.46    0.38
  -5   4   2    9.70    0.26
   5   4  -2    9.14    0.37
  -4  -4   2    1.62    0.17
   4  -4  -2    1.67    0.05
  -4  -4   2    1.52    0.17
  -4  -4   2    1.40    0.16
  -4  -4   2    1.75    0.18
  -4  -4   2    1.66    0.17
  -4  -4   2    1.20    0.18
   4  -4  -2    1.50    0.09
  -4  -4   2    1.56    0.15
  -4  -4   2    1.58    0.17
   4   4  -2    1.58    0.16
   4   4  -2    1.83    0.18
   4   4  -2    1.52    0.15
  -4   4   2    1.51    0.12
   4   4  -2    1.38    0.15
   4   4  -2    1.65    0.18
  -4   4   2    1.54    0.06
  -4   4   2    1.72    0.10
   4   4  -2    1.50    0.16
   4   4  -2    1.62    0.15
  -4   4   2    1.66    0.09
  -3  -4   2    0.01    0.05
  -3  -4   2    0.01    0.06
   3  -4  -2    0.03    0.02
  -3  -4   2   -0.06    0.03
  -3  -4   2    0.07    0.05
  -3  -4   2    0.00    0.04
  -3  -4   2   -0.01    0.04
  -3  -4   2    0.04    0.05
   3  -4  -2    0.03    0.02
  -3  -4   2    0.04    0.05
   3  -4  -2    0.06    0.03
   3  -4  -2    0.08    0.03
   3   4  -2    0.03    0.05
  -3   4   2    0.03    0.03
  -3   4   2    0.03    0.02
   3   4  -2    0.07    0.05
  -3   4   2    0.10    0.04
   3   4  -2    0.05    0.04
  -3   4   2    0.01    0.02
   3   4  -2    0.04    0.05
   3   4  -2   -0.01    0.05
  -3   4   2    0.01    0.03
   3   4  -2   -0.04    0.04
   3   4  -2    0.02    0.04
   2  -4  -2    0.90    0.09
  -2  -4   2    0.97    0.10
  -2  -4   2    0.82    0.11
  -2  -4   2    1.14    0.13
  -2  -4   2    1.04    0.12
  -2  -4   2    1.19    0.11
  -2  -4   2    1.11    0.15
   2  -4  -2    0.93    0.08
   2  -4  -2    1.02    0.09
   2  -4  -2    1.04    0.08
  -2  -4   2    0.95    0.10
  -2   4   2    1.05    0.05
   2   4  -2    0.93    0.10
   2   4  -2    0.82    0.11
   2   4  -2    1.00    0.11
  -2   4   2    1.08    0.09
  -2   4   2    1.00    0.08
   2   4  -2    0.79    0.11
   2   4  -2    1.12    0.12
   2   4  -2    0.98    0.12
  -2   4   2    1.12    0.08
   2   4  -2    0.85    0.12
  -2   4   2    1.13    0.10
  -1  -4   2  141.56   21.77
   1  -4  -2  165.60   19.28
  -1   4   2  157.90   19.17
   0  -4   2    0.38    0.06
   0  -4  -2    0.39    0.06
   0  -4  -2    0.29    0.06
   0  -4  -2    0.39    0.08
   0  -4   2    0.25    0.06
   0  -4   2    0.30    0.03
   0  -4  -2    0.24    0.05
   0  -4  -2    0.40    0.08
   0  -4   2    0.36    0.07
   0  -4  -2    0.30    0.07
   0  -4  -2    0.29    0.07
   0  -4   2    0.35    0.07
   0  -4   2    0.21    0.06
   0  -4   2    0.36    0.07
   0   4  -2    0.37    0.07
   0   4   2    0.29    0.06
   0   4   2    0.43    0.07
   0   4   2    0.42    0.09
   0   4  -2    0.42    0.07
   0   4  -2    0.23    0.07
   0   4   2    0.28    0.07
   0   4  -2    0.25    0.07
   0   4   2    0.33    0.07
   0   4  -2    0.41    0.04
   0   4  -2    0.31    0.05
   0   4   2    0.43    0.07
   0   4  -2    0.29    0.07
   0   4   2    0.31    0.08
  -1  -4  -2   40.43    0.85
  -1  -4  -2   41.15    0.85
  -1  -4  -2   39.92    0.82
   1  -4   2   40.31    0.72
  -1  -4  -2   41.16    0.76
   1  -4   2   40.77    0.66
  -1  -4  -2   40.67    0.84
   1  -4   2   40.99    0.76
  -1  -4  -2   41.95    0.82
   1  -4   2   40.19    0.79
  -1  -4  -2   39.88    0.77
   1  -4   2   41.16    0.79
   1   4   2   39.99    0.84
   1   4   2   40.16    0.82
   1   4   2   40.32    0.81
   1   4   2   39.86    0.84
   1   4   2   41.78    0.79
   1   4   2   41.78    0.85
   1   4   2   41.15    0.84
  -1   4  -2   40.25    0.67
  -1   4  -2   41.38    0.76
  -1   4  -2   39.51    0.77
   1   4   2   39.39    0.76
  -1   4  -2   40.76    0.78
  -1   4  -2   40.71    0.81
  -2  -4  -2   75.77    1.37
  -2  -4  -2   63.35    1.29
  -2  -4  -2   72.41    1.31
  -2  -4  -2   75.23    1.34
  -2  -4  -2   73.60    1.27
  -2  -4  -2   75.15    1.28
   2  -4   2   73.32    1.11
   2  -4   2   64.42    1.18
   2  -4   2   71.84    1.16
  -2  -4  -2   74.44    1.36
   2   4   2   71.30    1.33
  -2   4  -2   72.87    1.13
  -2   4  -2   64.60    1.06
  -2   4  -2   71.29    1.19
   2   4   2   72.02    1.32
  -2   4  -2   71.24    1.23
  -2   4  -2   73.43    1.18
   2   4   2   71.64    1.26
   2   4   2   72.73    1.28
  -2   4  -2   72.50    1.19
   2   4   2   75.14    1.36
   2   4   2   75.69    1.30
   2   4   2   72.95    1.34
   3  -4   2    0.03    0.03
  -3  -4  -2    0.04    0.05
  -3  -4  -2    0.06    0.06
  -3  -4  -2    0.12    0.07
  -3  -4  -2    0.09    0.06
  -3  -4  -2    0.03    0.05
  -3  -4  -2    0.11    0.06
  -3   4  -2    0.08    0.02
  -3   4  -2    0.05    0.02
   3   4   2    0.01    0.06
   3   4   2    0.02    0.05
  -3   4  -2    0.05    0.03
  -3   4  -2    0.07    0.02
   3   4   2    0.03    0.05
  -3   4  -2    0.03    0.03
   3   4   2   -0.01    0.05
   3   4   2    0.13    0.06
   3   4   2    0.05    0.06
  -3   4  -2    0.02    0.03
   3   4   2    0.12    0.06
  -4  -4  -2    1.38    0.16
  -4  -4  -2    1.72    0.17
   4  -4   2    1.54    0.06
  -4  -4  -2    1.56    0.18
  -4  -4  -2    1.76    0.17
  -4  -4  -2    1.40    0.16
  -4  -4  -2    1.46    0.21
   4   4   2    1.36    0.15
  -4   4  -2    1.63    0.08
   4   4   2    1.51    0.16
   4   4   2    1.80    0.18
   4   4   2    1.59    0.18
  -4   4  -2    1.65    0.08
   4   4   2    1.40    0.14
  -4   4  -2    1.52    0.07
  -4   4  -2    1.70    0.07
  -4   4  -2    1.43    0.10
   4   4   2    1.52    0.15
   4   4   2    1.52    0.14
   4   4   2    1.57    0.18
  -5  -4  -2   20.06    0.63
  -5  -4  -2   19.81    0.60
  -5  -4  -2   19.46    0.60
  -5  -4  -2   19.68    0.60
   5  -4   2   20.86    0.33
  -5  -4  -2   20.37    0.64
  -5  -4  -2   19.58    0.64
  -5  -4  -2   20.37    0.66
  -5  -4  -2   19.60    0.61
   5   4   2   19.82    0.64
  -5   4  -2   20.50    0.42
   5   4   2   19.23    0.54
  -5   4  -2   20.86    0.34
  -5   4  -2   19.74    0.34
   5   4   2   19.41    0.56
   5   4   2   20.16    0.62
  -5   4  -2   19.72    0.40
   5   4   2   20.35    0.59
  -5   4  -2   20.10    0.36
   5   4   2   19.52    0.60
  -6  -4  -2    3.29    0.26
  -6  -4  -2    3.66    0.27
  -6  -4  -2    3.22    0.27
  -6  -4  -2    3.73    0.29
  -6  -4  -2    3.47    0.26
  -6  -4  -2    3.98    0.28
  -6  -4  -2    3.61    0.26
  -6   4  -2    3.52    0.17
  -6   4  -2    3.60    0.12
  -6   4  -2    3.74    0.09
   6   4   2    3.57    0.24
  -6   4  -2    3.45    0.08
  -6   4  -2    3.41    0.09
   6   4   2    3.54    0.22
   6   4   2    3.29    0.28
   6   4   2    3.56    0.24
   6   4   2    3.49    0.25
   6   4   2    3.66    0.26
  -6   4  -2    3.53    0.10
  -6   4  -2    3.68    0.20
  -7  -4  -2   62.51    1.37
  -7  -4  -2   62.66    1.39
  -7  -4  -2   64.45    1.38
  -7  -4  -2   63.31    1.36
  -7  -4  -2   61.84    1.35
  -7  -4  -2   64.44    1.39
  -7  -4  -2   60.30    1.40
   7   4   2   62.11    1.20
   7   4   2   62.67    1.30
  -7   4  -2   62.09    1.20
   7   4   2   65.89    1.44
  -7   4  -2   62.12    1.00
   7   4   2   61.88    1.36
   7   4   2   63.62    1.27
  -7   4  -2   62.62    1.13
   7   4   2   62.52    1.30
   7   4   2   64.50    1.36
  -7   4  -2   62.19    0.95
  -8  -4  -2   18.14    0.66
  -8  -4  -2   17.84    0.66
  -8  -4  -2   18.36    0.66
  -8  -4  -2   18.13    0.69
  -8  -4  -2   18.01    0.63
  -8  -4  -2   19.25    0.65
  -8  -4  -2   18.81    0.68
  -8   4  -2   18.51    0.71
   8   4   2   17.95    0.59
   8   4   2   17.44    0.50
  -8   4  -2   17.69    0.35
   8   4   2   18.05    0.65
   8   4   2   17.13    0.59
   8   4   2   17.79    0.62
  -8   4  -2   18.06    0.57
  -8   4  -2   17.76    0.38
   8   4   2   17.97    0.68
   8   4   2   18.89    0.57
  -8   4  -2   17.95    0.55
  -9  -4  -2    1.84    0.30
  -9  -4  -2    2.09    0.25
  -9  -4  -2    1.85    0.22
  -9  -4  -2    2.04    0.28
  -9  -4  -2    1.82    0.26
  -9  -4  -2    1.47    0.23
  -9  -4  -2    1.53    0.22
  -9  -4  -2    2.27    0.30
   9   4   2    1.70    0.16
  -9   4  -2    1.69    0.24
   9   4   2    2.00    0.26
   9   4   2    1.77    0.20
  -9   4  -2    1.80    0.12
  -9   4  -2    2.03    0.21
   9   4   2    1.82    0.25
   9   4   2    1.61    0.22
   9   4   2    1.75    0.23
  -9   4  -2    1.87    0.10
  -9   4  -2    1.93    0.18
 -10  -4  -2    1.01    0.20
 -10  -4  -2    0.75    0.20
 -10  -4  -2    0.58    0.16
 -10  -4  -2    0.93    0.20
 -10  -4  -2    1.15    0.24
 -10  -4  -2    1.14    0.24
  10   4   2    0.80    0.13
 -10   4  -2    0.87    0.20
 -10   4  -2    0.84    0.15
 -10   4  -2    0.79    0.12
  10   4   2    1.12    0.20
  10   4   2    1.02    0.19
 -10   4  -2    0.83    0.10
 -10   4  -2    0.68    0.15
  10   4   2    1.04    0.17
 -10   4  -2    1.01    0.11
  10   4   2    0.73    0.11
 -11  -4  -2    2.27    0.31
 -11  -4  -2    2.59    0.33
 -11  -4  -2    2.51    0.34
 -11  -4  -2    1.92    0.27
 -11  -4  -2    2.60    0.34
 -11  -4  -2    2.61    0.27
 -11  -4  -2    2.21    0.38
  11   4   2    2.17    0.28
  11   4   2    1.77    0.25
  11   4   2    1.87    0.28
 -11   4  -2    2.53    0.35
 -11   4  -2    2.45    0.29
 -11   4  -2    2.31    0.24
 -12  -4  -2    6.51    0.51
 -12  -4  -2    6.62    0.50
 -12  -4  -2    6.80    0.58
 -12  -4  -2    6.08    0.49
 -12  -4  -2    7.12    0.45
 -12   4  -2    8.26    0.49
 -12   4  -2    7.38    0.57
  12   4   2    6.73    0.49
 -13  -4  -2    0.03    0.20
 -13  -4  -2    0.09    0.16
 -13  -4  -2    0.20    0.22
 -13  -4  -2    0.06    0.14
 -13   4  -2   -0.08    0.16
 -13   4  -2    0.15    0.16
 -14  -4  -2    1.46    0.25
 -14  -4  -2    0.83    0.40
 -14  -4  -2    1.02    0.31
 -14  -4  -2    0.86    0.31
 -14   4  -2    0.75    0.28
 -14   4  -2    1.30    0.26
 -14  -5   2    0.79    0.30
 -14  -5   2    1.36    0.24
 -14  -5   2    1.23    0.28
 -14  -5   2    1.25    0.30
 -14   5   2    0.56    0.27
 -13  -5   2    0.54    0.23
 -13  -5   2    0.42    0.21
 -13  -5   2    0.73    0.26
 -13  -5   2    1.20    0.21
 -13   5   2    0.64    0.17
 -13   5   2    0.59    0.20
 -12  -5   2    1.83    0.35
 -12  -5   2    1.60    0.31
 -12  -5   2    1.45    0.30
 -12  -5   2    1.07    0.24
 -12  -5   2    1.60    0.24
 -12  -5   2    1.72    0.34
 -12   5   2    1.36    0.26
 -12   5   2    1.46    0.22
 -11  -5   2    2.13    0.29
 -11  -5   2    1.58    0.32
 -11  -5   2    2.17    0.29
 -11  -5   2    2.13    0.32
 -11  -5   2    1.93    0.31
 -11  -5   2    1.66    0.29
 -11   5   2    2.11    0.26
  11   5  -2    1.95    0.27
  11   5  -2    2.31    0.25
 -11   5   2    1.62    0.27
 -11   5   2    2.14    0.23
  11   5  -2    2.23    0.30
  11   5  -2    1.49    0.25
 -10  -5   2    8.93    0.49
 -10  -5   2    8.91    0.51
 -10  -5   2    9.33    0.74
 -10  -5   2    8.61    0.51
 -10  -5   2    8.49    0.54
 -10  -5   2    8.26    0.50
 -10  -5   2    9.29    0.47
 -10  -5   2    9.02    0.50
  10   5  -2    8.06    0.43
  10   5  -2    7.97    0.48
 -10   5   2    8.74    0.51
 -10   5   2    9.44    0.31
  10   5  -2    9.41    0.46
  10   5  -2    9.38    0.51
 -10   5   2    8.61    0.25
 -10   5   2    8.97    0.42
 -10   5   2    8.95    0.40
  -9  -5   2   16.41    0.76
  -9  -5   2   15.28    0.60
  -9  -5   2   15.53    0.65
  -9  -5   2   14.31    0.61
  -9  -5   2   15.35    0.65
  -9  -5   2   14.74    0.65
  -9  -5   2   16.66    0.67
  -9  -5   2   16.37    0.66
   9   5  -2   14.90    0.59
  -9   5   2   14.82    0.51
  -9   5   2   15.42    0.64
  -9   5   2   15.46    0.41
   9   5  -2   14.03    0.65
   9   5  -2   14.73    0.59
   9   5  -2   14.86    0.63
   9   5  -2   14.64    0.62
  -9   5   2   14.81    0.26
   9   5  -2   16.60    0.61
  -9   5   2   14.54    0.25
  -9   5   2   15.61    0.50
  -8  -5   2    1.21    0.20
  -8  -5   2    0.85    0.17
  -8  -5   2    0.65    0.17
  -8  -5   2    1.02    0.21
  -8  -5   2    0.72    0.17
  -8  -5   2    0.91    0.18
  -8  -5   2    0.77    0.17
   8   5  -2    0.96    0.18
   8   5  -2    0.68    0.18
  -8   5   2    1.00    0.13
   8   5  -2    0.82    0.18
   8   5  -2    0.73    0.14
  -8   5   2    0.99    0.15
  -8   5   2    0.91    0.17
   8   5  -2    0.97    0.17
  -8   5   2    1.00    0.11
   8   5  -2    0.89    0.20
   8   5  -2    0.68    0.16
  -7  -5   2   11.78    0.58
  -7  -5   2   11.60    0.52
  -7  -5   2   12.01    0.51
  -7  -5   2   12.20    0.51
  -7  -5   2   11.96    0.52
  -7  -5   2   11.92    0.53
  -7  -5   2   11.39    0.50
  -7  -5   2   12.14    0.52
  -7   5   2   11.52    0.37
   7   5  -2   12.12    0.46
  -7   5   2   11.69    0.33
  -7   5   2   12.11    0.39
   7   5  -2   11.72    0.51
   7   5  -2   12.00    0.51
   7   5  -2   12.68    0.56
   7   5  -2   12.92    0.47
   7   5  -2   11.70    0.53
  -7   5   2   12.27    0.48
   7   5  -2   11.72    0.48
  -6  -5   2   -0.09    0.08
  -6  -5   2    0.00    0.08
  -6  -5   2    0.01    0.08
  -6  -5   2    0.00    0.09
  -6  -5   2   -0.09    0.06
  -6  -5   2   -0.04    0.08
  -6  -5   2    0.04    0.09
   6   5  -2    0.11    0.08
   6   5  -2   -0.07    0.07
  -6   5   2   -0.06    0.06
   6   5  -2   -0.03    0.07
   6   5  -2    0.05    0.09
   6   5  -2   -0.01    0.06
  -6   5   2   -0.02    0.04
   6   5  -2   -0.15    0.08
  -6   5   2   -0.05    0.04
  -6   5   2    0.00    0.02
  -5  -5   2   24.65    0.75
  -5  -5   2   25.59    0.74
  -5  -5   2   25.92    0.71
  -5  -5   2   24.88    0.73
  -5  -5   2   24.94    0.73
  -5  -5   2   25.09    0.71
  -5  -5   2   24.91    0.75
  -5  -5   2   26.41    0.77
  -5   5   2   25.31    0.53
   5   5  -2   23.82    0.67
  -5   5   2   24.66    0.39
  -5   5   2   24.60    0.47
  -5   5   2   25.58    0.52
   5   5  -2   24.94    0.69
   5   5  -2   25.40    0.69
   5   5  -2   24.90    0.76
  -5   5   2   24.96    0.41
   5   5  -2   25.59    0.74
  -5   5   2   25.67    0.61
   5   5  -2   25.53    0.77
   5   5  -2   24.41    0.70
  -4  -5   2    9.70    0.39
   4  -5  -2    9.69    0.29
  -4  -5   2    9.50    0.42
  -4  -5   2   10.16    0.41
  -4  -5   2   10.05    0.39
  -4  -5   2    9.78    0.41
  -4  -5   2   10.31    0.43
  -4  -5   2   10.08    0.42
   4  -5  -2    9.68    0.23
   4  -5  -2    9.74    0.25
   4  -5  -2   10.16    0.23
  -4  -5   2    9.91    0.41
   4   5  -2   10.17    0.39
  -4   5   2    9.89    0.25
  -4   5   2    9.63    0.29
   4   5  -2    9.62    0.42
  -4   5   2    9.84    0.29
   4   5  -2    9.71    0.43
   4   5  -2   10.14    0.40
   4   5  -2    9.98    0.38
  -4   5   2    9.72    0.28
   4   5  -2   10.24    0.40
  -4   5   2   10.08    0.26
   4   5  -2    9.18    0.42
  -3  -5   2   30.92    0.79
  -3  -5   2   33.52    0.81
  -3  -5   2   30.11    0.73
  -3  -5   2   31.02    0.73
  -3  -5   2   32.37    0.76
   3  -5  -2   30.31    0.66
  -3  -5   2   29.88    0.76
   3  -5  -2   31.39    0.59
   3  -5  -2   31.17    0.59
   3   5  -2   31.58    0.80
  -3   5   2   30.45    0.65
   3   5  -2   31.93    0.74
   3   5  -2   30.66    0.76
   3   5  -2   29.76    0.72
   3   5  -2   32.70    0.83
   3   5  -2   30.92    0.80
  -3   5   2   32.01    0.61
   3   5  -2   31.42    0.81
  -3   5   2   31.09    0.63
  -2  -5   2    2.20    0.18
   2  -5  -2    2.32    0.13
   2  -5  -2    2.13    0.14
   2  -5  -2    2.77    0.17
  -2  -5   2    2.29    0.16
  -2  -5   2    2.42    0.19
  -2  -5   2    2.20    0.19
  -2  -5   2    2.42    0.16
   2  -5  -2    2.45    0.14
  -2  -5   2    2.40    0.19
  -2  -5   2    2.00    0.18
  -2  -5   2    2.54    0.16
  -2   5   2    2.32    0.15
  -2   5   2    2.52    0.07
  -2   5   2    2.17    0.12
   2   5  -2    2.41    0.18
   2   5  -2    2.54    0.19
  -2   5   2    2.20    0.14
   2   5  -2    2.26    0.19
  -2   5   2    2.32    0.13
   2   5  -2    2.13    0.16
  -2   5   2    2.36    0.16
   2   5  -2    2.18    0.15
   2   5  -2    2.13    0.19
   2   5  -2    2.25    0.19
   2   5  -2    2.15    0.19
  -1  -5   2   73.76    1.41
   1  -5  -2   74.91    1.28
   1  -5  -2   75.52    1.31
  -1  -5   2   74.01    1.35
  -1  -5   2   75.63    1.38
  -1  -5   2   75.49    1.35
  -1  -5   2   74.38    1.22
   1  -5  -2   74.02    1.30
  -1  -5   2   74.49    1.40
  -1  -5   2   72.72    1.27
   1  -5  -2   74.28    1.36
   1   5  -2   75.80    1.42
   1   5  -2   75.85    1.32
  -1   5   2   73.23    1.30
   1   5  -2   74.78    1.36
   1   5  -2   77.61    1.42
   1   5  -2   71.65    1.27
   1   5  -2   73.61    1.38
  -1   5   2   74.71    1.23
  -1   5   2   73.86    1.34
  -1   5   2   72.60    1.28
  -1   5   2   72.59    1.34
  -1   5   2   74.83    1.33
   0  -5  -2   22.30    0.57
   0  -5   2   20.83    0.57
   0  -5   2   22.59    0.39
   0  -5  -2   22.22    0.48
   0  -5   2   21.85    0.53
   0  -5  -2   22.23    0.56
   0  -5   2   22.19    0.58
   0  -5  -2   21.58    0.59
   0  -5   2   21.74    0.53
   0  -5   2   23.36    0.57
   0  -5  -2   22.25    0.54
   0  -5  -2   22.67    0.49
   0  -5   2   21.98    0.47
   0   5   2   22.15    0.58
   0   5  -2   22.35    0.58
   0   5  -2   22.16    0.59
   0   5   2   21.99    0.55
   0   5   2   22.40    0.51
   0   5   2   22.45    0.56
   0   5  -2   22.00    0.57
   0   5  -2   22.97    0.53
   0   5  -2   22.75    0.48
   0   5   2   22.87    0.50
   0   5  -2   22.22    0.55
   1  -5   2    7.59    0.28
   1  -5   2    7.28    0.29
   1  -5   2    7.83    0.20
  -1  -5  -2    7.27    0.30
  -1  -5  -2    7.53    0.27
  -1  -5  -2    7.37    0.33
   1  -5   2    7.34    0.25
  -1  -5  -2    7.82    0.33
  -1  -5  -2    7.62    0.32
  -1  -5  -2    7.55    0.30
  -1  -5  -2    7.52    0.27
   1  -5   2    7.32    0.29
  -1  -5  -2    7.90    0.33
  -1   5  -2    7.75    0.22
   1   5   2    7.78    0.32
   1   5   2    7.53    0.30
  -1   5  -2    7.64    0.27
   1   5   2    7.57    0.27
  -1   5  -2    7.64    0.14
   1   5   2    7.33    0.32
   1   5   2    7.67    0.32
   1   5   2    7.27    0.28
   1   5   2    7.53    0.31
   1   5   2    7.77    0.33
  -1   5  -2    7.73    0.31
  -1   5  -2    8.24    0.30
  -1   5  -2    7.94    0.29
  -1   5  -2    7.71    0.26
  -2  -5  -2   14.78    0.47
  -2  -5  -2   14.60    0.48
  -2  -5  -2   15.42    0.51
   2  -5   2   14.85    0.41
   2  -5   2   14.82    0.34
  -2  -5  -2   14.63    0.43
  -2  -5  -2   14.28    0.47
   2  -5   2   14.51    0.40
  -2  -5  -2   15.56    0.50
   2  -5   2   14.07    0.37
  -2  -5  -2   14.81    0.45
  -2  -5  -2   15.31    0.50
  -2   5  -2   14.55    0.29
   2   5   2   14.48    0.45
  -2   5  -2   14.86    0.27
   2   5   2   15.05    0.45
   2   5   2   14.30    0.49
  -2   5  -2   15.07    0.43
   2   5   2   14.51    0.47
  -2   5  -2   14.81    0.38
  -2   5  -2   14.74    0.39
   2   5   2   14.89    0.49
   2   5   2   15.67    0.52
   2   5   2   15.38    0.50
   2   5   2   14.32    0.42
  -3  -5  -2   10.18    0.37
   3  -5   2    9.68    0.26
   3  -5   2    9.86    0.22
  -3  -5  -2    9.67    0.40
  -3  -5  -2    9.55    0.42
  -3  -5  -2    9.90    0.40
  -3  -5  -2   10.06    0.57
  -3  -5  -2    9.56    0.37
  -3  -5  -2   10.03    0.43
   3   5   2    9.77    0.37
  -3   5  -2    9.86    0.29
   3   5   2    9.75    0.35
  -3   5  -2    9.41    0.27
  -3   5  -2    9.61    0.27
   3   5   2    9.94    0.38
   3   5   2    9.16    0.39
  -3   5  -2    9.81    0.32
  -3   5  -2    9.65    0.24
  -3   5  -2   10.09    0.20
   3   5   2   10.21    0.43
   3   5   2    9.84    0.42
  -4  -5  -2    0.56    0.12
  -4  -5  -2    0.58    0.13
  -4  -5  -2    0.36    0.11
   4  -5   2    0.67    0.06
  -4  -5  -2    0.55    0.11
  -4  -5  -2    0.67    0.14
  -4  -5  -2    0.49    0.13
  -4  -5  -2    0.54    0.14
   4   5   2    0.58    0.13
   4   5   2    0.56    0.12
  -4   5  -2    0.60    0.06
   4   5   2    0.42    0.10
  -4   5  -2    0.56    0.06
   4   5   2    0.51    0.10
   4   5   2    0.66    0.13
   4   5   2    0.44    0.13
  -4   5  -2    0.54    0.05
  -4   5  -2    0.58    0.09
  -4   5  -2    0.59    0.07
   4   5   2    0.49    0.12
  -5  -5  -2    7.08    0.38
  -5  -5  -2    7.46    0.39
  -5  -5  -2    6.87    0.37
   5  -5   2    7.46    0.19
  -5  -5  -2    6.87    0.37
  -5  -5  -2    6.97    0.36
  -5  -5  -2    7.06    0.38
   5  -5   2    7.41    0.16
  -5  -5  -2    7.29    0.35
  -5   5  -2    7.57    0.24
   5   5   2    7.31    0.34
  -5   5  -2    7.36    0.18
  -5   5  -2    7.34    0.20
   5   5   2    7.09    0.36
  -5   5  -2    7.49    0.16
  -5   5  -2    7.27    0.20
   5   5   2    7.19    0.36
   5   5   2    6.87    0.39
   5   5   2    7.45    0.34
   5   5   2    7.48    0.37
   5   5   2    6.87    0.37
  -6  -5  -2    9.72    0.45
  -6  -5  -2    9.29    0.46
  -6  -5  -2    9.18    0.46
  -6  -5  -2    9.86    0.47
  -6  -5  -2    9.03    0.42
  -6  -5  -2    9.72    0.45
  -6   5  -2    9.63    0.27
   6   5   2    9.32    0.41
  -6   5  -2    9.60    0.18
  -6   5  -2    9.50    0.22
  -6   5  -2    9.76    0.22
   6   5   2    9.51    0.39
   6   5   2    9.02    0.42
   6   5   2    9.66    0.44
  -6   5  -2    9.50    0.24
   6   5   2    9.40    0.46
   6   5   2    9.97    0.44
   6   5   2    9.15    0.48
  -7  -5  -2    0.91    0.19
  -7  -5  -2    0.82    0.17
  -7  -5  -2    0.76    0.17
  -7  -5  -2    0.59    0.15
  -7  -5  -2    0.75    0.16
  -7  -5  -2    0.61    0.14
  -7  -5  -2    0.90    0.17
  -7   5  -2    0.66    0.14
   7   5   2    0.79    0.13
  -7   5  -2    0.95    0.11
   7   5   2    0.56    0.15
   7   5   2    0.53    0.17
   7   5   2    0.90    0.15
   7   5   2    0.76    0.16
  -7   5  -2    0.93    0.06
   7   5   2    0.64    0.13
  -7   5  -2    0.89    0.07
  -7   5  -2    1.06    0.14
  -8  -5  -2    5.73    0.37
  -8  -5  -2    4.40    0.40
  -8  -5  -2    5.01    0.40
  -8  -5  -2    4.90    0.36
  -8  -5  -2    4.78    0.36
  -8  -5  -2    5.24    0.36
  -8  -5  -2    5.05    0.37
  -8  -5  -2    5.10    0.36
   8   5   2    5.46    0.31
  -8   5  -2    5.07    0.14
  -8   5  -2    5.11    0.35
   8   5   2    5.47    0.38
  -8   5  -2    5.31    0.29
   8   5   2    5.11    0.34
   8   5   2    5.16    0.36
   8   5   2    5.67    0.41
  -8   5  -2    5.01    0.24
   8   5   2    5.07    0.33
   8   5   2    5.30    0.40
  -8   5  -2    5.25    0.17
  -9  -5  -2   -0.03    0.13
  -9  -5  -2    0.08    0.11
  -9  -5  -2    0.09    0.13
  -9  -5  -2    0.30    0.14
  -9  -5  -2   -0.11    0.09
  -9  -5  -2    0.00    0.11
  -9  -5  -2    0.09    0.10
  -9  -5  -2   -0.10    0.12
   9   5   2    0.02    0.10
  -9   5  -2    0.11    0.05
  -9   5  -2    0.08    0.09
   9   5   2   -0.01    0.09
   9   5   2   -0.02    0.07
  -9   5  -2    0.06    0.03
   9   5   2    0.00    0.12
  -9   5  -2    0.06    0.08
   9   5   2   -0.07    0.10
  -9   5  -2   -0.08    0.11
   9   5   2   -0.06    0.11
 -10  -5  -2   -0.07    0.13
 -10  -5  -2    0.03    0.10
 -10  -5  -2   -0.12    0.10
 -10  -5  -2    0.11    0.13
 -10  -5  -2    0.12    0.15
 -10  -5  -2   -0.06    0.10
 -10  -5  -2   -0.03    0.12
  10   5   2    0.09    0.10
  10   5   2   -0.13    0.10
  10   5   2    0.10    0.13
 -10   5  -2    0.17    0.11
  10   5   2    0.02    0.08
 -10   5  -2    0.10    0.04
 -10   5  -2    0.00    0.05
 -10   5  -2   -0.06    0.11
  10   5   2    0.24    0.12
 -10   5  -2   -0.08    0.07
 -11  -5  -2    0.01    0.10
 -11  -5  -2    0.10    0.15
 -11  -5  -2   -0.12    0.12
 -11  -5  -2   -0.07    0.15
 -11  -5  -2    0.05    0.10
 -11  -5  -2    0.25    0.15
  11   5   2   -0.17    0.09
 -11   5  -2    0.04    0.11
 -11   5  -2   -0.12    0.10
  11   5   2   -0.11    0.11
 -12  -5  -2    0.58    0.20
 -12  -5  -2    0.97    0.26
 -12  -5  -2    0.72    0.23
 -12  -5  -2    0.88    0.29
 -12  -5  -2    0.48    0.21
 -12  -5  -2    1.24    0.30
 -12   5  -2    0.79    0.23
 -12   5  -2    0.86    0.19
 -13  -5  -2    0.22    0.15
 -13  -5  -2    0.02    0.14
 -13  -5  -2    0.25    0.22
 -13  -5  -2   -0.05    0.17
 -13  -5  -2   -0.12    0.14
 -13   5  -2    0.13    0.13
 -13   5  -2   -0.01    0.17
 -13  -6   2    6.02    0.63
 -13  -6   2    6.45    0.57
 -13  -6   2    5.88    0.49
 -13  -6   2    6.60    0.47
 -13   6   2    5.74    0.50
 -12  -6   2   13.69    0.79
 -12  -6   2   15.30    0.77
 -12  -6   2   14.96    0.78
 -12  -6   2   14.40    0.85
 -12   6   2   14.42    0.61
 -11  -6   2   12.46    0.67
 -11  -6   2   12.93    0.72
 -11  -6   2   12.43    0.59
 -11  -6   2   13.28    0.67
 -11  -6   2   12.68    0.67
 -11  -6   2   13.63    0.80
 -11  -6   2   12.08    0.61
 -11   6   2   13.76    0.66
  11   6  -2   12.07    0.63
  11   6  -2   13.52    0.50
 -11   6   2   13.20    0.55
 -10  -6   2    5.19    0.43
 -10  -6   2    6.40    0.45
 -10  -6   2    5.93    0.51
 -10  -6   2    5.60    0.44
 -10  -6   2    6.02    0.42
 -10  -6   2    4.87    0.41
 -10  -6   2    5.23    0.43
 -10  -6   2    5.70    0.41
  10   6  -2    4.91    0.37
 -10   6   2    5.54    0.24
  10   6  -2    5.40    0.38
  10   6  -2    5.16    0.33
 -10   6   2    5.35    0.40
  10   6  -2    4.91    0.39
  10   6  -2    5.08    0.42
 -10   6   2    5.39    0.30
 -10   6   2    5.76    0.33
  10   6  -2    5.40    0.33
  -9  -6   2    1.24    0.22
  -9  -6   2    1.02    0.23
  -9  -6   2    1.08    0.25
  -9  -6   2    1.18    0.22
  -9  -6   2    1.47    0.27
  -9  -6   2    1.16    0.24
  -9  -6   2    1.17    0.23
  -9  -6   2    0.89    0.20
   9   6  -2    1.03    0.19
   9   6  -2    1.15    0.18
  -9   6   2    1.15    0.15
   9   6  -2    0.98    0.22
   9   6  -2    1.48    0.24
  -9   6   2    1.31    0.21
  -9   6   2    1.67    0.19
   9   6  -2    1.44    0.25
   9   6  -2    0.83    0.20
   9   6  -2    1.24    0.18
  -8  -6   2    6.89    0.42
  -8  -6   2    6.46    0.41
  -8  -6   2    5.94    0.43
  -8  -6   2    6.82    0.44
  -8  -6   2    6.88    0.43
  -8  -6   2    6.26    0.42
  -8  -6   2    6.91    0.42
  -8  -6   2    5.95    0.41
  -8  -6   2    6.64    0.46
   8   6  -2    7.07    0.47
  -8   6   2    6.63    0.25
  -8   6   2    6.72    0.42
  -8   6   2    6.42    0.31
   8   6  -2    6.52    0.37
   8   6  -2    6.39    0.37
   8   6  -2    6.53    0.44
   8   6  -2    6.47    0.39
   8   6  -2    6.51    0.41
   8   6  -2    6.47    0.41
  -7  -6   2    0.84    0.19
  -7  -6   2    1.18    0.21
  -7  -6   2    0.90    0.18
  -7  -6   2    0.77    0.18
  -7  -6   2    1.09    0.18
  -7  -6   2    0.96    0.18
  -7  -6   2    0.82    0.18
  -7  -6   2    1.06    0.22
  -7  -6   2    0.63    0.15
   7   6  -2    1.09    0.18
   7   6  -2    0.97    0.21
   7   6  -2    0.97    0.17
   7   6  -2    1.00    0.19
  -7   6   2    0.93    0.11
   7   6  -2    0.99    0.18
   7   6  -2    0.80    0.19
  -7   6   2    0.91    0.12
   7   6  -2    1.11    0.17
  -7   6   2    0.97    0.11
  -6  -6   2  123.08    2.34
  -6  -6   2  125.28    2.32
  -6  -6   2  121.51    2.31
  -6  -6   2  123.06    2.26
  -6  -6   2  124.32    2.29
  -6  -6   2  121.88    2.33
  -6   6   2  122.50    2.08
   6   6  -2  124.86    2.38
   6   6  -2  121.47    2.26
  -6   6   2  119.59    1.94
   6   6  -2  123.60    2.23
   6   6  -2  125.58    2.34
  -6   6   2  121.93    1.96
   6   6  -2  123.70    2.39
  -6   6   2  120.10    1.85
   6   6  -2  124.87    2.25
  -5  -6   2    1.03    0.20
  -5  -6   2    1.36    0.20
   5  -6  -2    1.41    0.08
   5  -6  -2    1.70    0.08
  -5  -6   2    1.41    0.19
  -5  -6   2    1.33    0.22
   5  -6  -2    1.70    0.11
  -5  -6   2    1.77    0.22
   5  -6  -2    1.48    0.12
   5   6  -2    1.06    0.16
   5   6  -2    1.79    0.20
  -5   6   2    1.50    0.14
  -5   6   2    1.43    0.11
   5   6  -2    1.41    0.21
   5   6  -2    1.44    0.23
  -5   6   2    1.54    0.09
   5   6  -2    1.44    0.20
   5   6  -2    1.46    0.23
   5   6  -2    1.60    0.23
  -5   6   2    1.51    0.12
  -5   6   2    1.39    0.09
  -4  -6   2    1.43    0.20
  -4  -6   2    1.32    0.31
   4  -6  -2    1.58    0.11
   4  -6  -2    1.99    0.12
  -4  -6   2    1.79    0.20
  -4  -6   2    1.93    0.20
   4  -6  -2    1.59    0.14
  -4  -6   2    1.49    0.21
  -4  -6   2    1.34    0.21
  -4  -6   2    1.78    0.21
  -4  -6   2    1.75    0.18
   4   6  -2    1.91    0.23
   4   6  -2    1.56    0.21
  -4   6   2    1.48    0.11
   4   6  -2    1.43    0.19
  -4   6   2    1.79    0.14
   4   6  -2    1.74    0.20
   4   6  -2    1.71    0.20
  -4   6   2    1.51    0.14
   4   6  -2    1.72    0.18
  -4   6   2    1.63    0.12
  -4   6   2    1.63    0.12
   4   6  -2    1.84    0.18
  -3  -6   2    7.38    0.37
   3  -6  -2    7.13    0.23
   3  -6  -2    7.16    0.30
   3  -6  -2    6.71    0.25
  -3  -6   2    6.51    0.32
  -3  -6   2    6.71    0.35
  -3  -6   2    6.82    0.36
  -3  -6   2    7.03    0.37
  -3  -6   2    6.93    0.32
  -3  -6   2    6.58    0.33
   3  -6  -2    7.43    0.26
  -3  -6   2    6.91    0.31
   3   6  -2    6.63    0.34
   3   6  -2    6.64    0.36
  -3   6   2    6.70    0.26
  -3   6   2    6.84    0.25
   3   6  -2    7.24    0.37
   3   6  -2    7.09    0.33
  -3   6   2    7.12    0.29
  -3   6   2    7.13    0.26
  -3   6   2    6.85    0.27
   3   6  -2    7.06    0.38
   3   6  -2    6.85    0.34
   3   6  -2    7.21    0.32
  -3   6   2    6.76    0.16
  -2  -6   2   11.14    0.39
   2  -6  -2   10.49    0.32
  -2  -6   2   10.07    0.42
  -2  -6   2   10.30    0.43
  -2  -6   2   10.36    0.43
  -2  -6   2   10.56    0.41
  -2  -6   2   10.44    0.43
  -2  -6   2   10.01    0.40
  -2  -6   2   10.25    0.34
   2  -6  -2   10.64    0.34
   2  -6  -2   10.68    0.39
   2  -6  -2   10.70    0.35
   2   6  -2   10.42    0.38
  -2   6   2   11.16    0.36
  -2   6   2   10.95    0.32
  -2   6   2   10.55    0.38
   2   6  -2   10.64    0.41
   2   6  -2   11.09    0.45
  -2   6   2   10.72    0.37
   2   6  -2   11.03    0.46
  -2   6   2   10.92    0.31
  -2   6   2   10.41    0.34
   2   6  -2   10.98    0.38
  -2   6   2   10.87    0.36
   2   6  -2   11.15    0.43
   2   6  -2   10.96    0.45
  -1  -6   2   78.92    1.30
  -1  -6   2   80.78    1.40
  -1  -6   2   76.90    1.67
  -1  -6   2   78.98    1.38
  -1  -6   2   79.31    1.50
   1  -6  -2   78.46    1.49
   1  -6  -2   78.22    1.39
   1  -6  -2   78.85    1.44
  -1  -6   2   78.02    1.47
   1  -6  -2   80.66    1.43
  -1  -6   2   78.38    1.51
  -1  -6   2   79.06    1.46
   1   6  -2   82.47    1.56
  -1   6   2   78.94    1.48
   1   6  -2   79.13    1.39
   1   6  -2   80.55    1.44
   1   6  -2   78.11    1.49
   1   6  -2   81.60    1.50
  -1   6   2   82.02    1.45
  -1   6   2   81.16    1.47
   1   6  -2   78.33    1.54
   1   6  -2   80.41    1.54
  -1   6   2   79.51    1.35
  -1   6   2   80.59    1.43
  -1   6   2   78.54    1.35
   0  -6  -2   54.32    1.16
   0  -6   2   56.27    0.99
   0  -6  -2   55.35    1.01
   0  -6  -2   54.25    1.12
   0  -6   2   55.81    1.08
   0  -6  -2   56.73    1.01
   0  -6   2   55.88    1.16
   0  -6   2   55.82    1.11
   0  -6  -2   55.37    1.09
   0  -6  -2   54.98    1.13
   0  -6   2   54.57    0.87
   0  -6   2   53.67    1.13
   0   6   2   56.85    1.13
   0   6  -2   55.29    1.11
   0   6  -2   55.23    1.00
   0   6  -2   56.74    1.15
   0   6  -2   55.71    1.17
   0   6   2   57.16    1.04
   0   6   2   56.12    1.11
   0   6   2   54.56    1.15
   0   6   2   53.39    1.03
   0   6   2   56.39    1.16
   0   6  -2   57.18    1.13
   0   6  -2   55.79    1.06
   0   6   2   55.12    1.10
   0   6   2   56.60    1.15
   0   6  -2   56.93    1.11
   1  -6   2   11.55    0.38
  -1  -6  -2   11.73    0.37
   1  -6   2   10.98    0.34
  -1  -6  -2   11.70    0.43
  -1  -6  -2   11.54    0.44
  -1  -6  -2   11.66    0.36
   1  -6   2   11.51    0.29
  -1  -6  -2   11.48    0.41
  -1  -6  -2   11.53    0.40
   1  -6   2   10.95    0.40
   1   6   2   11.53    0.41
   1   6   2   10.86    0.43
  -1   6  -2   11.52    0.42
   1   6   2   11.32    0.42
   1   6   2   11.62    0.42
  -1   6  -2   11.30    0.38
   1   6   2   11.88    0.38
   1   6   2   10.06    0.42
  -1   6  -2   11.30    0.39
   1   6   2   10.79    0.43
  -1   6  -2   11.61    0.30
  -1   6  -2   11.06    0.36
   1   6   2   11.14    0.37
  -1   6  -2   11.31    0.48
   2  -6   2   26.76    0.65
  -2  -6  -2   27.40    0.76
  -2  -6  -2   25.15    0.72
  -2  -6  -2   26.42    0.71
  -2  -6  -2   26.62    0.70
  -2  -6  -2   27.71    0.74
   2  -6   2   26.68    0.55
  -2  -6  -2   26.39    0.64
  -2  -6  -2   26.09    0.65
   2  -6   2   25.68    0.59
  -2   6  -2   25.64    0.60
  -2   6  -2   25.14    0.66
   2   6   2   25.51    0.69
   2   6   2   26.69    0.65
   2   6   2   26.72    0.76
  -2   6  -2   25.62    0.62
  -2   6  -2   25.82    0.62
   2   6   2   26.89    0.72
   2   6   2   25.33    0.72
   2   6   2   25.23    0.73
   2   6   2   26.35    0.66
  -3  -6  -2    0.39    0.10
  -3  -6  -2    0.24    0.10
  -3  -6  -2    0.42    0.12
  -3  -6  -2    0.17    0.08
  -3  -6  -2    0.24    0.10
   3  -6   2    0.46    0.06
   3  -6   2    0.32    0.07
  -3  -6  -2    0.41    0.11
  -3  -6  -2    0.23    0.13
  -3   6  -2    0.38    0.09
   3   6   2    0.44    0.12
   3   6   2    0.31    0.12
   3   6   2    0.30    0.09
   3   6   2    0.28    0.09
   3   6   2    0.36    0.11
   3   6   2    0.26    0.09
  -3   6  -2    0.50    0.08
  -3   6  -2    0.27    0.04
  -3   6  -2    0.44    0.08
  -3   6  -2    0.51    0.05
   3   6   2    0.34    0.11
  -3   6  -2    0.41    0.05
  -4  -6  -2    3.74    0.28
  -4  -6  -2    3.56    0.27
  -4  -6  -2    4.16    0.29
  -4  -6  -2    3.88    0.29
   4  -6   2    4.05    0.19
  -4  -6  -2    4.50    0.28
   4  -6   2    4.07    0.12
  -4  -6  -2    3.99    0.30
  -4  -6  -2    3.90    0.25
   4   6   2    3.74    0.30
  -4   6  -2    3.99    0.11
  -4   6  -2    4.03    0.22
   4   6   2    4.06    0.28
   4   6   2    3.64    0.25
   4   6   2    4.02    0.25
  -4   6  -2    3.98    0.11
   4   6   2    4.16    0.29
  -4   6  -2    4.08    0.15
  -4   6  -2    3.98    0.18
  -4   6  -2    4.09    0.20
   4   6   2    3.84    0.29
  -4   6  -2    3.98    0.18
   4   6   2    3.78    0.26
  -5  -6  -2   67.35    1.42
   5  -6   2   67.58    1.04
  -5  -6  -2   64.04    1.46
  -5  -6  -2   66.99    1.46
  -5  -6  -2   67.26    1.48
   5  -6   2   68.04    1.11
  -5   6  -2   66.90    1.06
   5   6   2   70.45    1.60
  -5   6  -2   66.67    1.20
  -5   6  -2   66.67    1.13
  -5   6  -2   66.94    1.25
   5   6   2   67.97    1.38
   5   6   2   70.66    1.46
  -5   6  -2   67.32    1.07
   5   6   2   68.39    1.54
  -5   6  -2   68.45    1.14
  -5   6  -2   68.83    1.04
   5   6   2   67.41    1.49
  -6  -6  -2    0.21    0.12
  -6  -6  -2   -0.10    0.09
  -6  -6  -2    0.02    0.09
  -6  -6  -2    0.14    0.10
  -6  -6  -2   -0.15    0.08
   6  -6   2    0.01    0.02
   6  -6   2    0.03    0.02
   6   6   2   -0.12    0.09
  -6   6  -2    0.00    0.07
   6   6   2    0.02    0.08
   6   6   2   -0.13    0.06
  -6   6  -2    0.06    0.04
  -6   6  -2    0.02    0.03
   6   6   2    0.02    0.07
   6   6   2    0.16    0.09
  -6   6  -2    0.03    0.03
  -6   6  -2    0.03    0.03
  -6   6  -2    0.01    0.05
  -6   6  -2    0.08    0.02
   6   6   2   -0.18    0.08
  -7  -6  -2   12.70    0.55
  -7  -6  -2   13.84    0.59
  -7  -6  -2   13.58    0.59
  -7  -6  -2   13.15    0.60
  -7  -6  -2   12.36    0.58
  -7  -6  -2   14.27    0.59
  -7  -6  -2   13.59    0.59
   7   6   2   13.52    0.57
   7   6   2   13.89    0.54
  -7   6  -2   13.56    0.34
   7   6   2   13.23    0.55
  -7   6  -2   13.72    0.31
   7   6   2   14.09    0.64
  -7   6  -2   13.74    0.27
  -7   6  -2   13.37    0.24
   7   6   2   13.48    0.58
   7   6   2   13.51    0.51
  -7   6  -2   13.57    0.51
   7   6   2   14.24    0.59
  -8  -6  -2    0.63    0.17
  -8  -6  -2    0.57    0.18
  -8  -6  -2    0.41    0.14
  -8  -6  -2    0.14    0.13
  -8  -6  -2    0.29    0.12
  -8  -6  -2    0.43    0.15
  -8  -6  -2    0.18    0.15
   8   6   2    0.35    0.15
   8   6   2    0.14    0.11
   8   6   2    0.43    0.12
  -8   6  -2    0.40    0.05
  -8   6  -2    0.54    0.09
   8   6   2    0.43    0.14
   8   6   2    0.18    0.13
  -8   6  -2    0.45    0.05
   8   6   2    0.25    0.13
  -8   6  -2    0.42    0.13
   8   6   2    0.34    0.15
  -8   6  -2    0.51    0.11
  -9  -6  -2    0.09    0.14
  -9  -6  -2    0.15    0.14
  -9  -6  -2    0.10    0.14
  -9  -6  -2    0.30    0.14
  -9  -6  -2    0.15    0.13
  -9  -6  -2    0.30    0.17
  -9  -6  -2    0.31    0.15
  -9  -6  -2    0.35    0.17
   9   6   2    0.47    0.19
   9   6   2    0.16    0.13
   9   6   2    0.35    0.14
  -9   6  -2    0.27    0.05
   9   6   2    0.12    0.10
   9   6   2    0.05    0.13
  -9   6  -2    0.43    0.12
   9   6   2    0.19    0.12
  -9   6  -2    0.10    0.11
  -9   6  -2    0.30    0.08
  -9   6  -2    0.31    0.04
   9   6   2    0.23    0.12
  -9   6  -2    0.34    0.08
 -10  -6  -2    5.31    0.46
 -10  -6  -2    5.60    0.51
 -10  -6  -2    4.63    0.41
 -10  -6  -2    4.93    0.41
 -10  -6  -2    4.66    0.42
 -10  -6  -2    5.26    0.41
 -10  -6  -2    4.38    0.37
 -10  -6  -2    4.86    0.40
  10   6   2    4.51    0.35
 -10   6  -2    4.59    0.26
  10   6   2    4.53    0.30
  10   6   2    3.71    0.36
 -10   6  -2    4.40    0.31
 -10   6  -2    4.33    0.38
  10   6   2    4.93    0.41
  10   6   2    4.51    0.32
  10   6   2    4.66    0.39
 -11  -6  -2    3.90    0.37
 -11  -6  -2    3.27    0.39
 -11  -6  -2    3.77    0.36
 -11  -6  -2    3.83    0.41
 -11  -6  -2    3.49    0.35
 -11  -6  -2    3.62    0.47
 -11  -6  -2    3.31    0.44
  11   6   2    4.23    0.30
 -11   6  -2    3.78    0.40
  11   6   2    3.58    0.40
 -11   6  -2    3.74    0.31
 -12  -6  -2    1.71    0.36
 -12  -6  -2    1.63    0.30
 -12  -6  -2    1.40    0.28
 -12  -6  -2    1.94    0.33
 -12  -6  -2    1.96    0.30
 -12  -6  -2    1.68    0.45
 -12   6  -2    1.52    0.28
 -12   6  -2    1.84    0.27
 -13  -6  -2   -0.21    0.17
 -13  -6  -2   -0.38    0.16
 -13  -6  -2   -0.09    0.17
 -13  -6  -2    0.21    0.15
 -13  -6  -2   -0.08    0.14
 -13   6  -2   -0.10    0.15
 -13   6  -2   -0.13    0.12
 -13  -7   2    0.10    0.18
 -13  -7   2   -0.02    0.17
 -12  -7   2    1.59    0.27
 -12  -7   2    1.00    0.30
 -12  -7   2    1.74    0.33
 -12  -7   2    1.54    0.28
 -12   7   2    1.62    0.29
 -11  -7   2   -0.12    0.10
 -11  -7   2    0.01    0.16
 -11  -7   2   -0.14    0.15
 -11  -7   2    0.09    0.10
 -11  -7   2    0.03    0.15
 -11   7   2    0.01    0.10
  11   7  -2    0.01    0.10
 -11   7   2   -0.23    0.09
 -10  -7   2    1.30    0.26
 -10  -7   2    1.53    0.26
 -10  -7   2    1.66    0.31
 -10  -7   2    1.64    0.31
 -10  -7   2    1.32    0.25
 -10  -7   2    1.72    0.28
 -10  -7   2    1.34    0.24
  10   7  -2    1.06    0.25
  10   7  -2    1.40    0.24
 -10   7   2    1.49    0.20
  10   7  -2    1.32    0.20
  10   7  -2    1.38    0.24
  10   7  -2    1.28    0.20
 -10   7   2    1.28    0.21
  10   7  -2    1.07    0.24
  -9  -7   2    5.01    0.43
  -9  -7   2    5.30    0.41
  -9  -7   2    5.45    0.42
  -9  -7   2    5.69    0.45
  -9  -7   2    5.60    0.47
  -9  -7   2    5.05    0.41
  -9  -7   2    5.98    0.44
   9   7  -2    5.61    0.40
   9   7  -2    5.39    0.41
  -9   7   2    5.47    0.24
   9   7  -2    5.52    0.36
   9   7  -2    4.56    0.42
   9   7  -2    5.59    0.37
   9   7  -2    5.26    0.39
  -9   7   2    5.71    0.30
   9   7  -2    4.75    0.42
  -9   7   2    5.44    0.27
  -8  -7   2    1.07    0.23
  -8  -7   2    1.20    0.26
  -8  -7   2    1.27    0.22
  -8  -7   2    0.83    0.21
  -8  -7   2    1.03    0.20
  -8  -7   2    1.11    0.22
  -8  -7   2    1.27    0.24
  -8  -7   2    1.02    0.20
  -8  -7   2    1.02    0.21
  -8   7   2    1.14    0.17
  -8   7   2    0.99    0.13
  -8   7   2    1.20    0.17
   8   7  -2    0.95    0.19
   8   7  -2    0.61    0.19
   8   7  -2    0.80    0.21
   8   7  -2    1.20    0.21
  -8   7   2    1.21    0.13
   8   7  -2    0.97    0.18
   8   7  -2    1.10    0.23
   8   7  -2    1.21    0.21
  -7  -7   2    2.05    0.27
  -7  -7   2    2.36    0.31
  -7  -7   2    2.54    0.28
  -7  -7   2    2.32    0.25
  -7  -7   2    1.92    0.29
  -7  -7   2    2.01    0.27
  -7  -7   2    2.26    0.31
  -7  -7   2    2.46    0.28
  -7  -7   2    1.76    0.26
  -7   7   2    2.19    0.16
  -7   7   2    2.38    0.21
   7   7  -2    2.18    0.30
   7   7  -2    2.09    0.30
   7   7  -2    2.03    0.26
  -7   7   2    1.93    0.09
  -7   7   2    2.02    0.20
   7   7  -2    2.06    0.30
  -7   7   2    2.30    0.16
   7   7  -2    1.53    0.23
   7   7  -2    1.53    0.21
  -6  -7   2    5.85    0.39
   6  -7  -2    6.15    0.11
  -6  -7   2    5.84    0.40
  -6  -7   2    6.15    0.40
   6  -7  -2    6.13    0.11
  -6  -7   2    5.69    0.37
  -6  -7   2    5.70    0.40
  -6  -7   2    6.11    0.38
  -6  -7   2    6.77    0.39
  -6  -7   2    6.62    0.44
  -6   7   2    5.89    0.27
   6   7  -2    6.19    0.36
   6   7  -2    6.77    0.38
   6   7  -2    5.98    0.38
  -6   7   2    6.20    0.18
   6   7  -2    6.17    0.43
   6   7  -2    6.55    0.41
   6   7  -2    6.46    0.44
  -6   7   2    6.25    0.23
  -6   7   2    5.80    0.22
  -6   7   2    6.04    0.25
   6   7  -2    5.94    0.37
  -5  -7   2    0.60    0.15
  -5  -7   2    0.35    0.13
  -5  -7   2    0.37    0.14
   5  -7  -2    0.61    0.08
  -5  -7   2    0.26    0.12
   5  -7  -2    0.70    0.10
  -5  -7   2    0.58    0.17
   5  -7  -2    0.80    0.09
   5  -7  -2    0.59    0.08
  -5  -7   2    0.73    0.16
  -5  -7   2    0.72    0.17
  -5   7   2    0.69    0.09
   5   7  -2    0.70    0.14
   5   7  -2    0.78    0.16
  -5   7   2    0.48    0.07
  -5   7   2    0.64    0.11
   5   7  -2    0.52    0.13
  -5   7   2    0.42    0.08
   5   7  -2    0.35    0.15
  -5   7   2    0.52    0.10
   5   7  -2    0.47    0.16
   5   7  -2    0.58    0.15
   5   7  -2    0.53    0.17
   4  -7  -2   14.45    0.39
  -4  -7   2   14.18    0.55
   4  -7  -2   14.77    0.46
  -4  -7   2   14.66    0.58
  -4  -7   2   14.69    0.53
  -4  -7   2   14.77    0.53
  -4  -7   2   14.49    0.58
   4  -7  -2   15.20    0.37
  -4  -7   2   14.36    0.58
  -4   7   2   15.21    0.42
  -4   7   2   14.44    0.42
   4   7  -2   15.44    0.53
   4   7  -2   13.43    0.51
   4   7  -2   15.20    0.61
  -4   7   2   14.75    0.43
  -4   7   2   14.84    0.31
   4   7  -2   14.50    0.59
  -4   7   2   15.10    0.37
   4   7  -2   14.95    0.56
  -4   7   2   15.55    0.42
   4   7  -2   14.97    0.61
  -4   7   2   15.16    0.45
   3  -7  -2    0.89    0.11
  -3  -7   2    0.73    0.16
  -3  -7   2    0.79    0.16
  -3  -7   2    0.37    0.13
   3  -7  -2    0.58    0.12
  -3  -7   2    0.73    0.15
   3  -7  -2    0.60    0.11
  -3  -7   2    0.53    0.11
  -3  -7   2    0.82    0.15
  -3  -7   2    0.56    0.14
  -3  -7   2    0.83    0.14
   3  -7  -2    0.69    0.11
  -3   7   2    0.87    0.13
  -3   7   2    0.80    0.12
  -3   7   2    0.79    0.10
   3   7  -2    0.65    0.18
  -3   7   2    0.75    0.13
   3   7  -2    1.09    0.17
   3   7  -2    0.62    0.13
   3   7  -2    0.76    0.12
  -3   7   2    0.82    0.09
  -3   7   2    0.62    0.10
  -3   7   2    0.73    0.12
   3   7  -2    0.52    0.15
   3   7  -2    0.55    0.16
  -2  -7   2   25.75    0.79
  -2  -7   2   26.34    0.62
   2  -7  -2   26.23    0.66
   2  -7  -2   26.07    0.65
  -2  -7   2   26.01    0.67
  -2  -7   2   26.27    0.74
  -2  -7   2   27.72    0.80
  -2  -7   2   26.16    0.67
   2  -7  -2   26.27    0.71
   2  -7  -2   26.40    0.62
  -2  -7   2   26.53    0.79
   2   7  -2   25.11    0.76
   2   7  -2   25.29    0.77
   2   7  -2   26.94    0.80
   2   7  -2   26.59    0.74
  -2   7   2   27.04    0.68
  -2   7   2   26.27    0.60
   2   7  -2   25.63    0.67
  -2   7   2   27.24    0.70
  -2   7   2   26.72    0.58
   2   7  -2   26.63    0.79
  -2   7   2   27.70    0.67
  -2   7   2   27.07    0.66
   2   7  -2   27.06    0.71
  -2   7   2   25.83    0.69
  -2   7   2   27.52    0.66
  -1  -7   2   56.72    1.21
  -1  -7   2   54.14    1.21
  -1  -7   2   55.36    1.24
  -1  -7   2   56.32    1.18
   1  -7  -2   55.76    1.16
  -1  -7   2   57.52    1.11
  -1  -7   2   57.47    0.98
   1  -7  -2   61.15    1.39
  -1  -7   2   56.06    1.19
   1  -7  -2   56.13    1.10
   1  -7  -2   57.15    1.15
  -1   7   2   56.26    1.14
   1   7  -2   56.90    1.10
   1   7  -2   57.19    1.21
   1   7  -2   55.89    1.25
  -1   7   2   57.30    1.06
   1   7  -2   56.70    1.15
   1   7  -2   57.58    1.26
  -1   7   2   57.37    1.16
  -1   7   2   56.25    1.23
   1   7  -2   55.59    1.25
   1   7  -2   55.80    1.20
  -1   7   2   55.58    1.07
  -1   7   2   56.89    1.20
  -1   7   2   56.69    1.17
  -1   7   2   55.70    1.13
   0  -7  -2   10.52    0.43
   0  -7  -2   10.23    0.41
   0  -7  -2   10.79    0.35
   0  -7   2   11.08    0.23
   0  -7   2   10.90    0.33
   0  -7   2   10.83    0.39
   0  -7   2   10.53    0.44
   0  -7   2   10.75    0.43
   0  -7  -2   10.60    0.45
   0  -7   2   10.88    0.42
   0  -7  -2   10.32    0.39
   0  -7  -2   10.63    0.26
   0   7  -2   10.61    0.44
   0   7  -2   11.35    0.39
   0   7  -2   11.17    0.46
   0   7   2   10.48    0.41
   0   7   2   10.76    0.37
   0   7   2   10.81    0.42
   0   7   2   11.12    0.45
   0   7  -2   10.88    0.42
   0   7   2   10.74    0.37
   0   7  -2   11.03    0.35
   0   7   2   10.40    0.44
   0   7  -2   10.59    0.41
   0   7  -2   10.75    0.45
   0   7   2   12.13    0.46
   0   7   2    9.82    0.40
  -1  -7  -2   41.55    1.03
   1  -7   2   41.08    1.10
  -1  -7  -2   42.62    0.88
   1  -7   2   41.51    0.76
   1  -7   2   40.35    0.94
   1  -7   2   41.37    0.91
  -1  -7  -2   40.95    0.88
  -1  -7  -2   40.66    0.99
  -1  -7  -2   40.97    0.95
   1  -7   2   40.34    0.85
  -1  -7  -2   40.81    0.98
  -1  -7  -2   42.11    0.81
   1   7   2   41.82    0.91
  -1   7  -2   40.57    1.08
  -1   7  -2   42.33    0.88
   1   7   2   41.50    0.96
  -1   7  -2   40.99    0.98
   1   7   2   42.97    1.02
   1   7   2   43.14    1.04
  -1   7  -2   41.31    0.79
   1   7   2   41.84    0.98
  -1   7  -2   41.51    0.92
  -1   7  -2   41.84    0.96
   1   7   2   41.59    0.90
   1   7   2   42.59    1.02
  -2  -7  -2   42.33    1.04
  -2  -7  -2   41.05    1.05
   2  -7   2   42.96    0.95
  -2  -7  -2   42.98    0.94
  -2  -7  -2   44.23    0.94
   2  -7   2   42.44    0.93
  -2  -7  -2   43.15    1.02
  -2  -7  -2   44.05    1.06
  -2  -7  -2   42.61    1.03
   2  -7   2   44.17    0.84
   2  -7   2   42.61    0.89
  -2   7  -2   43.76    0.92
  -2   7  -2   42.64    0.89
   2   7   2   43.37    1.05
  -2   7  -2   42.57    0.95
  -2   7  -2   43.52    0.77
   2   7   2   42.78    1.01
  -2   7  -2   42.15    0.98
   2   7   2   42.39    1.05
   2   7   2   42.86    0.96
   2   7   2   42.99    1.03
   2   7   2   42.98    1.08
   2   7   2   43.17    0.95
  -2   7  -2   43.27    0.92
  -3  -7  -2   22.35    0.71
   3  -7   2   23.40    0.49
  -3  -7  -2   22.98    0.75
  -3  -7  -2   22.43    0.64
  -3  -7  -2   23.28    0.71
   3  -7   2   22.09    0.57
  -3  -7  -2   22.67    0.65
  -3  -7  -2   21.85    0.72
   3  -7   2   22.95    0.55
   3   7   2   22.19    0.64
  -3   7  -2   22.50    0.63
  -3   7  -2   22.60    0.46
   3   7   2   22.49    0.74
  -3   7  -2   21.96    0.35
   3   7   2   22.97    0.71
   3   7   2   22.29    0.90
  -3   7  -2   23.04    0.60
  -3   7  -2   22.93    0.57
  -3   7  -2   22.72    0.57
   3   7   2   22.12    0.65
  -3   7  -2   23.17    0.35
  -4  -7  -2   11.03    0.49
  -4  -7  -2   11.65    0.48
  -4  -7  -2   10.67    0.49
   4  -7   2   10.90    0.26
   4  -7   2   10.66    0.31
  -4  -7  -2   10.81    0.51
  -4  -7  -2   10.81    0.45
  -4  -7  -2    9.95    0.56
   4  -7   2   10.93    0.35
   4   7   2   10.29    0.50
  -4   7  -2   10.98    0.27
  -4   7  -2   10.39    0.35
   4   7   2   11.23    0.51
   4   7   2   11.52    0.47
  -4   7  -2   10.02    0.39
   4   7   2   11.04    0.46
  -4   7  -2   10.87    0.37
   4   7   2   11.36    0.55
  -4   7  -2   10.66    0.23
  -4   7  -2   10.04    0.32
   4   7   2   10.45    0.49
  -4   7  -2   10.89    0.29
   4   7   2   10.26    0.43
  -5  -7  -2   14.53    0.55
   5  -7   2   14.10    0.31
  -5  -7  -2   13.49    0.57
  -5  -7  -2   14.56    0.59
  -5  -7  -2   13.25    0.59
  -5  -7  -2   14.36    0.60
  -5  -7  -2   13.30    0.58
  -5  -7  -2   14.05    0.55
   5  -7   2   13.61    0.37
   5   7   2   13.73    0.62
  -5   7  -2   13.72    0.39
  -5   7  -2   13.77    0.39
  -5   7  -2   13.75    0.26
   5   7   2   13.96    0.53
   5   7   2   13.62    0.57
  -5   7  -2   14.14    0.26
  -5   7  -2   13.14    0.38
   5   7   2   13.47    0.57
   5   7   2   14.51    0.55
  -5   7  -2   13.60    0.43
  -5   7  -2   14.20    0.40
   5   7   2   14.89    0.57
   5   7   2   13.63    0.62
  -6  -7  -2   27.22    0.87
  -6  -7  -2   26.00    0.87
  -6  -7  -2   26.67    0.89
  -6  -7  -2   27.07    0.82
  -6  -7  -2   26.73    0.87
  -6  -7  -2   27.57    0.84
   6  -7   2   27.40    0.45
  -6  -7  -2   26.48    0.87
  -6  -7  -2   25.93    0.88
   6  -7   2   26.55    0.49
  -6   7  -2   25.91    0.57
  -6   7  -2   26.86    0.46
   6   7   2   27.62    0.89
  -6   7  -2   26.44    0.46
   6   7   2   27.76    0.85
   6   7   2   27.01    0.85
   6   7   2   26.72    0.83
   6   7   2   26.67    0.79
   6   7   2   26.91    0.92
  -6   7  -2   26.92    0.67
  -6   7  -2   26.61    0.54
  -6   7  -2   25.72    0.60
  -6   7  -2   25.92    0.45
   6   7   2   27.20    0.79
  -7  -7  -2    4.34    0.35
  -7  -7  -2    3.24    0.31
  -7  -7  -2    3.65    0.34
  -7  -7  -2    2.92    0.31
  -7  -7  -2    2.72    0.31
  -7  -7  -2    3.35    0.31
  -7  -7  -2    2.58    0.31
  -7  -7  -2    3.34    0.34
  -7   7  -2    3.41    0.13
  -7   7  -2    3.34    0.15
   7   7   2    3.18    0.31
   7   7   2    3.30    0.29
   7   7   2    2.77    0.30
  -7   7  -2    3.29    0.25
   7   7   2    3.79    0.31
  -7   7  -2    3.73    0.17
   7   7   2    3.37    0.35
   7   7   2    3.80    0.32
   7   7   2    3.30    0.30
  -8  -7  -2    0.06    0.13
  -8  -7  -2    0.23    0.17
  -8  -7  -2   -0.08    0.11
  -8  -7  -2   -0.14    0.11
  -8  -7  -2    0.14    0.12
  -8  -7  -2    0.22    0.17
  -8  -7  -2   -0.02    0.11
  -8  -7  -2    0.13    0.09
   8   7   2    0.18    0.12
  -8   7  -2    0.22    0.05
  -8   7  -2    0.21    0.09
   8   7   2    0.10    0.13
   8   7   2    0.10    0.10
   8   7   2   -0.07    0.10
   8   7   2    0.02    0.14
  -8   7  -2    0.16    0.05
   8   7   2    0.01    0.13
   8   7   2    0.17    0.10
  -9  -7  -2   15.98    0.79
  -9  -7  -2   16.29    0.73
  -9  -7  -2   15.43    0.69
  -9  -7  -2   14.83    0.68
  -9  -7  -2   16.15    0.72
  -9  -7  -2   15.47    0.73
[truncated: 4,174,314 more chars]
