# Supplementary material for: Tri­phenyl­phospho­nium tri­chlorido­(tri­phenyl­phosphane-κP)cobaltate(II) benzene disolvate
Source: IUCrdata. 2024 Nov 22;9(Pt 11):x241121. doi: 10.1107/S2414314624011210 (PMC11618865; doi:10.1107/S2414314624011210)
Supplement: Supplementary file 2 [file x-09-x241121-Isup2.hkl]

data_I                                                                          
_shelx_title ' bq146_a.res in P2(1)/c'                                          
_shelx_refln_list_code          4                                               
_shelx_F_calc_maximum      330.12                                               
_exptl_crystal_F_000      1756.00                                               
_reflns_d_resolution_high  0.7500                                               
                                                                                
loop_                                                                           
 _space_group_symop_operation_xyz                                               
 'x, y, z'                                                                      
 '-x, y+1/2, -z+1/2'                                                            
 '-x, -y, -z'                                                                   
 'x, -y-1/2, z-1/2'                                                             
                                                                                
_cell_length_a    11.1017                                                       
_cell_length_b    12.6011                                                       
_cell_length_c    30.7804                                                       
_cell_angle_alpha  90.000                                                       
_cell_angle_beta   96.106                                                       
_cell_angle_gamma  90.000                                                       
                                                                                
_shelx_F_squared_multiplier     1.000                                           
                                                                                
loop_                                                                           
 _refln_index_h                                                                 
 _refln_index_k                                                                 
 _refln_index_l                                                                 
 _refln_F_squared_calc                                                          
 _refln_F_squared_meas                                                          
 _refln_F_squared_sigma                                                         
 _refln_observed_status                                                         
   2   0   0      33739.98      35491.68      1345.54 o                         
   3   0   0       2507.88       2371.42        11.89 o                         
   4   0   0       3750.56       3495.55        23.49 o                         
   5   0   0      15936.41      15422.30       239.49 o                         
   6   0   0      27425.05      28884.79      1854.35 o                         
   7   0   0      17327.15      17219.64        76.20 o                         
   8   0   0        549.01        517.26         7.32 o                         
   9   0   0       7294.58       7307.90        40.33 o                         
  10   0   0       3346.19       3550.72        24.22 o                         
  11   0   0       4750.65       4902.18        49.35 o                         
  12   0   0         40.85         48.08         7.42 o                         
  13   0   0       2193.78       2300.02        40.40 o                         
  14   0   0          0.26         -8.87         8.87 o                         
   1   1   0         12.35         16.92         0.83 o                         
   2   1   0       1738.07       1773.99         9.43 o                         
   3   1   0         37.81         41.21         1.38 o                         
   4   1   0        623.01        640.97         4.10 o                         
   5   1   0       7871.67       7788.24        26.28 o                         
   6   1   0       2446.94       2274.22        10.62 o                         
   7   1   0       1599.78       1537.76         8.45 o                         
   8   1   0        209.63        226.17         3.82 o                         
   9   1   0         79.57         66.21         2.62 o                         
  10   1   0         77.17         78.20         2.99 o                         
  11   1   0        252.61        261.41         8.11 o                         
  12   1   0        236.91        252.87        11.28 o                         
  13   1   0         17.03         11.42         6.09 o                         
  14   1   0         20.02         13.47         8.34 o                         
   0   2   0       4160.67       3918.70        29.34 o                         
   1   2   0        416.39        373.04         3.29 o                         
   2   2   0        625.48        720.91         6.10 o                         
   3   2   0         66.24         72.69         1.83 o                         
   4   2   0       1128.00       1050.71         9.04 o                         
   5   2   0       2452.62       2464.91        13.12 o                         
   6   2   0       3062.17       3064.38        13.92 o                         
   7   2   0         15.20         10.23         0.99 o                         
   8   2   0       1583.45       1503.64         8.47 o                         
   9   2   0        229.82        219.63         5.36 o                         
  10   2   0        203.48        203.70         4.67 o                         
  11   2   0        132.17        140.56         6.80 o                         
  12   2   0          8.56          3.46         3.78 o                         
  13   2   0        318.73        373.24        17.20 o                         
  14   2   0          0.65         -6.08         6.08 o                         
   1   3   0      35679.94      36347.32      1532.46 o                         
   2   3   0       2389.44       2413.12        12.06 o                         
   3   3   0        162.13        203.63         2.60 o                         
   4   3   0         10.82         18.95         1.31 o                         
   5   3   0       7162.63       6878.97        30.48 o                         
   6   3   0       4333.08       4039.72        22.32 o                         
   7   3   0       2310.71       2182.09        13.70 o                         
   8   3   0       1470.10       1432.93        10.98 o                         
   9   3   0         58.77         52.78         2.63 o                         
  10   3   0        537.50        500.45         6.86 o                         
  11   3   0        293.03        290.27         7.70 o                         
  12   3   0       1630.56       1704.35        24.91 o                         
  13   3   0         38.57         23.42         6.66 o                         
  14   3   0         40.07         24.02         7.52 o                         
   1   4   0         89.01        106.95         2.01 o                         
   2   4   0       3803.93       3862.78        16.95 o                         
   3   4   0        777.32        803.53         6.08 o                         
   4   4   0       6707.18       6968.38        31.96 o                         
   5   4   0       5865.70       5836.60        26.48 o                         
   6   4   0       9477.43       9493.09        44.08 o                         
   7   4   0       5531.09       5586.37        27.94 o                         
   8   4   0         72.01         73.00         2.75 o                         
   9   4   0         62.11         51.04         3.02 o                         
  10   4   0          0.08         -1.71         1.71 o                         
  11   4   0       1620.15       1691.71        18.30 o                         
  12   4   0         16.09         23.76         5.68 o                         
  13   4   0        415.09        486.09        18.34 o                         
  14   4   0        114.76         93.84        14.05 o                         
   1   5   0      18827.36      17226.35      1423.58 o                         
   2   5   0         98.09         84.20         2.24 o                         
   3   5   0       2909.93       2990.49        14.74 o                         
   4   5   0       1815.40       1670.70         9.42 o                         
   5   5   0        912.61        926.99         6.33 o                         
   6   5   0        490.84        500.04         5.89 o                         
   7   5   0       3714.53       3661.64        21.03 o                         
   8   5   0       2303.74       2255.36        16.08 o                         
   9   5   0          4.43          0.70         2.25 o                         
  10   5   0        572.13        583.49         8.56 o                         
  11   5   0          4.55          2.00         3.40 o                         
  12   5   0        134.78        163.69        10.83 o                         
  13   5   0        127.71        115.65        11.79 o                         
  14   5   0        414.73        392.79        31.50 o                         
   0   6   0      34636.82      36741.52      2846.14 o                         
   1   6   0         39.60         27.94         1.55 o                         
   2   6   0       2371.80       2146.44        11.80 o                         
   3   6   0        352.00        370.97         4.12 o                         
   4   6   0       4354.16       4704.70        20.03 o                         
   5   6   0       4381.87       4269.18        21.76 o                         
   6   6   0       7219.17       7173.67        34.60 o                         
   7   6   0       1966.73       1917.75        13.77 o                         
   8   6   0         32.23         28.06         2.03 o                         
   9   6   0          6.02         -0.38         2.22 o                         
  10   6   0        695.82        676.10        10.60 o                         
  11   6   0       2543.67       2694.41        28.76 o                         
  12   6   0         11.67          8.38         5.18 o                         
  13   6   0        556.92        592.65        22.23 o                         
   1   7   0        628.84        707.13         6.47 o                         
   2   7   0          3.12          8.47         1.35 o                         
   3   7   0       4606.94       4312.81        20.27 o                         
   4   7   0        148.61        152.18         3.32 o                         
   5   7   0         73.67         74.31         2.49 o                         
   6   7   0         30.98         30.46         1.87 o                         
   7   7   0          0.17         -1.76         1.76 o                         
   8   7   0        631.93        647.96         7.94 o                         
   9   7   0        276.74        257.80         6.58 o                         
  10   7   0        304.59        312.11         8.44 o                         
  11   7   0        208.78        205.14        10.64 o                         
  12   7   0        160.58        134.83        10.63 o                         
  13   7   0          0.05         -7.05         7.05 o                         
   0   8   0        364.19        252.90         5.54 o                         
   1   8   0         15.68         10.93         1.45 o                         
   2   8   0      10145.47      10452.60        41.02 o                         
   3   8   0        964.32        988.48         8.29 o                         
   4   8   0       6125.60       5985.40        25.81 o                         
   5   8   0       1666.08       1668.38        10.55 o                         
   6   8   0       3735.31       3669.30        17.29 o                         
   7   8   0          3.57          2.01         1.64 o                         
   8   8   0        819.14        782.58        10.81 o                         
   9   8   0       1081.25       1080.97        14.78 o                         
  10   8   0         23.81          6.01         4.49 o                         
  11   8   0        976.04       1034.61        23.30 o                         
  12   8   0         30.15         33.50        10.10 o                         
   1   9   0       6107.11       5925.32        27.07 o                         
   2   9   0          0.27          1.55         1.51 o                         
   3   9   0       1459.66       1483.00        11.31 o                         
   4   9   0        178.57        187.72         4.11 o                         
   5   9   0       1303.07       1368.23        11.03 o                         
   6   9   0       1942.83       1982.83        12.04 o                         
   7   9   0       1596.97       1632.97        11.82 o                         
   8   9   0        419.76        398.45         9.85 o                         
   9   9   0         43.05         32.77         5.76 o                         
  10   9   0        843.95        934.64        18.97 o                         
  11   9   0         18.64         17.81         8.55 o                         
  12   9   0        680.23        766.48        34.03 o                         
   0  10   0       5807.38       5815.10        38.64 o                         
   1  10   0         29.03         27.74         2.32 o                         
   2  10   0         34.42         21.57         2.37 o                         
   3  10   0          3.68          9.19         2.08 o                         
   4  10   0        565.01        569.97         7.52 o                         
   5  10   0       1350.60       1407.97        11.43 o                         
   6  10   0       1419.24       1445.88        12.67 o                         
   7  10   0        437.27        419.99         9.72 o                         
   8  10   0          0.41         -1.58         3.47 o                         
   9  10   0          4.89         -4.55         4.55 o                         
  10  10   0          7.91         18.98         6.91 o                         
  11  10   0        423.38        465.77        26.85 o                         
   1  11   0       3195.98       3202.91        19.61 o                         
   2  11   0        136.46        146.79         4.55 o                         
   3  11   0      13446.39      13287.33        50.37 o                         
   4  11   0       3290.36       3234.08        19.63 o                         
   5  11   0       1495.19       1508.77        13.90 o                         
   6  11   0        542.44        531.68        10.06 o                         
   7  11   0       1756.97       1802.27        21.60 o                         
   8  11   0       1072.28       1116.91        25.73 o                         
   9  11   0        149.90        130.50        17.23 o                         
  10  11   0       1452.64       1524.49        35.37 o                         
  11  11   0          0.02         28.34         9.84 o                         
   0  12   0       7487.54       7659.12        52.46 o                         
   1  12   0         24.02         20.16         2.37 o                         
   2  12   0       2574.04       2580.42        18.26 o                         
   3  12   0          1.00          3.46         2.29 o                         
   4  12   0        515.80        562.18         9.83 o                         
   5  12   0       1523.91       1576.95        15.58 o                         
   6  12   0        636.55        647.98        11.62 o                         
   7  12   0        243.51        282.36        10.66 o                         
   8  12   0        697.60        694.33        22.93 o                         
   9  12   0        192.68        213.44        14.99 o                         
  10  12   0          4.78         -7.08         7.39 o                         
   1  13   0        160.32        134.41         5.21 o                         
   2  13   0        172.76        151.06         5.89 o                         
   3  13   0        145.64        155.26         6.25 o                         
   4  13   0          3.05         -2.98         2.98 o                         
   5  13   0          7.17          2.91         4.11 o                         
   6  13   0        118.81        122.68        10.01 o                         
   7  13   0        271.16        254.65        17.27 o                         
   8  13   0         36.83         33.51         4.79 o                         
   9  13   0         95.34        138.93        15.18 o                         
   0  14   0        258.48        220.82        12.42 o                         
   1  14   0        176.62        179.02         8.19 o                         
   2  14   0        185.26        180.44         7.81 o                         
   3  14   0         12.71          9.21         4.78 o                         
   4  14   0        289.51        279.32        14.34 o                         
   5  14   0          4.38          3.09         4.85 o                         
   6  14   0        114.64        120.56        11.75 o                         
   7  14   0          3.41          4.12         4.89 o                         
   8  14   0        228.32        208.41        21.02 o                         
   1  15   0       1745.76       1672.15        28.90 o                         
   2  15   0          8.13          8.74         5.58 o                         
   3  15   0       1341.77       1450.02        28.53 o                         
   4  15   0        159.76        185.76        13.25 o                         
   5  15   0        285.20        295.24        17.27 o                         
   6  15   0        513.93        521.78        23.00 o                         
   0  16   0         30.47         47.77        12.76 o                         
   1  16   0          1.31         16.56         7.72 o                         
   2  16   0        114.96        140.85        18.21 o                         
   3  16   0          0.39         16.32        11.30 o                         
   4  16   0        125.62        154.87        14.38 o                         
 -14   1   1        382.84        359.50        28.29 o                         
 -13   1   1         74.29         75.31         8.74 o                         
 -12   1   1       4080.40       4244.64        28.60 o                         
 -11   1   1        458.27        487.89         7.59 o                         
 -10   1   1       2493.32       2485.26        14.86 o                         
  -9   1   1       2400.79       2393.14        13.77 o                         
  -8   1   1       1170.88       1074.38         7.76 o                         
  -7   1   1      20246.74      20676.37        84.02 o                         
  -6   1   1       2401.31       2302.90        10.27 o                         
  -5   1   1      23119.49      24594.12      1025.78 o                         
  -4   1   1        402.72        435.91         3.42 o                         
  -3   1   1        903.28        736.57         4.70 o                         
  -2   1   1        118.32        139.48         2.32 o                         
  -1   1   1      35718.12      31491.17      2019.22 o                         
   1   1   1      27880.06      28593.88       645.81 o                         
   2   1   1       7723.96       6751.13       347.06 o                         
   3   1   1         37.26         17.50         0.69 o                         
   4   1   1      12486.86      12459.98       138.58 o                         
   5   1   1       1517.25       1419.95         6.62 o                         
   6   1   1      27105.74      27819.02      2198.93 o                         
   7   1   1        531.90        532.74         4.51 o                         
   8   1   1        681.83        728.45         5.68 o                         
   9   1   1        287.80        279.26         4.54 o                         
  10   1   1       2210.98       2292.85        14.53 o                         
  11   1   1        734.43        717.92         9.41 o                         
  12   1   1       1529.64       1668.19        22.42 o                         
  13   1   1        374.26        380.71        25.47 o                         
  14   1   1         60.64         29.41         8.60 o                         
 -14   2   1         24.34         11.43         6.50 o                         
 -13   2   1        689.71        718.11        20.39 o                         
 -12   2   1         95.11         87.15         6.09 o                         
 -11   2   1       1417.75       1415.85        17.98 o                         
 -10   2   1         19.17         14.22         1.95 o                         
  -9   2   1          7.06          2.42         1.18 o                         
  -8   2   1        119.88        109.68         2.66 o                         
  -7   2   1       1527.61       1528.33         8.51 o                         
  -6   2   1       9196.53       8917.96        35.36 o                         
  -5   2   1       1692.54       1677.15         9.68 o                         
  -4   2   1       5902.36       5852.50        26.90 o                         
  -3   2   1       2734.24       2845.62        15.00 o                         
  -2   2   1      24762.30      23304.69      2769.86 o                         
  -1   2   1        348.22        339.00         3.17 o                         
   0   2   1       2916.04       3055.47        13.54 o                         
   1   2   1          7.73          8.50         0.59 o                         
   2   2   1       1672.96       1596.26         8.44 o                         
   3   2   1        236.50        270.93         2.44 o                         
   4   2   1       2618.23       2387.86        16.02 o                         
   5   2   1       9804.17       9776.09        43.55 o                         
   6   2   1       3801.66       4018.27        16.33 o                         
   7   2   1       2461.58       2347.22        11.86 o                         
   8   2   1        922.46        959.81         6.65 o                         
   9   2   1          1.52          0.47         1.10 o                         
  10   2   1         75.70         78.24         3.08 o                         
  11   2   1       1506.29       1545.18        17.10 o                         
  12   2   1         48.04         38.64         5.41 o                         
  13   2   1        440.00        449.29        15.25 o                         
  14   2   1        136.11        108.30        10.85 o                         
 -14   3   1         21.47         11.71        10.23 o                         
 -13   3   1         25.64         24.70         8.17 o                         
 -12   3   1        231.74        214.17         9.71 o                         
 -11   3   1         30.78         31.81         3.55 o                         
 -10   3   1        209.61        178.37         4.31 o                         
  -9   3   1       1588.04       1643.03        12.07 o                         
  -8   3   1          0.10         -0.72         1.29 o                         
  -7   3   1       2140.63       2261.85        13.50 o                         
  -6   3   1         15.93          8.59         1.65 o                         
  -5   3   1       5509.73       5683.09        25.73 o                         
  -4   3   1         14.01         34.56         1.69 o                         
  -3   3   1       2732.55       2706.09        17.53 o                         
  -2   3   1        168.24        208.42         2.55 o                         
  -1   3   1       1303.72       1293.28         7.94 o                         
   0   3   1      86385.08      91508.55      3294.06 o                         
   1   3   1        797.74        793.76         4.76 o                         
   2   3   1      20146.12      22449.62      1184.65 o                         
   3   3   1        312.03        279.39         3.58 o                         
   4   3   1       1827.37       2016.84        10.82 o                         
   5   3   1        153.08        195.22         3.82 o                         
   6   3   1       1170.19       1182.07         8.29 o                         
   7   3   1         51.18         52.48         2.43 o                         
   8   3   1        123.46        123.14         3.86 o                         
   9   3   1        630.88        613.50         7.89 o                         
  10   3   1          5.59          6.49         2.27 o                         
  11   3   1         30.89         37.49         3.55 o                         
  12   3   1        302.16        332.58        14.08 o                         
  13   3   1         46.85         18.38         6.61 o                         
  14   3   1          5.24         -3.16         7.96 o                         
 -14   4   1         56.80         43.91         9.84 o                         
 -13   4   1        361.72        368.96        19.42 o                         
 -12   4   1        131.37        132.31         8.24 o                         
 -11   4   1        823.90        851.83        12.71 o                         
 -10   4   1         35.77         23.33         2.52 o                         
  -9   4   1         60.56         51.74         2.57 o                         
  -8   4   1        129.94        115.35         3.01 o                         
  -7   4   1        218.05        184.35         6.18 o                         
  -6   4   1       3511.15       3389.38        19.70 o                         
  -5   4   1       4942.06       5195.21        24.10 o                         
  -4   4   1          6.50         11.90         0.84 o                         
  -3   4   1       1027.08       1008.49         6.57 o                         
  -2   4   1       2070.73       2061.95        10.62 o                         
  -1   4   1       1041.69       1072.76         6.36 o                         
   0   4   1        639.13        580.89         4.38 o                         
   1   4   1       1172.31       1224.44         7.17 o                         
   2   4   1          5.10          5.61         0.79 o                         
   3   4   1       1311.65       1478.30         8.88 o                         
   4   4   1         73.45         55.56         2.06 o                         
   5   4   1        935.67        860.84         8.57 o                         
   6   4   1          4.67         43.89         2.47 o                         
   7   4   1       1895.07       2021.46        13.09 o                         
   8   4   1       3849.36       3873.95        21.26 o                         
   9   4   1        248.48        253.80         6.12 o                         
  10   4   1        166.80        171.07         4.93 o                         
  11   4   1        611.84        623.38        12.02 o                         
  12   4   1         41.24         32.59         7.17 o                         
  13   4   1        398.49        410.80        18.08 o                         
  14   4   1         37.35         46.15        11.15 o                         
 -14   5   1        142.15        100.36        11.89 o                         
 -13   5   1        259.16        263.57        14.03 o                         
 -12   5   1       4095.13       4329.71        60.89 o                         
 -11   5   1        442.05        491.41        10.65 o                         
 -10   5   1        166.36        158.80         5.15 o                         
  -9   5   1         10.13          1.70         2.45 o                         
  -8   5   1        543.00        542.60         8.12 o                         
  -7   5   1       2295.72       2221.88        15.98 o                         
  -6   5   1       2919.18       2947.04        18.18 o                         
  -5   5   1      11110.95      10811.23        45.66 o                         
  -4   5   1         95.06         76.49         2.09 o                         
  -3   5   1        128.16        123.21         3.02 o                         
  -2   5   1         39.57         33.44         1.51 o                         
  -1   5   1      13788.84      12902.76        95.77 o                         
   0   5   1       7588.27       7701.25        27.57 o                         
   1   5   1       8862.26       8187.85        29.36 o                         
   2   5   1       2912.02       3276.74        14.46 o                         
   3   5   1       1037.27       1087.58         7.42 o                         
   4   5   1       1746.56       1726.82         9.80 o                         
   5   5   1       4276.18       4279.33        18.02 o                         
   6   5   1       7968.69       7777.97        34.59 o                         
   7   5   1        257.42        251.44         5.95 o                         
   8   5   1        331.99        363.77         6.92 o                         
   9   5   1         37.50         28.68         2.39 o                         
  10   5   1       1476.04       1505.80        13.72 o                         
  11   5   1        325.93        305.19         9.50 o                         
  12   5   1        700.69        745.36        19.50 o                         
  13   5   1         55.38         47.42         7.89 o                         
  14   5   1         77.95         84.66        13.34 o                         
 -13   6   1         10.91          4.20        10.05 o                         
 -12   6   1          0.35         -1.17         6.39 o                         
 -11   6   1        243.24        280.45        12.62 o                         
 -10   6   1        353.22        338.05         7.92 o                         
  -9   6   1       1098.66       1113.37        10.67 o                         
  -8   6   1       1208.21       1142.70        11.51 o                         
  -7   6   1          7.08         -0.18         1.84 o                         
  -6   6   1         59.43         90.13         3.62 o                         
  -5   6   1       1221.50       1178.84         8.71 o                         
  -4   6   1       6942.25       7109.33        28.55 o                         
  -3   6   1        126.83        120.87         2.60 o                         
  -2   6   1       2160.63       2127.72        11.47 o                         
  -1   6   1       5413.24       5444.25        22.11 o                         
   0   6   1       4152.78       4516.55        17.88 o                         
   1   6   1         44.35         69.05         2.26 o                         
   2   6   1       1851.37       1831.37        10.73 o                         
   3   6   1       1172.16       1049.98         7.21 o                         
   4   6   1        356.04        393.29         4.46 o                         
   5   6   1        723.85        660.43         6.51 o                         
   6   6   1        218.01        206.96         4.63 o                         
   7   6   1        926.52        935.29         7.09 o                         
   8   6   1         20.78         13.19         1.87 o                         
   9   6   1       1338.55       1328.10        11.46 o                         
  10   6   1         81.01         84.68         4.70 o                         
  11   6   1          0.14         10.31         4.05 o                         
  12   6   1          0.31         -4.86         4.86 o                         
  13   6   1         15.69         19.49         7.43 o                         
 -13   7   1        137.32        113.34        16.98 o                         
 -12   7   1       1637.62       1867.81        48.15 o                         
 -11   7   1         73.64         70.13         6.49 o                         
 -10   7   1       1825.73       1823.79        18.91 o                         
  -9   7   1       1181.91       1220.16        14.30 o                         
  -8   7   1         77.78         75.25         3.32 o                         
  -7   7   1       1554.57       1569.25        11.99 o                         
  -6   7   1       2978.87       3003.63        15.69 o                         
  -5   7   1       6254.08       6075.50        28.89 o                         
  -4   7   1       5103.84       5384.04        24.26 o                         
  -3   7   1       4742.67       4777.27        21.20 o                         
  -2   7   1         48.37         22.89         1.70 o                         
  -1   7   1       3741.34       3475.48        17.44 o                         
   0   7   1         20.54         64.39         2.09 o                         
   1   7   1       6603.75       6503.26        26.31 o                         
   2   7   1          7.92         15.58         1.61 o                         
   3   7   1       1104.87       1083.16         8.43 o                         
   4   7   1       5326.49       5247.79        23.42 o                         
   5   7   1       3739.20       3789.72        17.88 o                         
   6   7   1       2080.66       2060.00        12.30 o                         
   7   7   1        676.15        637.11         9.31 o                         
   8   7   1        495.30        525.65         7.00 o                         
   9   7   1         89.97         77.88         4.62 o                         
  10   7   1        596.80        628.79        11.30 o                         
  11   7   1         32.58         27.46         5.61 o                         
  12   7   1        505.72        572.54        18.62 o                         
  13   7   1          2.15         -7.01         7.01 o                         
 -12   8   1         62.56         51.57        10.44 o                         
 -11   8   1        636.95        708.01        23.54 o                         
 -10   8   1        110.49         91.81         6.69 o                         
  -9   8   1          7.50          0.21         3.13 o                         
  -8   8   1        200.02        191.43         5.70 o                         
  -7   8   1        570.09        570.28         7.61 o                         
  -6   8   1       1089.04       1137.05         8.45 o                         
  -5   8   1        273.01        265.04         4.36 o                         
  -4   8   1        330.20        330.45         4.83 o                         
  -3   8   1       1492.62       1344.10         9.83 o                         
  -2   8   1         31.75         29.66         2.17 o                         
  -1   8   1        272.18        322.36         4.89 o                         
   0   8   1       1121.29        937.89         7.69 o                         
   1   8   1        728.66        867.98         7.61 o                         
   2   8   1        570.16        575.24         6.82 o                         
   3   8   1       1766.86       1703.13        12.09 o                         
   4   8   1         13.03          8.07         1.54 o                         
   5   8   1         23.49         25.35         1.66 o                         
   6   8   1       1034.76       1026.87         7.47 o                         
   7   8   1        778.25        790.95         7.53 o                         
   8   8   1        345.52        311.87         6.72 o                         
   9   8   1        479.53        492.07        10.30 o                         
  10   8   1        154.94        149.95         8.62 o                         
  11   8   1        393.82        450.16        18.25 o                         
  12   8   1        110.32         99.22        11.07 o                         
 -12   9   1        147.12        123.34        13.81 o                         
 -11   9   1         20.98          8.67         6.11 o                         
 -10   9   1        132.24        106.32         7.77 o                         
  -9   9   1         45.18         29.81         5.73 o                         
  -8   9   1         19.88         14.81         3.53 o                         
  -7   9   1        442.21        447.81         6.34 o                         
  -6   9   1        202.76        201.39         3.98 o                         
  -5   9   1          5.81          7.78         1.73 o                         
  -4   9   1        900.61        901.07         8.31 o                         
  -3   9   1        599.12        671.98         7.42 o                         
  -2   9   1        659.10        638.31         7.05 o                         
  -1   9   1         29.30         29.76         2.18 o                         
   0   9   1         62.73         53.67         2.07 o                         
   1   9   1        157.02        178.22         4.27 o                         
   2   9   1          5.62          1.27         1.56 o                         
   3   9   1        128.69        128.48         3.68 o                         
   4   9   1       1235.96       1249.40        10.59 o                         
   5   9   1        158.11        162.12         4.41 o                         
   6   9   1        472.41        475.67         5.87 o                         
   7   9   1        131.86        140.19         3.13 o                         
   8   9   1        422.21        436.79         9.41 o                         
   9   9   1         15.47          3.56         5.00 o                         
  10   9   1        168.50        176.39        10.97 o                         
  11   9   1         82.22        102.36         9.09 o                         
  12   9   1         79.02         58.32        15.96 o                         
 -11  10   1       1179.50       1309.56        31.31 o                         
 -10  10   1        295.33        336.02        23.04 o                         
  -9  10   1        756.07        799.51        25.75 o                         
  -8  10   1       1139.29       1192.77        16.71 o                         
  -7  10   1         17.25         10.56         2.94 o                         
  -6  10   1       2371.35       2512.80        16.19 o                         
  -5  10   1        644.21        603.70         7.14 o                         
  -4  10   1       3493.78       3495.61        20.96 o                         
  -3  10   1        321.46        314.24         5.94 o                         
  -2  10   1       5403.99       5427.96        27.82 o                         
  -1  10   1       2494.95       2505.92        15.74 o                         
   0  10   1       5052.41       4860.05        24.26 o                         
   1  10   1        178.83        186.69         4.55 o                         
   2  10   1       5391.19       5307.33        26.05 o                         
   3  10   1       8054.24       8124.26        35.47 o                         
   4  10   1        462.96        454.88         7.34 o                         
   5  10   1       3949.00       3963.73        22.22 o                         
   6  10   1        103.92        102.61         4.41 o                         
   7  10   1       3671.37       3714.45        26.83 o                         
   8  10   1         68.86         58.33         5.66 o                         
   9  10   1       1539.83       1589.09        33.85 o                         
  10  10   1         77.56         77.08         8.42 o                         
  11  10   1        288.59        309.82        27.82 o                         
 -11  11   1        169.60        187.83        14.51 o                         
 -10  11   1        166.72        180.03        17.59 o                         
  -9  11   1        259.09        236.69        21.45 o                         
  -8  11   1          5.20         10.21         6.80 o                         
  -7  11   1       1195.17       1232.07        18.47 o                         
  -6  11   1        342.65        366.41         8.97 o                         
  -5  11   1       1495.46       1580.30        14.00 o                         
  -4  11   1         39.72         38.45         3.01 o                         
  -3  11   1        533.31        564.51         7.64 o                         
  -2  11   1        302.93        278.91         5.80 o                         
  -1  11   1       4083.45       3884.44        21.63 o                         
   0  11   1        633.45        629.73         8.51 o                         
   1  11   1       3632.79       3385.39        19.79 o                         
   2  11   1         82.79         74.21         3.46 o                         
   3  11   1          1.08         17.02         2.55 o                         
   4  11   1       3033.88       3112.92        18.75 o                         
   5  11   1          0.90          1.15         2.69 o                         
   6  11   1       4042.56       4035.58        30.91 o                         
   7  11   1          1.91          3.31         4.38 o                         
   8  11   1        161.28        138.83        10.63 o                         
   9  11   1          0.46          3.07         6.35 o                         
  10  11   1        216.10        233.17        17.95 o                         
  11  11   1        726.46        801.74        28.52 o                         
 -10  12   1        347.47        302.62        19.23 o                         
  -9  12   1        613.10        661.23        26.59 o                         
  -8  12   1        172.18        186.09         8.86 o                         
  -7  12   1          1.28         -3.74         3.74 o                         
  -6  12   1        222.16        240.08         8.20 o                         
  -5  12   1          0.20         -2.56         2.56 o                         
  -4  12   1       2829.33       2800.14        21.38 o                         
  -3  12   1         27.11         26.02         2.73 o                         
  -2  12   1        897.34        939.70        10.58 o                         
  -1  12   1        154.52        137.91         4.08 o                         
   0  12   1          6.76          9.86         2.38 o                         
   1  12   1         28.62         17.32         2.50 o                         
   2  12   1       1272.26       1319.73        12.63 o                         
   3  12   1       1612.37       1596.25        14.58 o                         
   4  12   1        696.86        679.56        10.56 o                         
   5  12   1        867.43        848.84        11.67 o                         
   6  12   1        439.46        434.22         9.76 o                         
   7  12   1        124.74        132.34         8.33 o                         
   8  12   1         46.25         37.19         7.26 o                         
   9  12   1        990.24        973.44        27.41 o                         
  10  12   1          3.01         -4.09         7.22 o                         
  -9  13   1        215.14        236.02        24.22 o                         
  -8  13   1         18.98         20.13         6.26 o                         
  -7  13   1        574.49        643.15        20.25 o                         
  -6  13   1        209.16        190.39        11.78 o                         
  -5  13   1        321.94        321.69        12.09 o                         
  -4  13   1        743.10        770.62        15.34 o                         
  -3  13   1        596.27        596.70        10.63 o                         
  -2  13   1         75.45         62.47         4.32 o                         
  -1  13   1       1179.59       1169.19        13.00 o                         
   0  13   1         26.84         20.56         3.32 o                         
   1  13   1       1142.49       1139.09        13.03 o                         
   2  13   1         22.33          8.61         2.99 o                         
   3  13   1         97.62         78.86         5.28 o                         
   4  13   1        315.64        313.99         9.34 o                         
   5  13   1         38.12         44.82         5.76 o                         
   6  13   1        351.82        352.14        16.38 o                         
   7  13   1        735.60        805.91        26.53 o                         
   8  13   1        274.51        263.05        15.61 o                         
   9  13   1         40.73         56.84        12.03 o                         
  -8  14   1        178.59        111.77         8.31 o                         
  -7  14   1         28.03         17.19         6.65 o                         
  -6  14   1        452.08        478.91        16.93 o                         
  -5  14   1        137.41        131.03         8.92 o                         
  -4  14   1        669.95        653.95        19.44 o                         
  -3  14   1        436.74        352.20        16.79 o                         
  -2  14   1        415.27        425.72        10.63 o                         
  -1  14   1        680.38        653.42        13.33 o                         
   0  14   1        673.85        660.90        12.35 o                         
   1  14   1        112.66         90.49         6.01 o                         
   2  14   1        389.75        361.34        11.16 o                         
   3  14   1        222.28        172.98         9.74 o                         
   4  14   1          2.89         -2.67         4.39 o                         
   5  14   1        699.53        764.76        20.29 o                         
   6  14   1         35.10         47.30         7.35 o                         
   7  14   1        242.16        240.18        12.83 o                         
   8  14   1        243.54        188.58        17.56 o                         
  -6  15   1          4.29         11.85         6.57 o                         
  -5  15   1          2.02          0.08         7.50 o                         
  -4  15   1          6.54          0.67         5.45 o                         
  -3  15   1        140.33        115.31        10.01 o                         
  -2  15   1          1.26         11.03         5.75 o                         
  -1  15   1          0.44          4.23         5.79 o                         
   0  15   1        194.05        202.57        14.53 o                         
   1  15   1          3.98         15.27         6.83 o                         
   2  15   1         56.20         61.62         8.43 o                         
   3  15   1        112.90        122.62        10.28 o                         
   4  15   1         41.16         50.08         7.35 o                         
   5  15   1         29.56          8.81         8.13 o                         
   6  15   1         11.77          8.41        10.12 o                         
  -4  16   1        700.88        775.67        27.42 o                         
  -3  16   1          2.50         -4.18        10.63 o                         
  -2  16   1       1156.51       1273.12        34.28 o                         
  -1  16   1          7.77         14.59         7.86 o                         
   0  16   1        770.85        850.28        25.91 o                         
   1  16   1        140.89        124.29        14.63 o                         
   2  16   1        990.02       1079.16        46.85 o                         
   3  16   1        867.89        915.24        31.39 o                         
   4  16   1         14.96         15.06         8.07 o                         
 -14   0   2        263.49        221.96        20.78 o                         
 -13   0   2       1490.73       1362.66        57.07 o                         
 -12   0   2       5206.79       5386.24        50.65 o                         
 -11   0   2       1260.82       1189.40        18.25 o                         
 -10   0   2        162.93        140.76         4.65 o                         
  -9   0   2          7.04          5.70         2.01 o                         
  -8   0   2      19643.77      19786.02        91.07 o                         
  -7   0   2        219.91        241.81         5.17 o                         
  -6   0   2      20095.79      19019.70       316.00 o                         
  -5   0   2       8125.88       8243.01        40.08 o                         
  -4   0   2         22.03         16.87         1.09 o                         
  -3   0   2       3227.03       2977.85        14.59 o                         
  -2   0   2      10353.56       8808.16       655.26 o                         
   1   0   2      15961.12      15527.17       671.97 o                         
   2   0   2          7.43          5.10         0.59 o                         
   3   0   2       1023.06       1000.02         7.43 o                         
   4   0   2        227.60        191.98         3.07 o                         
   5   0   2      26474.00      26533.85      1715.64 o                         
   6   0   2       2955.12       2896.01        17.63 o                         
   7   0   2       3500.10       3365.58        20.52 o                         
   8   0   2       1230.11       1227.62        11.85 o                         
   9   0   2         24.40         22.50         2.88 o                         
  10   0   2       2507.23       2674.97        22.12 o                         
  11   0   2       1159.96       1177.00        20.01 o                         
  12   0   2       1957.11       2088.72        26.43 o                         
  13   0   2        237.04        270.71        14.83 o                         
  14   0   2        178.64        179.72        19.35 o                         
 -14   1   2         28.85          3.76         7.25 o                         
 -13   1   2        127.76        124.32        10.21 o                         
 -12   1   2         10.47         18.02         4.55 o                         
 -11   1   2       1034.31       1084.95        13.91 o                         
 -10   1   2        118.31         92.03         3.20 o                         
  -9   1   2        116.18        103.27         3.52 o                         
  -8   1   2        192.52        208.90         3.82 o                         
  -7   1   2        579.72        607.42         4.66 o                         
  -6   1   2         22.21          9.80         0.95 o                         
  -5   1   2       3597.52       3523.27        13.93 o                         
  -4   1   2        683.59        647.64         4.46 o                         
  -3   1   2          0.75          1.20         0.40 o                         
  -2   1   2       8793.86       8604.33       656.96 o                         
  -1   1   2       2523.01       2456.77        16.89 o                         
   0   1   2       1835.42       1588.92        15.57 o                         
   1   1   2       3708.71       3750.10        63.65 o                         
   2   1   2        488.33        487.70         3.65 o                         
   3   1   2       2420.13       2383.70        10.78 o                         
   4   1   2       3012.58       2898.36        12.50 o                         
   5   1   2        728.63        740.19         4.92 o                         
   6   1   2       4693.58       4874.77        17.73 o                         
   7   1   2         80.79         52.65         2.04 o                         
   8   1   2         18.51         42.23         1.80 o                         
   9   1   2        424.03        446.57         5.67 o                         
  10   1   2       2172.85       2257.02        13.84 o                         
  11   1   2         45.45         35.48         3.00 o                         
  12   1   2          9.56          8.58         3.46 o                         
  13   1   2         12.05         10.81         5.26 o                         
  14   1   2         40.29         10.58         9.56 o                         
 -14   2   2         65.43         25.97        10.71 o                         
 -13   2   2          0.50         -3.37         4.13 o                         
 -12   2   2         75.27         61.15         5.48 o                         
 -11   2   2        105.31         94.90         5.29 o                         
 -10   2   2        325.25        340.75         5.47 o                         
  -9   2   2        768.27        734.34         6.40 o                         
  -8   2   2        656.32        695.74         5.91 o                         
  -7   2   2        245.44        289.90         3.66 o                         
  -6   2   2       8936.13       9124.35        36.02 o                         
  -5   2   2         48.70         84.61         2.71 o                         
  -4   2   2       5481.44       5363.71        23.03 o                         
  -3   2   2         22.23         45.03         1.35 o                         
  -2   2   2       5779.84       6053.68        33.90 o                         
  -1   2   2        345.14        329.94         3.04 o                         
   0   2   2       2695.27       2661.79        11.34 o                         
   1   2   2        347.01        336.74         2.79 o                         
   2   2   2      17622.22      18562.35       660.51 o                         
   3   2   2         10.19         10.52         1.02 o                         
   4   2   2       1211.93       1459.66         7.09 o                         
   5   2   2       7274.82       7680.89        27.56 o                         
   6   2   2       2763.36       2889.58        12.43 o                         
   7   2   2        124.01        116.86         3.48 o                         
   8   2   2          8.46          5.40         1.11 o                         
   9   2   2          0.61         -1.12         1.12 o                         
  10   2   2        196.90        198.56         3.69 o                         
  11   2   2         10.87          5.36         2.40 o                         
  12   2   2        618.64        590.01        14.45 o                         
  13   2   2         94.44         92.60        10.81 o                         
  14   2   2         27.97          7.46        11.70 o                         
 -14   3   2         89.62         55.33        15.71 o                         
 -13   3   2         48.89         41.78         7.09 o                         
 -12   3   2        432.28        440.20        11.87 o                         
 -11   3   2        718.60        714.42        11.30 o                         
 -10   3   2         26.28         17.29         2.06 o                         
  -9   3   2        248.11        223.68         4.76 o                         
  -8   3   2        130.04        126.62         3.64 o                         
  -7   3   2       5492.45       5404.09        24.54 o                         
  -6   3   2         99.93        132.58         3.76 o                         
  -5   3   2       6240.00       6004.53        26.85 o                         
  -4   3   2        882.02        898.27         6.29 o                         
  -3   3   2       1834.87       1934.07         8.87 o                         
  -2   3   2       6346.90       6182.25        24.57 o                         
  -1   3   2      51138.39      51306.62      1641.05 o                         
   0   3   2      41133.53      43642.70      1769.62 o                         
   1   3   2      13912.73      13812.40      1157.76 o                         
   2   3   2       2419.49       2496.91        12.67 o                         
   3   3   2        211.94        187.30         2.32 o                         
   4   3   2         32.25         28.62         1.27 o                         
   5   3   2        919.36        886.38         5.78 o                         
   6   3   2       5225.49       5133.37        23.25 o                         
   7   3   2         36.65         27.15         2.14 o                         
   8   3   2         33.72         33.87         2.62 o                         
   9   3   2        418.86        416.76         6.63 o                         
  10   3   2         13.67          9.14         2.08 o                         
  11   3   2        523.01        555.33         9.60 o                         
  12   3   2        927.89        989.43        18.43 o                         
  13   3   2          2.65         -5.85         5.85 o                         
  14   3   2         91.25         78.44        10.01 o                         
 -14   4   2         39.24          7.76        10.05 o                         
 -13   4   2        166.58        161.18        10.95 o                         
 -12   4   2        730.93        753.80        16.28 o                         
 -11   4   2        169.75        174.74         6.91 o                         
 -10   4   2        482.41        472.13         6.96 o                         
  -9   4   2        340.88        313.82         5.75 o                         
  -8   4   2        706.36        689.20         6.73 o                         
  -7   4   2        450.48        467.46         6.80 o                         
  -6   4   2       5064.98       4786.96        24.47 o                         
  -5   4   2       1073.95        970.85         7.78 o                         
  -4   4   2        136.35        165.74         2.55 o                         
  -3   4   2          3.73          2.69         0.69 o                         
  -2   4   2        123.91        105.22         2.04 o                         
  -1   4   2      17058.87      16445.26      1210.38 o                         
   0   4   2         17.46         35.04         1.19 o                         
   1   4   2       4405.27       4225.43        16.34 o                         
   2   4   2       7516.26       7500.37        51.84 o                         
   3   4   2          4.83          5.70         0.82 o                         
   4   4   2        193.27        163.11         2.57 o                         
   5   4   2       2301.50       2085.72        11.31 o                         
   6   4   2        409.16        367.73         3.60 o                         
   7   4   2       6370.69       6525.06        30.86 o                         
   8   4   2       1919.05       1868.71        13.46 o                         
   9   4   2        217.28        190.29         4.63 o                         
  10   4   2        106.23         91.79         3.80 o                         
  11   4   2        235.35        237.83         8.46 o                         
  12   4   2        697.21        725.41        19.65 o                         
  13   4   2          7.59          7.28         7.09 o                         
  14   4   2        135.50        118.29        12.34 o                         
 -14   5   2        159.75        115.68        14.25 o                         
 -13   5   2         81.74         77.49         9.81 o                         
 -12   5   2        123.33        155.42         9.95 o                         
 -11   5   2        198.77        207.41         7.96 o                         
 -10   5   2        951.53        919.38        10.92 o                         
  -9   5   2       1566.10       1564.66        14.65 o                         
  -8   5   2        107.24         93.48         3.98 o                         
  -7   5   2       1311.54       1240.31        11.27 o                         
  -6   5   2          2.45         -1.31         1.31 o                         
  -5   5   2       2662.94       2603.16        13.93 o                         
  -4   5   2        994.20       1024.18         6.94 o                         
  -3   5   2       3135.72       3240.80        18.36 o                         
  -2   5   2        242.32        243.52         3.02 o                         
  -1   5   2       7662.44       7743.13        28.84 o                         
   0   5   2       2143.53       2314.51        11.20 o                         
   1   5   2        812.33        790.60         5.29 o                         
   2   5   2       1508.89       1533.19         8.64 o                         
   3   5   2       1012.09       1015.72         7.19 o                         
   4   5   2         68.80         59.08         2.06 o                         
   5   5   2        655.20        759.70         5.90 o                         
   6   5   2        990.09        989.77         7.95 o                         
   7   5   2        121.12         88.02         3.44 o                         
   8   5   2        590.43        535.35         6.75 o                         
   9   5   2         13.53          2.77         1.84 o                         
  10   5   2          8.57          2.41         2.31 o                         
  11   5   2          8.75         -2.67         3.69 o                         
  12   5   2         78.13         84.38         8.44 o                         
  13   5   2         15.94          5.85         6.03 o                         
 -13   6   2        586.88        639.03        24.25 o                         
 -12   6   2       1392.58       1511.08        34.56 o                         
 -11   6   2       1296.68       1342.04        19.65 o                         
 -10   6   2        529.55        564.49         9.06 o                         
  -9   6   2        137.48        126.54         5.09 o                         
  -8   6   2        680.06        679.61         9.30 o                         
  -7   6   2        111.99         98.79         3.88 o                         
  -6   6   2      12849.56      12787.18        57.29 o                         
  -5   6   2        195.00        156.44         3.34 o                         
  -4   6   2        222.48        173.30         3.49 o                         
  -3   6   2        629.72        719.08         6.00 o                         
  -2   6   2       1236.00       1108.31         7.72 o                         
  -1   6   2       8513.26       8282.52        30.22 o                         
   0   6   2       6301.12       5786.61        21.69 o                         
   1   6   2       1356.38       1178.81         8.16 o                         
   2   6   2       2542.11       2717.38        15.08 o                         
   3   6   2         27.13         39.66         1.86 o                         
   4   6   2        362.38        414.29         4.24 o                         
   5   6   2       7216.83       7032.48        30.71 o                         
   6   6   2          3.39          1.96         1.67 o                         
   7   6   2       1411.39       1406.58        10.56 o                         
   8   6   2         44.18         41.85         2.76 o                         
   9   6   2         39.41         27.11         2.35 o                         
  10   6   2        514.21        482.35         9.20 o                         
  11   6   2        383.80        388.28        11.64 o                         
  12   6   2        164.27        178.70        11.36 o                         
  13   6   2          0.19         -5.82         5.82 o                         
 -13   7   2          5.87          3.97        12.81 o                         
 -12   7   2        140.07        159.47        13.54 o                         
 -11   7   2          6.09         -4.06         4.06 o                         
 -10   7   2        157.99        143.58         6.40 o                         
  -9   7   2        588.87        562.07         9.28 o                         
  -8   7   2        108.02        112.30         4.43 o                         
  -7   7   2        212.09        216.16         5.04 o                         
  -6   7   2        591.94        636.05         5.46 o                         
  -5   7   2         61.92         61.56         2.62 o                         
  -4   7   2       1562.60       1538.92        10.28 o                         
  -3   7   2        150.95         76.09         2.60 o                         
  -2   7   2       2991.80       2751.03        14.08 o                         
  -1   7   2       5903.06       5883.14        23.75 o                         
   0   7   2       1116.49       1119.39         7.62 o                         
   1   7   2       4115.87       4314.84        19.30 o                         
   2   7   2       4674.80       4468.38        20.34 o                         
   3   7   2       2349.88       2350.51        12.83 o                         
   4   7   2       1159.04       1115.14         8.09 o                         
   5   7   2       1431.53       1440.54         9.41 o                         
   6   7   2       2746.00       2768.04        13.92 o                         
   7   7   2        344.93        352.71         7.50 o                         
   8   7   2         13.68         11.11         2.35 o                         
   9   7   2       1581.76       1597.97        16.77 o                         
  10   7   2         57.38         53.06         5.29 o                         
  11   7   2        158.60        144.47        11.65 o                         
  12   7   2        423.51        426.87        16.44 o                         
  13   7   2          4.77         -8.72         8.72 o                         
 -12   8   2         15.96         16.71        13.02 o                         
 -11   8   2        504.92        548.38        17.78 o                         
 -10   8   2        284.47        244.84        10.72 o                         
  -9   8   2        273.59        226.15         8.00 o                         
  -8   8   2        356.18        390.61         7.01 o                         
  -7   8   2        294.03        306.41         5.67 o                         
  -6   8   2       1729.07       1735.35        11.03 o                         
  -5   8   2        790.36        772.39         6.69 o                         
  -4   8   2       2878.87       2826.91        15.21 o                         
  -3   8   2        799.43        790.38         7.57 o                         
  -2   8   2       2939.80       2991.33        16.92 o                         
  -1   8   2       1965.14       1878.50        12.29 o                         
   0   8   2        533.48        528.15         5.26 o                         
   1   8   2        270.95        256.97         4.50 o                         
   2   8   2        218.48        184.85         4.14 o                         
   3   8   2       2361.37       2420.66        14.50 o                         
   4   8   2        205.75        195.64         3.80 o                         
   5   8   2         39.02         34.59         1.65 o                         
   6   8   2         99.38         94.73         3.55 o                         
   7   8   2        436.70        457.31         5.93 o                         
   8   8   2         21.53         27.33         2.60 o                         
   9   8   2        109.88        108.21         5.59 o                         
  10   8   2         17.00         11.46         4.39 o                         
  11   8   2         30.55         25.13         6.04 o                         
  12   8   2          3.65         -6.81         6.81 o                         
 -12   9   2        215.81        142.89        17.83 o                         
 -11   9   2        162.77        188.62        13.11 o                         
 -10   9   2        154.64        165.63        10.52 o                         
  -9   9   2        183.72        165.76         8.38 o                         
  -8   9   2        105.81         84.80         6.06 o                         
  -7   9   2       1739.84       1742.24        12.17 o                         
  -6   9   2         13.64          8.33         1.59 o                         
  -5   9   2       5709.42       5824.91        26.72 o                         
  -4   9   2        739.82        706.57         7.41 o                         
  -3   9   2         44.48         43.44         2.58 o                         
  -2   9   2        661.96        657.01         7.16 o                         
  -1   9   2        168.74        129.92         3.71 o                         
   0   9   2       6531.92       6718.48        27.20 o                         
   1   9   2        248.41        197.54         4.17 o                         
   2   9   2        477.31        486.83         6.59 o                         
   3   9   2       1233.31       1162.15        10.27 o                         
   4   9   2         13.37         18.54         2.29 o                         
   5   9   2         29.86         23.49         2.31 o                         
   6   9   2        912.03        968.49         9.31 o                         
   7   9   2          5.38          1.63         1.76 o                         
   8   9   2         91.95         70.38         5.07 o                         
   9   9   2          1.71         -3.42         3.42 o                         
  10   9   2          4.98          7.75         5.21 o                         
  11   9   2         55.59         56.74         7.37 o                         
  12   9   2        270.35        262.28        21.67 o                         
 -11  10   2         38.48         46.83        12.75 o                         
 -10  10   2          7.58          1.15         9.18 o                         
  -9  10   2         36.63         28.50         5.89 o                         
  -8  10   2        134.10        118.44         6.35 o                         
  -7  10   2        208.39        203.00         6.23 o                         
  -6  10   2       1434.36       1453.44        11.78 o                         
  -5  10   2        155.73        167.73         4.56 o                         
  -4  10   2       1567.14       1551.89        12.19 o                         
  -3  10   2        274.84        260.12         5.31 o                         
  -2  10   2        105.21         90.25         3.58 o                         
  -1  10   2        599.03        600.82         7.54 o                         
   0  10   2       1105.25       1099.47        10.41 o                         
   1  10   2        332.80        338.47         5.49 o                         
   2  10   2          2.73          4.83         1.91 o                         
   3  10   2        138.69        139.23         4.25 o                         
   4  10   2       1533.86       1549.80        12.42 o                         
   5  10   2       3876.22       3959.02        22.83 o                         
   6  10   2        171.55        159.82         5.38 o                         
   7  10   2        431.95        385.78         7.55 o                         
   8  10   2         98.87         79.52         6.17 o                         
   9  10   2         37.94         49.68         6.79 o                         
  10  10   2        124.96        122.01        10.74 o                         
  11  10   2         49.84         58.52        10.91 o                         
 -11  11   2        397.68        451.53        29.45 o                         
 -10  11   2        269.89        329.66        17.93 o                         
  -9  11   2       1147.63       1275.22        37.12 o                         
  -8  11   2        181.64        197.37        13.67 o                         
  -7  11   2        868.69        888.27        15.76 o                         
  -6  11   2        262.79        243.72         6.97 o                         
  -5  11   2       4629.69       4581.35        23.93 o                         
  -4  11   2        976.96        986.82        10.74 o                         
  -3  11   2       2661.77       2723.31        17.25 o                         
  -2  11   2       2542.33       2583.54        16.89 o                         
  -1  11   2          4.66          9.14         2.35 o                         
   0  11   2       1514.26       1530.60        13.25 o                         
   1  11   2         39.22         38.65         2.57 o                         
   2  11   2       3110.19       3102.64        18.43 o                         
   3  11   2        165.41        147.69         4.99 o                         
   4  11   2       2903.98       2906.31        17.87 o                         
   5  11   2        368.15        408.42         7.99 o                         
   6  11   2       1105.06       1142.43        15.12 o                         
   7  11   2         77.97         82.19         4.96 o                         
   8  11   2        587.18        594.39        15.84 o                         
   9  11   2        503.70        524.82        19.71 o                         
  10  11   2         14.71         11.60         9.73 o                         
  11  11   2        315.99        417.15        23.82 o                         
 -10  12   2         90.71         70.25        11.59 o                         
  -9  12   2          0.09         -0.65         7.10 o                         
  -8  12   2        539.27        542.41        21.99 o                         
  -7  12   2         55.01         42.95         5.55 o                         
  -6  12   2       1496.22       1531.12        18.44 o                         
  -5  12   2          7.95         -0.21         2.68 o                         
  -4  12   2        342.90        366.66         7.98 o                         
  -3  12   2         15.73         17.56         2.66 o                         
  -2  12   2          4.95          3.22         2.18 o                         
  -1  12   2       3194.58       3066.50        18.90 o                         
   0  12   2        404.84        404.16         7.39 o                         
   1  12   2       1603.10       1536.32        12.62 o                         
   2  12   2         34.37         37.18         3.05 o                         
   3  12   2         43.56         51.20         3.59 o                         
   4  12   2        314.33        355.85         7.84 o                         
   5  12   2       1505.86       1532.55        16.66 o                         
   6  12   2          2.47         -2.65         3.17 o                         
   7  12   2         37.30         23.37         5.00 o                         
   8  12   2         16.08          7.98         3.77 o                         
   9  12   2         49.73         37.33        10.90 o                         
  10  12   2        453.90        532.24        26.40 o                         
  -9  13   2         48.51         56.74        11.18 o                         
  -8  13   2          0.50         -4.86         4.93 o                         
  -7  13   2         12.60         14.61         5.88 o                         
  -6  13   2         40.15         47.41         7.31 o                         
  -5  13   2        116.19         98.35         7.40 o                         
  -4  13   2          2.35         -1.18         3.28 o                         
  -3  13   2        792.91        757.93        11.71 o                         
  -2  13   2          9.51          0.81         2.96 o                         
  -1  13   2         45.09         42.81         3.64 o                         
   0  13   2        197.71        172.99         6.49 o                         
   1  13   2         42.93         39.17         3.60 o                         
   2  13   2         20.08         14.01         3.32 o                         
   3  13   2        626.59        626.05        12.53 o                         
   4  13   2          7.20          6.65         3.85 o                         
   5  13   2        114.01        101.92         6.81 o                         
   6  13   2        740.09        694.45        20.25 o                         
   7  13   2         91.93        111.06        12.85 o                         
   8  13   2        244.34        293.74        18.75 o                         
   9  13   2         29.49         25.58        10.83 o                         
  -8  14   2        284.16        258.69        11.90 o                         
  -7  14   2         29.16         18.38         7.54 o                         
  -6  14   2          2.61          2.81         5.23 o                         
  -5  14   2        623.77        595.88        16.05 o                         
  -4  14   2        710.15        708.77        15.81 o                         
  -3  14   2         98.59        107.73         7.85 o                         
  -2  14   2        144.82        140.14         7.28 o                         
  -1  14   2        146.85        156.44         7.37 o                         
   0  14   2         14.45         10.43         3.51 o                         
   1  14   2        471.21        421.08        12.50 o                         
   2  14   2        544.71        547.77        12.77 o                         
   3  14   2         67.80         65.27         8.08 o                         
   4  14   2        143.56        140.13         8.34 o                         
   5  14   2          1.50          2.29         4.72 o                         
   6  14   2        409.52        466.15        16.58 o                         
   7  14   2         14.18         12.05         5.63 o                         
   8  14   2        147.11        107.54        13.46 o                         
  -6  15   2          2.76          9.06         7.92 o                         
  -5  15   2        950.70       1099.41        28.21 o                         
  -4  15   2          0.74         -5.90         5.90 o                         
  -3  15   2        597.37        661.88        18.16 o                         
  -2  15   2        309.19        346.31        15.60 o                         
  -1  15   2        406.70        373.62        17.69 o                         
   0  15   2        275.17        293.76        19.20 o                         
   1  15   2       1239.12       1198.16        28.19 o                         
   2  15   2        417.58        399.47        15.85 o                         
   3  15   2         39.86         52.19         7.02 o                         
   4  15   2        814.61        833.49        22.34 o                         
   5  15   2        136.24        107.72        15.66 o                         
   6  15   2        243.03        230.08        16.28 o                         
  -4  16   2          6.77         20.60         8.75 o                         
  -3  16   2          0.21         -2.81         8.06 o                         
  -2  16   2        105.67        124.91        13.34 o                         
  -1  16   2        150.26        156.93        13.58 o                         
   0  16   2          2.77          6.57         7.76 o                         
   1  16   2          0.88          9.73         8.12 o                         
   2  16   2         46.09         50.33        10.92 o                         
   3  16   2        249.15        236.04        33.37 o                         
   4  16   2         95.70         97.88        11.94 o                         
 -14   1   3          6.88         -8.39         8.39 o                         
 -13   1   3        600.45        657.31        17.84 o                         
 -12   1   3         45.53         40.46         3.73 o                         
 -11   1   3       1892.45       1890.55        15.97 o                         
 -10   1   3        793.57        802.26         7.73 o                         
  -9   1   3        365.98        366.46         4.98 o                         
  -8   1   3       1045.66       1024.37         7.25 o                         
  -7   1   3       5134.02       5246.83        20.68 o                         
  -6   1   3       1423.89       1264.33         7.10 o                         
  -5   1   3       2689.16       2590.20        10.96 o                         
  -4   1   3          8.94         11.44         0.69 o                         
  -3   1   3       4954.33       4969.96        20.71 o                         
  -2   1   3      68863.84      67174.27      2303.47 o                         
  -1   1   3          8.20          9.86         0.52 o                         
   0   1   3      12571.34      13809.95       612.56 o                         
   1   1   3        136.30        150.54         1.44 o                         
   2   1   3      29165.41      28682.06      1020.47 o                         
   3   1   3       7660.67       7697.21        85.82 o                         
   4   1   3       7202.53       7827.97        46.13 o                         
   5   1   3       6694.40       6647.60        24.56 o                         
   6   1   3         16.67          4.74         0.99 o                         
   7   1   3       2059.27       1979.60        10.44 o                         
   8   1   3       1468.90       1465.26         8.52 o                         
   9   1   3         34.06         37.02         2.18 o                         
  10   1   3         35.51         29.86         2.20 o                         
  11   1   3        900.75        898.28        10.17 o                         
  12   1   3         30.88         19.93         2.95 o                         
  13   1   3        215.19        229.77        11.51 o                         
  14   1   3        112.08        102.77        12.55 o                         
 -14   2   3         87.20         79.97         9.29 o                         
 -13   2   3        119.64         92.92         9.81 o                         
 -12   2   3        342.43        362.05        10.40 o                         
 -11   2   3        142.67        123.17         5.74 o                         
 -10   2   3         39.44         25.43         2.02 o                         
  -9   2   3        425.96        455.53         4.90 o                         
  -8   2   3        796.92        820.76         6.66 o                         
  -7   2   3        204.31        208.73         3.17 o                         
  -6   2   3      10973.25      10758.75        41.60 o                         
  -5   2   3         33.51         24.42         1.48 o                         
  -4   2   3        907.12       1012.39         6.30 o                         
  -3   2   3       1186.76       1183.00         8.29 o                         
  -2   2   3      15695.35      15957.31       602.55 o                         
  -1   2   3        953.31       1104.98         6.34 o                         
   0   2   3       2969.25       2884.80        11.48 o                         
   1   2   3       6885.12       6173.56       705.46 o                         
   2   2   3         55.30         28.79         1.06 o                         
   3   2   3       4843.76       4772.13        18.37 o                         
   4   2   3       2140.13       2351.43        10.90 o                         
   5   2   3        206.84        329.56         3.40 o                         
   6   2   3       1832.27       1811.38         9.83 o                         
   7   2   3          3.01          4.38         1.01 o                         
   8   2   3        622.09        550.48         5.27 o                         
   9   2   3        283.82        267.34         3.82 o                         
  10   2   3        253.01        262.32         4.48 o                         
  11   2   3        169.00        150.57         5.53 o                         
  12   2   3        388.12        400.89        12.26 o                         
  13   2   3         57.92         43.27         7.04 o                         
  14   2   3        572.44        581.19        21.45 o                         
 -14   3   3         14.89          6.75         7.81 o                         
 -13   3   3         26.75         22.92         6.96 o                         
 -12   3   3          1.38         -3.27         3.27 o                         
 -11   3   3          0.05          0.14         2.84 o                         
 -10   3   3         67.90         49.59         2.74 o                         
  -9   3   3         10.87         13.12         1.80 o                         
  -8   3   3       1870.24       1818.37        12.60 o                         
  -7   3   3          5.06          3.50         1.08 o                         
  -6   3   3       3089.57       3050.70        18.13 o                         
  -5   3   3        246.29        327.85         4.71 o                         
  -4   3   3       2921.52       3611.59        15.76 o                         
  -3   3   3       3149.60       2945.24        13.06 o                         
  -2   3   3         48.40         36.53         1.32 o                         
  -1   3   3        956.07        908.03         5.29 o                         
   0   3   3      10142.32       8919.84       677.14 o                         
   1   3   3       8971.78      10328.71       756.79 o                         
   2   3   3        242.35        269.08         3.01 o                         
   3   3   3      10018.82       9929.61        54.04 o                         
   4   3   3          2.30          2.91         0.66 o                         
   5   3   3        652.09        612.78         4.30 o                         
   6   3   3        268.41        280.04         3.57 o                         
   7   3   3        651.05        610.65         5.52 o                         
   8   3   3        546.03        547.56         5.78 o                         
   9   3   3        539.04        526.17         7.41 o                         
  10   3   3         17.89          9.80         2.06 o                         
  11   3   3        104.14        102.21         5.98 o                         
  12   3   3        283.57        313.38        13.58 o                         
  13   3   3        205.42        175.40        11.47 o                         
  14   3   3         35.79         25.99         8.72 o                         
 -14   4   3          3.82        -11.58        11.58 o                         
 -13   4   3        120.22        137.27        11.84 o                         
 -12   4   3        233.08        248.90        12.07 o                         
 -11   4   3       1513.47       1545.60        18.15 o                         
 -10   4   3       1672.21       1678.49        14.30 o                         
  -9   4   3        114.15        120.17         3.58 o                         
  -8   4   3        162.86        168.28         2.93 o                         
  -7   4   3        404.77        499.58         7.04 o                         
  -6   4   3       5473.34       5167.41        26.02 o                         
  -5   4   3        132.37        143.47         2.86 o                         
  -4   4   3       3407.34       3481.96        15.17 o                         
  -3   4   3        167.98        213.11         3.14 o                         
  -2   4   3        136.39        140.45         2.36 o                         
  -1   4   3       5333.23       5366.07        20.34 o                         
   0   4   3      24805.57      24031.66      1258.33 o                         
   1   4   3      14124.00      15211.85      1000.57 o                         
   2   4   3        378.31        380.04         4.37 o                         
   3   4   3       2253.18       2497.07        12.86 o                         
   4   4   3       1043.36       1084.95         6.72 o                         
   5   4   3       5721.58       5918.88        25.34 o                         
   6   4   3        809.45        870.59         5.98 o                         
   7   4   3       1563.88       1677.23        11.67 o                         
   8   4   3         78.34         86.71         3.36 o                         
   9   4   3         17.26         16.61         2.08 o                         
  10   4   3         39.34         27.93         2.50 o                         
  11   4   3         89.78         89.38         5.76 o                         
  12   4   3        755.22        817.42        19.15 o                         
  13   4   3         17.29         16.37         6.64 o                         
  14   4   3        104.64         85.24        17.09 o                         
 -14   5   3        182.91         77.06        16.76 o                         
 -13   5   3        673.92        757.80        22.41 o                         
 -12   5   3        432.83        519.69        18.31 o                         
 -11   5   3        418.46        450.54        10.46 o                         
 -10   5   3         72.92         68.38         3.99 o                         
  -9   5   3         97.20         91.23         2.62 o                         
  -8   5   3        981.40        979.14        10.79 o                         
  -7   5   3       2723.07       2730.00        17.98 o                         
  -6   5   3        467.34        502.00         6.05 o                         
  -5   5   3        605.96        481.02         5.20 o                         
  -4   5   3       2283.80       2335.16        11.97 o                         
  -3   5   3         59.92         73.47         2.87 o                         
  -2   5   3       4983.23       5177.80        19.45 o                         
  -1   5   3        423.56        361.09         3.69 o                         
   0   5   3      19107.61      18072.57      1259.77 o                         
   1   5   3        147.22        147.51         2.56 o                         
   2   5   3        497.63        516.45         5.08 o                         
   3   5   3        143.14        123.20         2.80 o                         
   4   5   3        115.44        143.73         3.72 o                         
   5   5   3       1843.74       1781.03        10.87 o                         
   6   5   3       5889.91       6097.06        28.20 o                         
   7   5   3        848.66        877.95         9.31 o                         
   8   5   3         19.06         24.47         2.08 o                         
   9   5   3        784.23        767.34         8.25 o                         
  10   5   3        297.67        300.58         6.65 o                         
  11   5   3         52.57         44.14         6.11 o                         
  12   5   3         21.39          4.85         8.57 o                         
  13   5   3        137.50        109.35        10.26 o                         
 -13   6   3         17.93          6.14         7.36 o                         
 -12   6   3        141.09        185.63        13.96 o                         
 -11   6   3         11.15          9.73         4.50 o                         
 -10   6   3        112.40         99.53         4.62 o                         
  -9   6   3         42.47         37.39         3.29 o                         
  -8   6   3        492.23        480.79         7.75 o                         
  -7   6   3         24.23         16.67         2.38 o                         
  -6   6   3        206.92        197.71         5.75 o                         
  -5   6   3          2.17         -1.02         1.02 o                         
  -4   6   3        198.82        176.64         3.41 o                         
  -3   6   3       3886.87       3931.06        17.17 o                         
  -2   6   3        178.44        231.47         3.48 o                         
  -1   6   3          5.40         13.31         1.18 o                         
   0   6   3       2592.35       2568.35        12.15 o                         
   1   6   3       1202.15       1441.40         8.55 o                         
   2   6   3        377.01        503.46         4.90 o                         
   3   6   3       2756.15       2799.16        13.58 o                         
   4   6   3         79.30         45.34         2.19 o                         
   5   6   3        105.64        126.26         2.64 o                         
   6   6   3        476.03        490.93         5.55 o                         
   7   6   3        356.00        325.96         4.78 o                         
   8   6   3        142.60        114.43         4.07 o                         
   9   6   3         42.19         35.54         2.95 o                         
  10   6   3       1050.91       1075.84        15.11 o                         
  11   6   3        184.14        172.55         9.28 o                         
  12   6   3          0.07          0.00         6.35 o                         
  13   6   3         35.17         17.16         8.58 o                         
 -13   7   3        311.99        343.56        30.64 o                         
 -12   7   3        230.91        253.62        24.33 o                         
 -11   7   3        509.40        538.17        17.18 o                         
 -10   7   3        168.15        147.96         6.51 o                         
  -9   7   3         62.43         45.95         3.76 o                         
  -8   7   3        124.82        149.97         5.05 o                         
  -7   7   3       2702.08       2659.67        17.41 o                         
  -6   7   3        133.99        168.17         4.35 o                         
  -5   7   3        986.21        935.54         7.45 o                         
  -4   7   3       1294.00       1314.26         9.36 o                         
  -3   7   3        177.90        185.10         3.73 o                         
  -2   7   3       4148.31       4008.86        18.21 o                         
  -1   7   3         85.50         66.90         2.45 o                         
   0   7   3       6287.92       6078.37        24.59 o                         
   1   7   3       2014.25       2037.19        12.00 o                         
   2   7   3        750.40        782.89         7.59 o                         
   3   7   3        441.56        466.55         5.06 o                         
   4   7   3       1400.37       1493.45        10.95 o                         
   5   7   3       1534.10       1494.84        11.42 o                         
   6   7   3          3.07          4.11         1.44 o                         
   7   7   3        512.43        528.04         6.20 o                         
   8   7   3        670.41        636.36         8.47 o                         
   9   7   3         24.44         18.29         3.26 o                         
  10   7   3         65.00         50.51         4.58 o                         
  11   7   3        128.69        116.67         8.75 o                         
  12   7   3        103.16        102.84        10.68 o                         
  13   7   3         10.02         -7.34         7.34 o                         
 -13   8   3        150.46        177.36        22.69 o                         
 -12   8   3        189.99        182.37        19.27 o                         
 -11   8   3        639.14        698.93        25.12 o                         
 -10   8   3          7.64          3.44         3.52 o                         
  -9   8   3         53.24         35.68         4.06 o                         
  -8   8   3         50.73         42.93         3.13 o                         
  -7   8   3         30.89         31.59         2.44 o                         
  -6   8   3       4863.93       4733.35        22.25 o                         
  -5   8   3       1787.44       1761.21        10.97 o                         
  -4   8   3        337.63        346.24         4.09 o                         
  -3   8   3       3775.71       3682.45        18.17 o                         
  -2   8   3         14.82          3.90         1.55 o                         
  -1   8   3       1906.81       2034.12        13.43 o                         
   0   8   3       3030.77       2940.79        14.12 o                         
   1   8   3        844.80        931.26         8.94 o                         
   2   8   3       1315.42       1301.92        10.12 o                         
   3   8   3        143.80        124.04         3.98 o                         
   4   8   3       2306.93       2240.93        12.97 o                         
   5   8   3        471.58        533.34         7.36 o                         
   6   8   3          2.17         -1.61         1.61 o                         
   7   8   3         45.23         45.54         2.07 o                         
   8   8   3        428.59        426.83         7.55 o                         
   9   8   3         12.59          6.72         3.17 o                         
  10   8   3         52.85         32.81         5.02 o                         
  11   8   3         10.53         11.48         5.48 o                         
  12   8   3        101.91        106.06        10.41 o                         
 -12   9   3        105.13         97.50        15.89 o                         
 -11   9   3         32.18         44.22        14.82 o                         
 -10   9   3        202.28        149.91         9.10 o                         
  -9   9   3        246.16        245.83        11.05 o                         
  -8   9   3        501.59        468.45         8.47 o                         
  -7   9   3        453.85        439.44         6.41 o                         
  -6   9   3        146.84        154.63         3.83 o                         
  -5   9   3       1227.99       1267.94        10.35 o                         
  -4   9   3         57.39         55.80         2.66 o                         
  -3   9   3        372.87        412.57         5.84 o                         
  -2   9   3        188.66        173.35         4.23 o                         
  -1   9   3        791.81        744.54         7.88 o                         
   0   9   3        184.09        218.23         3.76 o                         
   1   9   3        110.30         92.46         3.20 o                         
   2   9   3         12.05          7.72         1.78 o                         
   3   9   3        441.05        447.33         6.23 o                         
   4   9   3         79.07         72.30         2.79 o                         
   5   9   3         47.12         46.94         2.57 o                         
   6   9   3         84.53        106.75         3.45 o                         
   7   9   3        131.79        120.69         3.81 o                         
   8   9   3        251.69        216.69         9.57 o                         
   9   9   3        119.17        110.32         6.77 o                         
  10   9   3          1.61         -4.60         4.60 o                         
  11   9   3         63.32         53.20         7.28 o                         
  12   9   3         15.70         12.71         9.14 o                         
 -11  10   3        258.86        250.42        22.24 o                         
 -10  10   3        627.30        660.17        21.08 o                         
  -9  10   3        412.74        346.00        15.97 o                         
  -8  10   3         61.61         56.36         5.12 o                         
  -7  10   3       1147.18       1213.79        13.01 o                         
  -6  10   3          1.52         -0.94         1.90 o                         
  -5  10   3       2068.71       2148.52        13.82 o                         
  -4  10   3        111.52        126.99         4.17 o                         
  -3  10   3       1579.26       1647.03        12.87 o                         
  -2  10   3       1151.58       1168.68        10.51 o                         
  -1  10   3       1278.17       1295.82        10.71 o                         
   0  10   3        115.67        127.94         3.38 o                         
   1  10   3        697.25        716.57         7.88 o                         
   2  10   3         67.10         64.42         3.23 o                         
   3  10   3         45.92         32.15         2.92 o                         
   4  10   3       1716.73       1676.51        12.58 o                         
   5  10   3        185.86        190.94         5.74 o                         
   6  10   3        926.32        912.56         9.68 o                         
   7  10   3        271.51        291.83         7.36 o                         
   8  10   3        222.80        192.28         8.65 o                         
   9  10   3        129.09        129.27         9.13 o                         
  10  10   3        241.00        231.36        13.21 o                         
  11  10   3        300.33        327.90        22.62 o                         
 -11  11   3        518.88        574.32        28.71 o                         
 -10  11   3         46.45         41.41         8.41 o                         
  -9  11   3          2.22          3.90         9.69 o                         
  -8  11   3        512.21        521.35        15.60 o                         
  -7  11   3        475.60        471.24        11.93 o                         
  -6  11   3        425.01        435.10         8.06 o                         
  -5  11   3         70.60         63.27         3.28 o                         
  -4  11   3        922.94        957.57         9.69 o                         
  -3  11   3        360.02        359.77         6.31 o                         
  -2  11   3       2407.61       2443.46        16.40 o                         
  -1  11   3        562.79        586.57         7.73 o                         
   0  11   3       3024.84       3131.72        20.33 o                         
   1  11   3         21.32         14.25         2.15 o                         
   2  11   3         26.86         33.32         2.87 o                         
   3  11   3       1556.78       1611.30        12.92 o                         
   4  11   3         14.58         25.21         2.79 o                         
   5  11   3       1924.74       1957.06        18.27 o                         
   6  11   3        356.20        344.75         9.04 o                         
   7  11   3         29.28         25.13         5.10 o                         
   8  11   3         19.30         15.77         4.96 o                         
   9  11   3         95.13         91.07         9.14 o                         
  10  11   3        175.57        218.60        16.73 o                         
 -10  12   3        213.29        198.52        15.03 o                         
  -9  12   3          6.37          0.33         8.89 o                         
  -8  12   3        342.31        335.15        24.17 o                         
  -7  12   3         39.05         51.32         6.00 o                         
  -6  12   3          0.30          1.77         3.37 o                         
  -5  12   3         53.14         43.71         3.56 o                         
  -4  12   3        246.08        233.13         7.54 o                         
  -3  12   3       1473.77       1423.33        13.46 o                         
  -2  12   3        191.68        200.69         5.60 o                         
  -1  12   3       1374.56       1344.50        12.02 o                         
   0  12   3        435.21        405.68         7.39 o                         
   1  12   3       1337.16       1305.39        12.39 o                         
   2  12   3          0.43         -2.13         2.13 o                         
   3  12   3        744.96        757.42         9.86 o                         
   4  12   3        768.37        798.91        10.99 o                         
   5  12   3         37.46         34.61         3.59 o                         
   6  12   3        108.06         98.81         5.68 o                         
   7  12   3          0.59         -3.90         3.90 o                         
   8  12   3        131.74        125.71         8.57 o                         
   9  12   3         37.16         57.90        13.07 o                         
  10  12   3        260.70        215.49        15.51 o                         
  -9  13   3         50.26         41.37        10.45 o                         
  -8  13   3         31.51         27.61         5.80 o                         
  -7  13   3          2.67          9.78         5.36 o                         
  -6  13   3          9.55          2.57         5.00 o                         
  -5  13   3        118.72        133.01         7.74 o                         
  -4  13   3        545.20        536.77        11.48 o                         
  -3  13   3        106.08        101.42         5.13 o                         
  -2  13   3        188.24        171.61         6.26 o                         
  -1  13   3         46.37         28.43         3.18 o                         
   0  13   3         24.50          9.87         3.02 o                         
   1  13   3        246.62        246.99         7.10 o                         
   2  13   3        180.89        157.35         6.60 o                         
   3  13   3          3.54         -3.10         3.10 o                         
   4  13   3        321.46        290.19         8.72 o                         
   5  13   3          4.06         -3.69         3.69 o                         
   6  13   3          6.95         -4.68         6.16 o                         
   7  13   3        353.68        407.45        21.64 o                         
   8  13   3          1.59         -1.51         7.66 o                         
   9  13   3          5.87         16.31        10.52 o                         
  -8  14   3          1.79         10.80         9.88 o                         
  -7  14   3          0.99         -5.30         5.30 o                         
  -6  14   3        124.77        144.45        10.51 o                         
  -5  14   3        163.24        133.97         9.31 o                         
  -4  14   3          2.79         -0.55         4.34 o                         
  -3  14   3        297.25        230.58        11.37 o                         
  -2  14   3        631.40        641.93        14.20 o                         
  -1  14   3        287.89        281.95         9.21 o                         
   0  14   3         62.39         55.35         4.91 o                         
   1  14   3          1.04          2.95         4.19 o                         
   2  14   3         10.57          3.87         3.75 o                         
   3  14   3        114.39         95.57         7.16 o                         
   4  14   3        260.02        247.11        10.80 o                         
   5  14   3         39.22         33.12         6.26 o                         
   6  14   3        164.07        157.25        11.41 o                         
   7  14   3          3.78         -3.67         7.35 o                         
  -6  15   3         10.40         -5.16         7.97 o                         
  -5  15   3          0.82         -3.57         7.50 o                         
  -4  15   3          0.62         -5.29         5.29 o                         
  -3  15   3        134.61        158.44         9.81 o                         
  -2  15   3        211.92        190.54        12.20 o                         
  -1  15   3        245.46        244.85        18.57 o                         
   0  15   3         54.11         59.59        12.29 o                         
   1  15   3        227.82        225.47        13.92 o                         
   2  15   3        100.19         78.28         8.51 o                         
   3  15   3        510.53        581.68        18.42 o                         
   4  15   3         62.34         70.86         8.29 o                         
   5  15   3        196.80        171.03        12.67 o                         
   6  15   3         13.25          6.89         9.19 o                         
  -4  16   3        296.30        294.49        19.02 o                         
  -3  16   3        247.62        264.89        17.87 o                         
  -2  16   3          2.27          4.05         7.85 o                         
  -1  16   3        146.80        145.06        14.11 o                         
   0  16   3         67.34         89.87        11.75 o                         
   1  16   3        204.21        208.71        17.19 o                         
   2  16   3          2.12         -0.30         9.15 o                         
   3  16   3        269.95        295.67        21.08 o                         
   4  16   3        612.82        688.71        27.10 o                         
 -14   0   4         22.52          7.46        10.30 o                         
 -13   0   4         22.97         26.39         6.62 o                         
 -12   0   4       3271.45       3292.53        45.76 o                         
 -11   0   4        264.40        253.34        10.73 o                         
 -10   0   4        313.89        312.39         7.00 o                         
  -9   0   4          7.53          3.59         2.05 o                         
  -8   0   4         45.02         35.28         3.05 o                         
  -7   0   4       3970.12       4167.99        25.09 o                         
  -6   0   4       3525.10       3723.96        22.29 o                         
  -5   0   4      14733.12      14917.83       169.58 o                         
  -4   0   4      20638.71      19919.70      1374.87 o                         
  -3   0   4       1898.53       1908.87        13.14 o                         
  -2   0   4        601.53        606.00         6.53 o                         
  -1   0   4          6.37         13.29         0.74 o                         
   0   0   4      18971.91      19341.39       821.61 o                         
   1   0   4          2.86          9.63         0.94 o                         
   2   0   4        121.79        168.22         2.56 o                         
   3   0   4      53433.17      51306.59      1983.19 o                         
   4   0   4       7239.64       6992.60        33.58 o                         
   5   0   4        128.15         92.14         2.56 o                         
   6   0   4       9879.77      10315.84        47.55 o                         
   7   0   4       4674.08       4741.15        28.64 o                         
   8   0   4        766.02        719.02         8.24 o                         
   9   0   4      11905.77      11923.00        65.96 o                         
  10   0   4         76.63         86.77         4.22 o                         
  11   0   4        568.82        583.71        15.20 o                         
  12   0   4         53.73         46.81         6.48 o                         
  13   0   4        524.95        563.20        20.95 o                         
  14   0   4        430.83        369.62        31.89 o                         
 -14   1   4          8.14         -5.56         6.65 o                         
 -13   1   4          0.80         -3.85         4.60 o                         
 -12   1   4        122.52        110.38         5.47 o                         
 -11   1   4        187.29        173.42         5.01 o                         
 -10   1   4          0.67         -1.43         1.43 o                         
  -9   1   4        395.49        396.09         5.27 o                         
  -8   1   4       2616.42       2656.54        13.64 o                         
  -7   1   4        321.40        337.97         3.88 o                         
  -6   1   4        393.61        336.49         3.67 o                         
  -5   1   4       1438.09       1529.55         7.62 o                         
  -4   1   4        415.61        434.25         3.44 o                         
  -3   1   4       6312.91       6259.46        30.01 o                         
  -2   1   4      57948.77      59826.99      1346.29 o                         
  -1   1   4         49.94         42.62         0.93 o                         
   0   1   4         43.76         46.00         0.93 o                         
   1   1   4        869.38        854.69         7.10 o                         
   2   1   4     108979.44     112587.28      1972.69 o                         
   3   1   4          3.66          5.93         0.59 o                         
   4   1   4      11706.09      12854.70       210.92 o                         
   5   1   4        487.39        620.95         4.68 o                         
   6   1   4       3634.46       3847.45        15.93 o                         
   7   1   4        385.14        382.24         4.43 o                         
   8   1   4        413.20        407.44         4.31 o                         
   9   1   4       1229.35       1286.89         9.57 o                         
  10   1   4          2.98          8.44         1.73 o                         
  11   1   4         16.93         14.55         2.64 o                         
  12   1   4        469.35        460.22        14.11 o                         
  13   1   4        151.08        143.15        10.70 o                         
  14   1   4         18.75         -5.11         8.91 o                         
 -14   2   4          3.46         -7.34         7.34 o                         
 -13   2   4        188.67        187.78        10.94 o                         
 -12   2   4        309.99        317.68         9.59 o                         
 -11   2   4        286.89        287.22         7.99 o                         
 -10   2   4         94.33        104.07         3.73 o                         
  -9   2   4        527.58        571.00         5.59 o                         
  -8   2   4        109.21        113.81         2.77 o                         
  -7   2   4          3.41          5.29         1.09 o                         
  -6   2   4        166.10        148.01         3.33 o                         
  -5   2   4          5.06          8.56         0.73 o                         
  -4   2   4        257.93        283.10         2.84 o                         
  -3   2   4      10627.75      11236.33       129.31 o                         
  -2   2   4         22.25         19.01         0.88 o                         
  -1   2   4        522.45        525.90         3.76 o                         
   0   2   4        358.78        330.54         2.79 o                         
   1   2   4        112.48        125.02         2.22 o                         
   2   2   4       1223.15       1231.51         6.97 o                         
   3   2   4       1667.73       1624.50         9.45 o                         
   4   2   4        622.29        649.08         4.73 o                         
   5   2   4        413.70        481.25         4.19 o                         
   6   2   4       4794.46       4998.49        21.01 o                         
   7   2   4          2.86          3.17         1.06 o                         
   8   2   4        214.55        221.41         3.17 o                         
   9   2   4        974.15        976.35         8.09 o                         
  10   2   4         45.25         48.41         2.05 o                         
  11   2   4          2.26         -1.73         1.73 o                         
  12   2   4        141.01        139.00         8.17 o                         
  13   2   4          3.76         -3.89         6.00 o                         
  14   2   4         44.45         31.68         9.95 o                         
 -14   3   4          2.45         -0.64         8.08 o                         
 -13   3   4        250.35        212.34        13.54 o                         
 -12   3   4         12.23          3.83         3.58 o                         
 -11   3   4        302.84        272.35         9.00 o                         
 -10   3   4        615.95        607.70         7.30 o                         
  -9   3   4        264.35        278.46         5.24 o                         
  -8   3   4        346.27        362.61         5.42 o                         
  -7   3   4        407.27        362.85         4.78 o                         
  -6   3   4       1518.41       1520.45        11.62 o                         
  -5   3   4         86.19         68.60         1.89 o                         
  -4   3   4       1204.16       1346.02         8.26 o                         
  -3   3   4          9.75          6.10         0.71 o                         
  -2   3   4       8417.04       8487.17        45.54 o                         
  -1   3   4        611.50        563.78         4.11 o                         
   0   3   4       9233.85       9001.30       671.19 o                         
   1   3   4       4537.08       4542.12        19.41 o                         
   2   3   4       3367.72       3356.16        14.91 o                         
   3   3   4        271.38        297.20         3.75 o                         
   4   3   4       4227.13       4329.49        18.75 o                         
   5   3   4       2015.81       1945.21        10.09 o                         
   6   3   4        615.34        586.64         4.79 o                         
   7   3   4        569.80        567.75         4.80 o                         
   8   3   4        467.49        481.84         5.16 o                         
   9   3   4       2042.97       2040.83        14.25 o                         
  10   3   4        156.64        135.15         4.37 o                         
  11   3   4       1608.16       1713.83        19.39 o                         
  12   3   4        128.81        135.33         8.64 o                         
  13   3   4         59.75         52.81         9.01 o                         
  14   3   4          4.92         -0.57         6.36 o                         
 -14   4   4         56.29         25.76         9.39 o                         
 -13   4   4          0.41         -3.74         5.49 o                         
 -12   4   4        121.80        132.99         8.88 o                         
 -11   4   4        297.12        290.26        11.09 o                         
 -10   4   4        197.81        156.85         4.56 o                         
  -9   4   4       1443.70       1460.52        11.37 o                         
  -8   4   4        762.34        751.50         7.37 o                         
  -7   4   4       1508.78       1543.86        12.43 o                         
  -6   4   4         22.67         38.73         2.46 o                         
  -5   4   4       3658.81       3554.40        16.30 o                         
  -4   4   4        750.41        596.74         4.93 o                         
  -3   4   4       2554.83       2625.98        11.66 o                         
  -2   4   4        927.79        989.36         6.18 o                         
  -1   4   4      15276.49      14344.37      1109.14 o                         
   0   4   4       6899.94       7113.97        26.25 o                         
   1   4   4       2399.68       2555.63        12.04 o                         
   2   4   4       3211.05       3091.67        13.97 o                         
   3   4   4      12681.21      12798.87       124.80 o                         
   4   4   4       1153.42       1181.86         8.14 o                         
   5   4   4         26.45         25.26         1.60 o                         
   6   4   4       2551.94       2434.00        11.56 o                         
   7   4   4        574.04        517.10         4.92 o                         
   8   4   4         70.20         55.70         2.61 o                         
   9   4   4       1787.44       1794.24        13.39 o                         
  10   4   4         98.40         90.75         4.01 o                         
  11   4   4         11.45          8.55         3.77 o                         
  12   4   4        399.97        465.79        15.32 o                         
  13   4   4        618.83        627.46        21.87 o                         
  14   4   4        295.40        273.78        16.93 o                         
 -14   5   4         57.92         31.88        23.65 o                         
 -13   5   4         24.82         24.24         7.51 o                         
 -12   5   4         67.14         61.24         7.22 o                         
 -11   5   4        125.97        121.66         6.22 o                         
 -10   5   4         21.23          3.40         2.61 o                         
  -9   5   4         91.65         83.07         2.96 o                         
  -8   5   4         48.46         67.53         3.72 o                         
  -7   5   4         64.02         38.53         2.94 o                         
  -6   5   4        569.63        620.06         7.82 o                         
  -5   5   4       1789.95       1930.06        10.12 o                         
  -4   5   4        200.00        198.92         3.06 o                         
  -3   5   4        201.23        235.40         3.64 o                         
  -2   5   4       1082.53       1083.16         6.64 o                         
  -1   5   4          4.12          4.07         0.89 o                         
   0   5   4       4496.93       4302.65        16.18 o                         
   1   5   4         90.06         93.49         2.46 o                         
   2   5   4         52.18         53.16         1.93 o                         
   3   5   4       1053.98        978.50         7.61 o                         
   4   5   4       1859.44       1931.63        12.91 o                         
   5   5   4       3246.29       3416.06        16.84 o                         
   6   5   4         49.97         67.36         2.27 o                         
   7   5   4        373.01        413.16         4.55 o                         
   8   5   4        272.23        222.65         3.70 o                         
   9   5   4         39.28         33.04         2.50 o                         
  10   5   4         50.37         46.02         3.26 o                         
  11   5   4        187.81        196.60         9.79 o                         
  12   5   4        199.85        190.22        11.37 o                         
  13   5   4         23.32          6.82         7.19 o                         
 -13   6   4         52.21         60.93        10.40 o                         
 -12   6   4        638.92        711.13        29.27 o                         
 -11   6   4          7.84          0.13         3.46 o                         
 -10   6   4        132.40        105.55         5.82 o                         
  -9   6   4         16.85         11.92         2.91 o                         
  -8   6   4        235.81        215.61         6.10 o                         
  -7   6   4       3678.21       3764.65        23.29 o                         
  -6   6   4        545.29        533.35         5.94 o                         
  -5   6   4       2129.06       2041.60        12.15 o                         
  -4   6   4       2955.89       3171.94        16.04 o                         
  -3   6   4        427.00        502.15         5.11 o                         
  -2   6   4        138.77        218.69         3.59 o                         
  -1   6   4       3661.21       3454.55        15.76 o                         
   0   6   4        474.11        354.02         3.78 o                         
   1   6   4          3.33         10.70         1.23 o                         
   2   6   4        452.71        385.78         4.39 o                         
   3   6   4        820.41        838.27         7.66 o                         
   4   6   4       2624.84       2471.62        13.95 o                         
   5   6   4        125.85        142.73         4.06 o                         
   6   6   4       2168.31       2121.38        14.10 o                         
   7   6   4        204.05        217.62         5.50 o                         
   8   6   4          9.18          5.80         1.90 o                         
   9   6   4       1912.40       1891.92        16.20 o                         
  10   6   4          2.42         -2.90         2.90 o                         
  11   6   4       1341.33       1357.90        21.73 o                         
  12   6   4         33.07         40.07         7.12 o                         
  13   6   4        159.90        135.62        20.20 o                         
 -13   7   4         35.61         42.35        13.10 o                         
 -12   7   4        660.24        684.36        26.12 o                         
 -11   7   4        162.88        157.03         9.66 o                         
 -10   7   4         66.91         61.04         4.29 o                         
  -9   7   4          2.11         -2.29         2.29 o                         
  -8   7   4        616.75        603.91         8.08 o                         
  -7   7   4        539.51        576.90         7.45 o                         
  -6   7   4        647.01        619.32         5.86 o                         
  -5   7   4       3595.04       3761.39        18.37 o                         
  -4   7   4         63.03         63.05         2.34 o                         
  -3   7   4        346.08        336.37         4.36 o                         
  -2   7   4        991.19       1117.31         8.27 o                         
  -1   7   4        258.82        213.26         3.41 o                         
   0   7   4      11871.15      12553.21        42.16 o                         
   1   7   4        227.17        203.20         3.46 o                         
   2   7   4       2497.56       2663.55        14.67 o                         
   3   7   4       1684.30       1618.79        10.31 o                         
   4   7   4         76.37        114.94         3.45 o                         
   5   7   4         33.39         39.69         2.94 o                         
   6   7   4       4632.99       4425.52        23.69 o                         
   7   7   4        426.66        414.22         4.63 o                         
   8   7   4         48.78         29.54         1.94 o                         
   9   7   4        626.73        623.77        10.41 o                         
  10   7   4        582.62        558.39        11.58 o                         
  11   7   4        449.54        508.97        15.42 o                         
  12   7   4          3.76         -3.58         5.53 o                         
  13   7   4        105.71        100.68        12.20 o                         
 -13   8   4         10.94         -8.52        13.14 o                         
 -12   8   4         67.77         57.32        18.19 o                         
 -11   8   4         93.94        104.50        11.84 o                         
 -10   8   4          8.38         -2.79         3.20 o                         
  -9   8   4        160.71        158.99         5.81 o                         
  -8   8   4         91.25         97.54         4.19 o                         
  -7   8   4         83.61         98.98         3.85 o                         
  -6   8   4         28.61         20.00         1.71 o                         
  -5   8   4       1330.76       1304.21         9.53 o                         
  -4   8   4         48.86         49.41         2.09 o                         
  -3   8   4        142.59        153.18         3.75 o                         
  -2   8   4        163.95        126.01         3.68 o                         
  -1   8   4         10.51         26.25         2.07 o                         
   0   8   4        175.85        130.34         3.03 o                         
   1   8   4         54.05         43.05         2.30 o                         
   2   8   4        105.10         97.11         3.37 o                         
   3   8   4         40.75         28.13         2.21 o                         
   4   8   4        232.42        237.98         4.23 o                         
   5   8   4       3822.12       3829.53        21.57 o                         
   6   8   4          3.28         -1.58         1.58 o                         
   7   8   4          1.05         -1.38         1.38 o                         
   8   8   4          1.37         -0.54         2.01 o                         
   9   8   4          1.36         -3.11         3.11 o                         
  10   8   4         11.25         -3.86         3.86 o                         
  11   8   4        134.34        130.98        10.48 o                         
  12   8   4         90.16         91.90        10.15 o                         
 -12   9   4         37.74         27.99        16.46 o                         
 -11   9   4         30.36         12.57         7.09 o                         
 -10   9   4        106.89         71.33         8.16 o                         
  -9   9   4        163.21        158.14         8.49 o                         
  -8   9   4         28.13         13.77         3.20 o                         
  -7   9   4        453.43        446.55         7.42 o                         
  -6   9   4       1004.80       1059.27         8.35 o                         
  -5   9   4        797.90        802.28         7.35 o                         
  -4   9   4        985.96        908.87         8.35 o                         
  -3   9   4       1305.53       1372.70        10.55 o                         
  -2   9   4         61.15         50.50         2.70 o                         
  -1   9   4       1724.35       1827.94        13.05 o                         
   0   9   4        815.87        801.05         6.77 o                         
   1   9   4        343.95        363.53         5.31 o                         
   2   9   4       1761.42       1737.75        13.48 o                         
   3   9   4         59.49         60.29         3.06 o                         
   4   9   4       1021.60        988.21        10.01 o                         
   5   9   4       2584.39       2646.58        15.44 o                         
   6   9   4        371.35        338.81         5.40 o                         
   7   9   4         19.29         17.94         2.25 o                         
   8   9   4        685.92        667.16        13.03 o                         
   9   9   4        177.48        157.38         7.99 o                         
  10   9   4        655.91        645.06        15.55 o                         
  11   9   4         65.30         62.09         7.55 o                         
  12   9   4        140.62        128.20        15.91 o                         
 -11  10   4        405.56        419.10        31.75 o                         
 -10  10   4          3.04          2.78         6.18 o                         
  -9  10   4        251.57        226.13        12.40 o                         
  -8  10   4          1.14          3.83         3.58 o                         
  -7  10   4        243.54        202.88         7.81 o                         
  -6  10   4         92.47         87.31         3.31 o                         
  -5  10   4       1122.40       1096.33         9.54 o                         
  -4  10   4       1209.38       1127.44        10.32 o                         
  -3  10   4         13.21          8.20         1.98 o                         
  -2  10   4        315.11        316.31         5.94 o                         
  -1  10   4        903.68        918.98         8.93 o                         
   0  10   4        158.30        144.10         3.64 o                         
   1  10   4       1120.14       1150.96         9.63 o                         
   2  10   4         54.99         45.21         2.74 o                         
   3  10   4       1817.31       1744.15        13.11 o                         
   4  10   4        429.80        404.17         7.02 o                         
   5  10   4        216.24        223.59         5.27 o                         
   6  10   4       1662.94       1651.08        14.74 o                         
   7  10   4         45.41         48.85         3.88 o                         
   8  10   4          8.17         13.59         3.58 o                         
   9  10   4        187.37        177.58        13.80 o                         
  10  10   4          1.16          1.89         6.18 o                         
  11  10   4         32.96         15.47        11.51 o                         
 -11  11   4          0.47         -3.09        10.58 o                         
 -10  11   4         13.67          2.90         7.24 o                         
  -9  11   4         45.23         47.99         8.57 o                         
  -8  11   4       1102.42       1157.70        37.36 o                         
  -7  11   4        139.73        127.23         6.79 o                         
  -6  11   4          3.15         -0.68         3.16 o                         
  -5  11   4         61.51         65.93         3.44 o                         
  -4  11   4         57.35         54.41         3.31 o                         
  -3  11   4       2390.23       2335.81        17.10 o                         
  -2  11   4        318.83        314.86         6.02 o                         
  -1  11   4       2123.47       2081.10        14.99 o                         
   0  11   4        278.15        355.93         6.68 o                         
   1  11   4        436.95        399.73         6.13 o                         
   2  11   4         57.54         56.71         3.23 o                         
   3  11   4       1080.78       1102.22        11.43 o                         
   4  11   4       1370.15       1410.75        12.98 o                         
   5  11   4       1204.25       1154.09        13.71 o                         
   6  11   4        776.53        801.86        12.10 o                         
   7  11   4        762.74        741.45        14.75 o                         
   8  11   4          3.50         -3.32         3.32 o                         
   9  11   4        205.45        157.69        11.13 o                         
  10  11   4       1133.39       1387.17        40.13 o                         
 -10  12   4          2.84         -4.50         8.00 o                         
  -9  12   4         20.26         23.81         8.58 o                         
  -8  12   4        234.22        244.78        14.50 o                         
  -7  12   4        821.45        810.33        26.51 o                         
  -6  12   4        277.18        238.78         9.15 o                         
  -5  12   4        200.74        153.36         6.12 o                         
  -4  12   4          1.54         -2.30         2.30 o                         
  -3  12   4         85.74         78.21         3.93 o                         
  -2  12   4        730.77        705.74         9.40 o                         
  -1  12   4         24.62         19.15         2.48 o                         
   0  12   4        480.69        442.96         7.82 o                         
   1  12   4        177.44        159.03         5.06 o                         
   2  12   4         56.54         41.55         3.52 o                         
   3  12   4         19.86         31.95         3.21 o                         
   4  12   4       1544.98       1513.34        15.19 o                         
   5  12   4        959.83        877.61        11.71 o                         
   6  12   4        119.67        112.82         5.91 o                         
   7  12   4        350.54        268.88        11.28 o                         
   8  12   4         64.78         53.78         5.69 o                         
   9  12   4        435.06        534.83        36.73 o                         
  10  12   4         30.83         28.72        14.68 o                         
  -9  13   4        222.99        231.40        21.33 o                         
  -8  13   4         59.52         71.13         8.79 o                         
  -7  13   4          0.29          0.00         5.34 o                         
  -6  13   4          3.47          6.56         5.08 o                         
  -5  13   4        393.77        382.60        12.56 o                         
  -4  13   4        176.78        135.28         6.77 o                         
  -3  13   4        352.46        338.78         8.02 o                         
  -2  13   4          1.94          1.27         2.79 o                         
  -1  13   4        119.69        112.24         5.02 o                         
   0  13   4         22.28         19.21         3.04 o                         
   1  13   4          3.29         -2.01         2.94 o                         
   2  13   4        137.74        137.45         6.25 o                         
   3  13   4        155.77        159.51         7.81 o                         
   4  13   4         13.26          6.24         3.50 o                         
   5  13   4         17.31         10.62         4.96 o                         
   6  13   4        129.37        134.26        12.18 o                         
   7  13   4          1.84         -0.33         4.59 o                         
   8  13   4          4.65          7.01         9.77 o                         
   9  13   4        247.50        249.16        24.75 o                         
  -8  14   4         34.41         33.88         5.97 o                         
  -7  14   4         74.79         65.80         8.13 o                         
  -6  14   4        108.26        113.79         9.66 o                         
  -5  14   4        186.84        224.88        11.98 o                         
  -4  14   4        267.51        270.21        11.68 o                         
  -3  14   4         55.59         58.07         6.34 o                         
  -2  14   4         32.82         40.12         5.23 o                         
  -1  14   4         86.26         78.92         5.76 o                         
   0  14   4        171.24        155.51         7.46 o                         
   1  14   4        102.41         76.89         6.02 o                         
   2  14   4         22.45         17.04         4.56 o                         
   3  14   4         42.29         41.29         5.19 o                         
   4  14   4         13.00         11.80         4.96 o                         
   5  14   4          3.26          6.65         5.19 o                         
   6  14   4         43.32         36.10         6.68 o                         
   7  14   4          2.02         -5.43         5.43 o                         
  -6  15   4        288.63        324.81        18.53 o                         
  -5  15   4         19.42         22.94         7.84 o                         
  -4  15   4         48.18         26.34         6.12 o                         
  -3  15   4         79.84         70.36         7.20 o                         
  -2  15   4        121.54        124.30        11.29 o                         
  -1  15   4        604.38        616.33        23.78 o                         
   0  15   4        306.90        361.10        37.70 o                         
   1  15   4          3.94         13.28         7.25 o                         
   2  15   4         90.18         80.59         9.55 o                         
   3  15   4        617.99        703.17        20.21 o                         
   4  15   4        154.61        165.20        12.94 o                         
   5  15   4        722.50        731.23        23.17 o                         
   6  15   4        149.08        139.37        13.10 o                         
  -4  16   4          0.57          5.15         9.28 o                         
  -3  16   4        119.89         98.95        11.82 o                         
  -2  16   4         75.53         79.40        12.36 o                         
  -1  16   4          9.54         24.49         9.04 o                         
   0  16   4          8.41         11.38         8.28 o                         
   1  16   4          4.70          7.60         8.17 o                         
   2  16   4         21.56         25.34         9.15 o                         
   3  16   4         26.36         38.49         8.79 o                         
   4  16   4          3.64         19.20         9.80 o                         
 -14   1   5        257.68        223.20        14.49 o                         
 -13   1   5          9.91          5.37         4.84 o                         
 -12   1   5        235.17        217.73         8.02 o                         
 -11   1   5         42.76         27.22         2.72 o                         
 -10   1   5       1210.39       1231.04         9.66 o                         
  -9   1   5       7095.82       7068.60        30.18 o                         
  -8   1   5          3.61          6.75         1.40 o                         
  -7   1   5       3002.85       2998.14        13.73 o                         
  -6   1   5       3224.93       3151.39        12.67 o                         
  -5   1   5       4703.33       4670.63        17.72 o                         
  -4   1   5         10.00         32.26         1.18 o                         
  -3   1   5       9380.76       9220.48        86.23 o                         
  -2   1   5       4473.43       4406.82        22.36 o                         
  -1   1   5      18425.78      17858.75      1081.92 o                         
   0   1   5      36395.89      37843.05      1162.06 o                         
   1   1   5      26174.07      23616.08       952.71 o                         
   2   1   5      20134.64      18470.34       924.27 o                         
   3   1   5        422.60        398.53         3.16 o                         
   4   1   5      12001.21      11775.53       111.50 o                         
   5   1   5       1802.90       1726.35         9.45 o                         
   6   1   5       3494.61       3429.72        15.29 o                         
   7   1   5          5.34         14.73         1.32 o                         
   8   1   5       6249.92       6181.15        23.60 o                         
   9   1   5       3539.15       3494.53        18.17 o                         
  10   1   5       2886.95       2938.75        16.04 o                         
  11   1   5          4.12         -0.87         2.31 o                         
  12   1   5       1786.99       1877.21        19.77 o                         
  13   1   5        857.42        897.79        21.37 o                         
  14   1   5        138.71        126.98        22.00 o                         
 -14   2   5        266.05        236.19        12.22 o                         
 -13   2   5          4.11         -3.70         4.92 o                         
 -12   2   5        155.56        133.23         6.92 o                         
 -11   2   5          3.32         -0.69         2.71 o                         
 -10   2   5       2176.18       2338.48        16.08 o                         
  -9   2   5       1407.99       1444.51        10.16 o                         
  -8   2   5       1008.68        954.74         6.42 o                         
  -7   2   5          6.59          4.60         0.91 o                         
  -6   2   5         57.29         91.31         2.01 o                         
  -5   2   5       1397.83       1769.42         9.32 o                         
  -4   2   5       1077.54       1037.76         5.95 o                         
  -3   2   5      36114.29      37280.90      1072.88 o                         
  -2   2   5        482.70        482.32         3.51 o                         
  -1   2   5       8542.60       9205.79       567.56 o                         
   0   2   5        856.71        843.04         5.10 o                         
   1   2   5        817.15        933.50         6.10 o                         
   2   2   5       6083.28       6396.62        33.53 o                         
   3   2   5      11946.33      10840.10       667.33 o                         
   4   2   5        987.95       1240.83         7.13 o                         
   5   2   5        471.94        438.38         4.10 o                         
   6   2   5       3739.60       3678.63        17.45 o                         
   7   2   5       1280.43       1231.87         8.86 o                         
   8   2   5       1343.55       1372.97         8.69 o                         
   9   2   5        630.11        620.55         5.60 o                         
  10   2   5        513.91        552.30         5.87 o                         
  11   2   5        151.30        150.71         4.54 o                         
  12   2   5          1.47         -3.97         3.97 o                         
  13   2   5          6.36         -4.50         5.63 o                         
  14   2   5        231.77        262.67        18.39 o                         
 -14   3   5          3.75         -4.01        11.21 o                         
 -13   3   5          5.96         -2.67         5.06 o                         
 -12   3   5          2.53          2.69         3.63 o                         
 -11   3   5         80.32         82.06         5.26 o                         
 -10   3   5         11.12          3.16         1.81 o                         
  -9   3   5        159.80        152.83         4.13 o                         
  -8   3   5        467.40        469.40         6.22 o                         
  -7   3   5          0.79          0.32         1.15 o                         
  -6   3   5        173.19        218.34         3.27 o                         
  -5   3   5       2530.06       2632.02        12.68 o                         
  -4   3   5       5601.26       5897.63        20.99 o                         
  -3   3   5       1452.91       1415.16         7.12 o                         
  -2   3   5      16050.83      16448.60       843.01 o                         
  -1   3   5       6236.62       6242.50        30.82 o                         
   0   3   5        191.60        195.10         2.37 o                         
   1   3   5      12908.55      13604.85      1129.34 o                         
   2   3   5        190.65        193.95         2.45 o                         
   3   3   5       2780.48       2745.70        13.78 o                         
   4   3   5       3107.49       3280.86        15.36 o                         
   5   3   5        832.63       1055.38         6.65 o                         
   6   3   5        402.63        437.96         4.45 o                         
   7   3   5        437.40        462.26         4.79 o                         
   8   3   5        123.42        133.24         2.67 o                         
   9   3   5        834.71        894.44         7.23 o                         
  10   3   5          3.81          1.81         1.51 o                         
  11   3   5          0.25         -2.64         2.64 o                         
  12   3   5         18.97         20.51         5.34 o                         
  13   3   5          2.44         -4.81         5.80 o                         
  14   3   5          9.87          0.22        11.59 o                         
 -14   4   5         92.55        101.46        16.30 o                         
 -13   4   5          6.98         -5.26         5.48 o                         
 -12   4   5        514.69        574.86        18.10 o                         
 -11   4   5        387.35        388.90        10.88 o                         
 -10   4   5        420.50        412.25         8.34 o                         
  -9   4   5        169.43        144.76         4.31 o                         
  -8   4   5       1596.20       1615.48        13.24 o                         
  -7   4   5       3144.69       3170.79        16.95 o                         
  -6   4   5        946.17       1000.23         9.98 o                         
  -5   4   5      11008.41      11691.68        44.33 o                         
  -4   4   5        379.43        280.50         2.96 o                         
  -3   4   5         27.67         53.60         1.62 o                         
  -2   4   5       6923.19       6491.97        24.15 o                         
  -1   4   5        126.28        130.43         2.20 o                         
   0   4   5      13670.48      15319.37      1035.73 o                         
   1   4   5        598.87        618.34         4.85 o                         
   2   4   5       5443.59       5536.79        28.33 o                         
   3   4   5        712.06        560.24         5.34 o                         
   4   4   5      20358.46      23634.51      1127.02 o                         
   5   4   5        622.18        590.61         5.36 o                         
   6   4   5       2542.32       2430.97        12.53 o                         
   7   4   5        898.49        853.38         6.19 o                         
   8   4   5       1603.29       1667.02         9.78 o                         
   9   4   5        218.03        194.11         4.37 o                         
  10   4   5          6.39          1.13         2.11 o                         
  11   4   5       1058.83       1129.78        16.30 o                         
  12   4   5        109.68        126.64         8.75 o                         
  13   4   5        282.90        275.16        17.91 o                         
 -14   5   5         48.74         13.35        13.91 o                         
 -13   5   5          1.45         -7.49         7.49 o                         
 -12   5   5       1147.24       1199.27        22.94 o                         
 -11   5   5         45.72         36.12         4.42 o                         
 -10   5   5         12.43          5.34         3.03 o                         
  -9   5   5       2379.63       2445.13        19.91 o                         
  -8   5   5        830.76        831.13         8.51 o                         
  -7   5   5          3.33          4.40         1.49 o                         
  -6   5   5       5898.77       5921.68        26.25 o                         
  -5   5   5       1780.60       1681.73         9.23 o                         
  -4   5   5       3354.92       3526.10        16.64 o                         
  -3   5   5      20319.85      15828.44      1450.59 o                         
  -2   5   5        701.28        625.21         4.91 o                         
  -1   5   5       3879.52       3656.40        15.49 o                         
   0   5   5       3709.64       3666.28        15.17 o                         
   1   5   5       6053.51       5746.31        21.08 o                         
   2   5   5       3129.79       2883.11        13.93 o                         
   3   5   5        766.37        933.38         6.83 o                         
   4   5   5       4525.68       4539.13        22.66 o                         
   5   5   5       3433.92       3208.01        19.01 o                         
   6   5   5       4875.76       4834.05        22.91 o                         
   7   5   5         60.26         67.39         2.37 o                         
   8   5   5       1483.65       1453.10        12.33 o                         
   9   5   5        556.14        504.55         8.01 o                         
  10   5   5       2168.76       2167.87        19.77 o                         
  11   5   5         63.68         52.23         5.81 o                         
  12   5   5       1173.10       1214.96        26.37 o                         
  13   5   5        350.39        409.20        17.33 o                         
 -13   6   5         33.49         20.44         7.77 o                         
 -12   6   5        267.80        278.48        16.89 o                         
 -11   6   5          3.26         -2.55         3.56 o                         
 -10   6   5         73.20         58.06         4.09 o                         
  -9   6   5        553.41        579.53         8.23 o                         
  -8   6   5       1351.84       1378.86        11.85 o                         
  -7   6   5        494.50        493.12         6.81 o                         
  -6   6   5       2647.28       2597.49        15.08 o                         
  -5   6   5        167.18        186.19         3.53 o                         
  -4   6   5         69.37         59.61         2.30 o                         
  -3   6   5        841.48        874.62         6.72 o                         
  -2   6   5       7202.21       6969.76        26.36 o                         
  -1   6   5      10508.17      11121.59        39.06 o                         
   0   6   5       1948.56       2053.51        10.40 o                         
   1   6   5        778.83        815.15         6.37 o                         
   2   6   5         50.37         54.89         1.99 o                         
   3   6   5        519.39        497.43         6.38 o                         
   4   6   5         48.49         40.03         2.09 o                         
   5   6   5       2646.17       2647.81        16.98 o                         
   6   6   5       1365.56       1324.21        10.88 o                         
   7   6   5       1338.50       1416.64         9.84 o                         
   8   6   5        177.07        138.74         3.30 o                         
   9   6   5       1587.72       1582.39        15.24 o                         
  10   6   5         83.37         75.65         4.89 o                         
  11   6   5         45.16         66.44         6.73 o                         
  12   6   5        124.48        115.40        10.07 o                         
  13   6   5          0.05         -6.80         6.80 o                         
 -13   7   5        138.85        109.12        17.35 o                         
 -12   7   5         14.39         13.68        21.10 o                         
 -11   7   5         41.42         44.69         5.89 o                         
 -10   7   5         23.00          6.94         3.66 o                         
  -9   7   5        758.30        796.76        11.50 o                         
  -8   7   5       2517.35       2566.01        19.51 o                         
  -7   7   5        312.07        319.54         5.55 o                         
  -6   7   5          4.62          6.75         1.22 o                         
  -5   7   5       1598.05       1592.31        10.38 o                         
  -4   7   5          8.15          5.71         1.34 o                         
  -3   7   5       4936.97       4916.98        24.17 o                         
  -2   7   5       2974.92       2945.88        14.74 o                         
  -1   7   5       1746.60       1593.18        10.13 o                         
   0   7   5        130.31        166.63         3.06 o                         
   1   7   5       2042.97       2027.67        11.63 o                         
   2   7   5       1977.63       1954.08        11.59 o                         
   3   7   5        981.54       1066.25         9.00 o                         
   4   7   5       8445.94       8285.78        35.29 o                         
   5   7   5       2108.21       2145.92        15.67 o                         
   6   7   5       1136.97       1125.09        10.62 o                         
   7   7   5         11.28          8.31         1.57 o                         
   8   7   5       1714.04       1709.69        13.14 o                         
   9   7   5         88.29         93.09         5.03 o                         
  10   7   5       2245.60       2366.67        23.76 o                         
  11   7   5        193.61        141.13         9.50 o                         
  12   7   5        201.26        207.98        14.07 o                         
  13   7   5        220.86        204.94        14.62 o                         
 -13   8   5          1.73          5.84        10.71 o                         
 -12   8   5        255.37        248.33        22.00 o                         
 -11   8   5          4.02         -2.18         6.66 o                         
 -10   8   5         35.97         25.03         4.48 o                         
  -9   8   5         49.37         47.24         4.43 o                         
  -8   8   5        688.09        714.33        10.09 o                         
  -7   8   5        348.88        319.82         6.57 o                         
  -6   8   5        347.45        344.83         4.67 o                         
  -5   8   5          7.68         11.71         1.57 o                         
  -4   8   5          3.52          4.23         1.46 o                         
  -3   8   5       1345.60       1303.64         9.79 o                         
  -2   8   5       1378.26       1465.27        10.77 o                         
  -1   8   5       2695.04       2865.06        16.29 o                         
   0   8   5       4340.58       4366.03        19.38 o                         
   1   8   5        894.70        925.69         8.46 o                         
   2   8   5        259.84        268.39         5.30 o                         
   3   8   5       1924.00       1937.63        14.18 o                         
   4   8   5        156.06        155.91         4.03 o                         
   5   8   5         28.72         30.68         3.00 o                         
   6   8   5        841.88        872.80         8.62 o                         
   7   8   5         31.05         33.58         2.44 o                         
   8   8   5         94.92         74.45         2.76 o                         
   9   8   5        217.57        188.05         7.39 o                         
  10   8   5          4.92         -4.08         4.08 o                         
  11   8   5        552.47        583.74        17.49 o                         
  12   8   5        155.54        144.29        14.89 o                         
 -12   9   5         98.36         56.26        12.87 o                         
 -11   9   5         33.03         41.37        13.78 o                         
 -10   9   5         18.09         35.18         8.12 o                         
  -9   9   5        218.72        175.49         9.59 o                         
  -8   9   5         10.18          9.39         2.79 o                         
  -7   9   5        296.00        282.13         5.12 o                         
  -6   9   5       1032.70        989.17         8.43 o                         
  -5   9   5        308.94        293.99         4.74 o                         
  -4   9   5        358.36        333.04         5.33 o                         
  -3   9   5        247.39        257.61         4.79 o                         
  -2   9   5         89.77        107.66         3.58 o                         
  -1   9   5          8.11          6.96         1.58 o                         
   0   9   5       2832.27       2780.91        15.62 o                         
   1   9   5        577.33        523.41         6.65 o                         
   2   9   5        169.98        133.61         4.14 o                         
   3   9   5        177.11        164.83         4.22 o                         
   4   9   5         11.93         12.34         1.78 o                         
   5   9   5        449.50        444.00         6.33 o                         
   6   9   5         45.86         37.59         2.51 o                         
   7   9   5       1960.34       1880.88        14.88 o                         
   8   9   5        602.32        589.36         8.28 o                         
   9   9   5         81.41         59.59         5.73 o                         
  10   9   5         25.24         39.84         5.87 o                         
  11   9   5          1.47         -6.27         6.27 o                         
  12   9   5          3.71         -1.89         8.07 o                         
 -11  10   5          2.26         -8.87         8.87 o                         
 -10  10   5        357.33        376.70        25.00 o                         
  -9  10   5          2.36         -5.60         5.60 o                         
  -8  10   5       1677.00       1737.53        22.11 o                         
  -7  10   5        344.82        310.52         7.10 o                         
  -6  10   5       1330.52       1355.64        11.24 o                         
  -5  10   5        487.93        482.24         6.59 o                         
  -4  10   5        810.15        809.36         8.51 o                         
  -3  10   5        503.12        500.71         6.99 o                         
  -2  10   5       5943.96       5987.63        27.50 o                         
  -1  10   5       1281.72       1295.52        10.66 o                         
   0  10   5       1498.15       1432.80         9.87 o                         
   1  10   5       1556.71       1530.19        11.36 o                         
   2  10   5          5.41         -0.62         1.80 o                         
   3  10   5       6914.45       6725.39        33.09 o                         
   4  10   5       1690.93       1716.00        13.82 o                         
   5  10   5       2170.72       2194.24        15.75 o                         
   6  10   5        353.54        366.73         8.31 o                         
   7  10   5        131.78        120.39         4.97 o                         
   8  10   5        484.75        468.64        12.87 o                         
   9  10   5        634.67        684.39        17.46 o                         
  10  10   5        165.97        134.14        10.60 o                         
  11  10   5        950.69       1007.54        31.42 o                         
 -11  11   5         54.18         57.17         9.95 o                         
 -10  11   5          2.15          9.63         7.78 o                         
  -9  11   5        536.56        581.29        22.24 o                         
  -8  11   5         45.21         30.54         9.28 o                         
  -7  11   5        418.67        449.34        10.66 o                         
  -6  11   5        722.09        745.61        10.66 o                         
  -5  11   5         42.14         41.06         3.03 o                         
  -4  11   5        254.95        234.34         5.41 o                         
  -3  11   5       1577.09       1543.54        12.64 o                         
  -2  11   5        237.60        209.10         5.21 o                         
  -1  11   5       1363.41       1323.11        11.51 o                         
   0  11   5        548.92        481.33         6.50 o                         
   1  11   5         64.45         37.97         2.54 o                         
   2  11   5       2557.87       2501.95        17.33 o                         
   3  11   5        509.17        486.05         7.05 o                         
   4  11   5        652.53        642.68         9.39 o                         
   5  11   5         57.81         51.16         4.41 o                         
   6  11   5        412.21        427.83         8.84 o                         
   7  11   5          8.52          1.71         3.30 o                         
   8  11   5         21.50         11.55         5.99 o                         
   9  11   5        211.91        175.95        11.08 o                         
  10  11   5        395.84        421.93        19.51 o                         
 -10  12   5         20.35         21.45        10.74 o                         
  -9  12   5        704.75        775.46        25.98 o                         
  -8  12   5         64.79         52.28         4.42 o                         
  -7  12   5         82.61         85.77         7.28 o                         
  -6  12   5        986.02       1044.65        15.11 o                         
  -5  12   5        201.81        192.31         5.97 o                         
  -4  12   5        830.28        771.30         9.88 o                         
  -3  12   5        131.77        133.31         4.74 o                         
  -2  12   5       1574.31       1583.41        14.68 o                         
  -1  12   5        158.26        154.22         5.17 o                         
   0  12   5       1088.19       1053.81        12.08 o                         
   1  12   5         71.18         71.53         3.81 o                         
   2  12   5       1131.28       1150.51        12.52 o                         
   3  12   5        450.96        470.83         8.64 o                         
   4  12   5        197.44        183.90         6.20 o                         
   5  12   5       1746.44       1797.56        17.52 o                         
   6  12   5         35.80         31.79         4.08 o                         
   7  12   5        162.57        141.72         8.69 o                         
   8  12   5        145.01        147.74        11.46 o                         
   9  12   5       1244.20       1427.88        37.67 o                         
  -9  13   5         26.17         10.37        15.86 o                         
  -8  13   5          6.58         15.35         4.46 o                         
  -7  13   5        394.37        434.13        18.05 o                         
  -6  13   5          6.90          6.23         5.28 o                         
  -5  13   5         24.99         21.74         5.15 o                         
  -4  13   5         60.13         46.44         4.65 o                         
  -3  13   5         20.91         14.55         3.40 o                         
  -2  13   5        338.12        311.05         7.53 o                         
  -1  13   5         62.58         65.18         4.22 o                         
   0  13   5       1058.52       1008.74        12.79 o                         
   1  13   5        100.76         71.74         4.85 o                         
   2  13   5         78.79         71.21         5.08 o                         
   3  13   5        501.91        519.63        10.84 o                         
   4  13   5        584.44        607.46        12.36 o                         
   5  13   5         26.12         15.62         5.26 o                         
   6  13   5        165.97        155.35        10.59 o                         
   7  13   5        191.66        171.49        10.66 o                         
   8  13   5        192.36        217.50        10.56 o                         
  -8  14   5        301.24        274.82        15.97 o                         
  -7  14   5         30.51         37.88         8.31 o                         
  -6  14   5          5.30         15.96         9.19 o                         
  -5  14   5          0.24         -4.72         4.72 o                         
  -4  14   5         10.99         14.00         5.20 o                         
  -3  14   5        358.43        333.99        12.21 o                         
  -2  14   5       1311.84       1338.23        21.71 o                         
  -1  14   5         72.02         54.10         5.58 o                         
   0  14   5        199.91        200.44         8.47 o                         
   1  14   5          0.43         -3.56         3.56 o                         
   2  14   5          0.47         -3.51         3.51 o                         
   3  14   5        293.16        290.82        10.83 o                         
   4  14   5        190.87        164.51         9.33 o                         
   5  14   5        182.92        184.41        11.22 o                         
   6  14   5          0.30          0.78         5.67 o                         
   7  14   5        221.57        191.29        12.30 o                         
  -6  15   5         23.38         23.60         9.83 o                         
  -5  15   5         14.26         19.10         9.60 o                         
  -4  15   5        319.91        322.26        17.37 o                         
  -3  15   5          9.07          6.04         8.60 o                         
  -2  15   5        305.33        346.38        16.86 o                         
  -1  15   5         43.96         70.04         9.96 o                         
   0  15   5         11.79         20.99        12.23 o                         
   1  15   5        110.44        101.14        11.57 o                         
   2  15   5         74.32         84.90        10.22 o                         
   3  15   5        207.32        217.46        13.44 o                         
   4  15   5          3.59          8.50         5.91 o                         
   5  15   5          5.30         22.14         8.13 o                         
   6  15   5          6.69          7.81         8.03 o                         
  -4  16   5        185.84        182.02        17.18 o                         
  -3  16   5          7.94          9.12        12.42 o                         
  -2  16   5        985.32       1005.30        31.66 o                         
  -1  16   5        190.88        218.46        17.75 o                         
   0  16   5        491.59        556.08        23.89 o                         
   1  16   5        242.31        289.10        21.94 o                         
   2  16   5        736.31        779.39        29.97 o                         
   3  16   5        478.47        545.23        28.39 o                         
 -14   0   6        651.76        727.14        34.56 o                         
 -13   0   6        496.00        484.10        22.83 o                         
 -12   0   6        582.18        584.46        15.92 o                         
 -11   0   6         11.67          8.45         3.87 o                         
 -10   0   6        739.88        737.81        10.36 o                         
  -9   0   6       3299.79       3248.01        24.33 o                         
  -8   0   6      12808.80      12656.94        65.02 o                         
  -7   0   6       1007.58       1075.11        10.61 o                         
  -6   0   6       7864.79       7825.47        43.66 o                         
  -5   0   6      12660.32      12956.16       100.47 o                         
  -4   0   6       1023.90        971.69         8.35 o                         
  -3   0   6       9864.58       9465.05      1573.30 o                         
  -2   0   6       1377.42       1224.06        10.07 o                         
  -1   0   6      20989.70      19055.55       973.97 o                         
   2   0   6       9821.09      10063.35       935.73 o                         
   3   0   6      28038.77      27753.83      1533.29 o                         
   4   0   6       4999.96       5021.21        24.92 o                         
   5   0   6      10379.43      10393.63        51.68 o                         
   6   0   6        574.71        585.71         6.50 o                         
   7   0   6       6254.91       6288.73        33.76 o                         
   8   0   6       7462.15       7593.78        42.88 o                         
   9   0   6        557.96        582.58         8.64 o                         
  10   0   6       2363.09       2413.28        19.99 o                         
  11   0   6       1751.24       1755.62        23.37 o                         
  12   0   6         11.08         -4.03         4.03 o                         
  13   0   6        228.10        218.45        15.72 o                         
  14   0   6        673.11        762.68        47.57 o                         
 -14   1   6         43.46         26.98        14.00 o                         
 -13   1   6         11.39         -4.22         4.22 o                         
 -12   1   6          1.62         -3.63         6.20 o                         
 -11   1   6        171.34        128.42         4.74 o                         
 -10   1   6       1730.61       1779.98        12.65 o                         
  -9   1   6        954.07        923.74         7.72 o                         
  -8   1   6         12.20          9.49         1.09 o                         
  -7   1   6         95.41        109.42         2.39 o                         
  -6   1   6       1330.63       1428.64         8.28 o                         
  -5   1   6        459.63        565.33         4.73 o                         
  -4   1   6       1068.68       1188.15         6.97 o                         
  -3   1   6      12444.15      11658.82       678.78 o                         
  -2   1   6        622.52        680.21         4.34 o                         
  -1   1   6      26500.94      26889.16      1071.19 o                         
   0   1   6      13916.36      13825.90       621.54 o                         
   1   1   6       7474.05       6879.25       501.49 o                         
   2   1   6       7132.29       7085.23       120.99 o                         
   3   1   6       5938.46       6060.02        23.08 o                         
   4   1   6         65.05         57.34         1.67 o                         
   5   1   6        389.80        354.40         3.52 o                         
   6   1   6         45.86         57.38         1.94 o                         
   7   1   6         27.10         33.41         1.63 o                         
   8   1   6          2.18          5.57         1.30 o                         
   9   1   6       1545.78       1658.24         9.95 o                         
  10   1   6        161.90        157.68         3.81 o                         
  11   1   6          9.81          4.47         2.69 o                         
  12   1   6         17.67          7.34         3.31 o                         
  13   1   6          5.44          4.99         5.62 o                         
  14   1   6          0.14         -7.59         7.59 o                         
 -14   2   6         40.21         23.20         6.30 o                         
 -13   2   6         31.26         15.51         5.34 o                         
 -12   2   6         33.74         20.96         4.25 o                         
 -11   2   6        142.29        141.11         6.70 o                         
 -10   2   6       1322.18       1325.90        10.76 o                         
  -9   2   6         98.65        107.29         3.00 o                         
  -8   2   6       2190.10       2088.42        11.05 o                         
  -7   2   6        495.94        519.68         4.71 o                         
  -6   2   6       1621.01       1479.17         7.80 o                         
  -5   2   6         60.28         79.46         1.70 o                         
  -4   2   6        704.22        578.89         4.17 o                         
  -3   2   6       8331.54       8325.14        40.99 o                         
  -2   2   6       1088.45       1157.89         7.28 o                         
  -1   2   6       3617.88       3559.28        19.11 o                         
   0   2   6      83702.15      80564.21      1895.86 o                         
   1   2   6       3332.76       3394.87        13.78 o                         
   2   2   6      11479.82      11529.51       732.99 o                         
   3   2   6       7878.21       7579.75        33.65 o                         
   4   2   6       2405.30       2736.87        13.54 o                         
   5   2   6       1490.51       1252.42         8.54 o                         
   6   2   6       1766.15       1944.81        10.57 o                         
   7   2   6       1449.33       1455.36         9.24 o                         
   8   2   6       1092.25       1096.00         8.16 o                         
   9   2   6       1609.86       1665.43         9.83 o                         
  10   2   6         15.32         13.30         1.60 o                         
  11   2   6        232.38        219.84         6.65 o                         
  12   2   6        667.54        648.79        15.79 o                         
  13   2   6         21.45         15.10         5.94 o                         
  14   2   6        286.45        289.57        18.32 o                         
 -14   3   6         80.73         88.34        12.22 o                         
 -13   3   6         27.53         20.48         6.23 o                         
 -12   3   6        794.62        804.00        16.16 o                         
 -11   3   6        100.30         88.20         5.45 o                         
 -10   3   6         61.38         54.38         3.08 o                         
  -9   3   6         14.01          8.01         1.79 o                         
  -8   3   6         65.20         67.12         3.19 o                         
  -7   3   6       1159.68       1161.02        10.21 o                         
  -6   3   6       4103.31       3867.98        17.08 o                         
  -5   3   6      10263.74      10683.19        37.14 o                         
  -4   3   6       8859.97       9078.41        32.88 o                         
  -3   3   6        331.55        440.14         3.54 o                         
  -2   3   6       1554.43       1449.75         7.38 o                         
  -1   3   6      47997.09      46441.99      1923.21 o                         
   0   3   6      16324.05      13187.25      1210.91 o                         
   1   3   6        682.63        761.97         6.29 o                         
   2   3   6         34.01         87.39         1.68 o                         
   3   3   6       1208.77       1275.67         7.93 o                         
   4   3   6       2950.57       2792.06        13.84 o                         
   5   3   6       6728.44       6748.07        26.47 o                         
   6   3   6       2360.74       2112.49        11.38 o                         
   7   3   6          0.07          2.99         1.01 o                         
   8   3   6       2391.20       2311.56        12.34 o                         
   9   3   6       1208.01       1279.11         9.12 o                         
  10   3   6       1053.66       1025.30         8.21 o                         
  11   3   6        106.96         95.29         5.71 o                         
  12   3   6        399.78        411.61        15.49 o                         
  13   3   6         23.88         11.92         6.88 o                         
  14   3   6         18.82         -7.00         7.46 o                         
 -14   4   6         52.48         32.58        15.08 o                         
 -13   4   6         99.81         90.30        10.77 o                         
 -12   4   6         61.61         74.88         7.20 o                         
 -11   4   6        153.75        148.86         6.88 o                         
 -10   4   6       1944.53       1986.33        17.30 o                         
  -9   4   6       1114.05       1091.96        10.88 o                         
  -8   4   6        366.69        369.05         5.84 o                         
  -7   4   6        138.45        135.43         5.20 o                         
  -6   4   6        647.23        602.66         6.23 o                         
  -5   4   6         25.04         14.99         1.12 o                         
  -4   4   6       5072.93       5358.03        19.80 o                         
  -3   4   6      12095.86      11925.73        55.83 o                         
  -2   4   6        327.40        437.20         3.91 o                         
  -1   4   6       1916.98       1772.50         8.39 o                         
   0   4   6       2816.14       2562.85        11.52 o                         
   1   4   6      12283.62      12158.47       134.29 o                         
   2   4   6       2782.98       2817.08        13.50 o                         
   3   4   6       6235.49       6038.20        26.26 o                         
   4   4   6        362.68        289.00         4.26 o                         
   5   4   6       1202.72       1248.58         9.37 o                         
   6   4   6        104.07        106.61         2.68 o                         
   7   4   6       1905.32       1962.92        10.66 o                         
   8   4   6       3125.66       3117.66        14.49 o                         
   9   4   6        317.22        271.59         4.42 o                         
  10   4   6        577.32        595.28         8.99 o                         
  11   4   6        856.75        886.82        17.87 o                         
  12   4   6         66.05         56.50         6.96 o                         
  13   4   6          1.96         -8.11         8.11 o                         
 -14   5   6        137.98        114.56        16.33 o                         
 -13   5   6         75.27         80.19        10.64 o                         
 -12   5   6         15.34         19.78         5.20 o                         
 -11   5   6        154.38        130.64         7.03 o                         
 -10   5   6        153.30        150.21         6.09 o                         
  -9   5   6       2608.75       2610.36        18.67 o                         
  -8   5   6          1.41          7.59         2.56 o                         
  -7   5   6       3350.66       3209.11        21.50 o                         
  -6   5   6         53.14         46.67         2.10 o                         
  -5   5   6       3209.32       3208.78        15.89 o                         
  -4   5   6        242.77        183.88         3.06 o                         
  -3   5   6       3333.96       3185.76        13.95 o                         
  -2   5   6       1619.22       1619.19         8.95 o                         
  -1   5   6       6895.90       6493.28        23.28 o                         
   0   5   6      12106.00      12416.54        59.69 o                         
   1   5   6       2821.44       2767.76        13.35 o                         
   2   5   6       3322.50       3208.64        16.20 o                         
   3   5   6        632.35        621.06         5.87 o                         
   4   5   6       5680.34       5413.89        25.42 o                         
   5   5   6       1670.39       1846.95        12.71 o                         
   6   5   6       1193.49       1090.93         8.72 o                         
   7   5   6        224.19        215.66         3.82 o                         
   8   5   6       1595.05       1568.76        11.34 o                         
   9   5   6        149.24        173.57         4.95 o                         
  10   5   6       1364.00       1417.87        14.84 o                         
  11   5   6         93.46         90.19         7.12 o                         
  12   5   6        158.62        174.83        10.97 o                         
  13   5   6        241.46        229.55        22.49 o                         
 -13   6   6        494.94        557.49        24.99 o                         
 -12   6   6       1494.85       1590.76        40.35 o                         
 -11   6   6         11.02          2.44         3.47 o                         
 -10   6   6        905.26       1002.68        13.09 o                         
  -9   6   6         33.71         22.00         2.37 o                         
  -8   6   6       1664.48       1664.69        13.76 o                         
  -7   6   6          5.42          9.59         2.03 o                         
  -6   6   6       5566.96       5628.84        22.83 o                         
  -5   6   6         21.91         31.91         1.70 o                         
  -4   6   6       9272.72       9443.31        35.80 o                         
  -3   6   6       9902.85       9710.91        35.70 o                         
  -2   6   6      26090.21      26583.26      1658.77 o                         
  -1   6   6       6558.92       6442.96        24.59 o                         
   0   6   6      22006.99      25420.44      1563.23 o                         
   1   6   6      11809.67      11519.90        39.20 o                         
   2   6   6       1663.45       1768.12        10.17 o                         
   3   6   6      19276.18      19212.16       107.55 o                         
   4   6   6         48.62         49.54         2.42 o                         
   5   6   6      10672.78      10632.63        47.86 o                         
   6   6   6       1681.86       1841.51        12.55 o                         
   7   6   6       4376.67       4276.70        21.14 o                         
   8   6   6       2147.31       2270.91        13.91 o                         
   9   6   6       1293.76       1370.90        14.06 o                         
  10   6   6       2080.22       2080.26        21.17 o                         
  11   6   6       1869.14       1937.22        31.06 o                         
  12   6   6         72.57         58.03         8.81 o                         
  13   6   6        128.50        133.51        12.24 o                         
 -13   7   6        438.08        517.31        30.41 o                         
 -12   7   6        129.99        164.81        15.57 o                         
 -11   7   6        144.60        135.00         9.49 o                         
 -10   7   6         65.98         41.13         3.99 o                         
  -9   7   6        295.77        306.89         7.73 o                         
  -8   7   6        177.44        176.96         5.33 o                         
  -7   7   6         20.96         19.07         2.29 o                         
  -6   7   6       3262.78       3205.23        15.68 o                         
  -5   7   6        138.88        141.46         3.30 o                         
  -4   7   6          0.39         -0.65         1.14 o                         
  -3   7   6        361.36        405.07         4.88 o                         
  -2   7   6       3943.35       4102.87        19.04 o                         
  -1   7   6       1736.49       1725.90        11.01 o                         
   0   7   6       4054.44       3986.19        17.48 o                         
   1   7   6       2362.93       2268.24        12.48 o                         
   2   7   6        528.01        503.70         5.66 o                         
   3   7   6         33.27         41.30         2.30 o                         
   4   7   6          1.24          6.07         1.66 o                         
   5   7   6       3355.22       3340.59        19.39 o                         
   6   7   6        771.63        840.76         8.58 o                         
   7   7   6         20.73         14.69         2.00 o                         
   8   7   6        321.23        304.66         5.33 o                         
   9   7   6          1.58         -2.64         2.64 o                         
  10   7   6         59.81         55.09         6.06 o                         
  11   7   6        649.07        714.12        17.84 o                         
  12   7   6        862.97        928.63        36.25 o                         
 -12   8   6        104.37        103.34        14.71 o                         
 -11   8   6         15.24         20.07         7.27 o                         
 -10   8   6         47.40         24.24         4.80 o                         
  -9   8   6        383.36        354.51         8.70 o                         
  -8   8   6        289.54        285.10         6.77 o                         
  -7   8   6        679.87        695.99         7.63 o                         
  -6   8   6        215.83        215.08         4.96 o                         
  -5   8   6        465.08        457.83         5.55 o                         
  -4   8   6        523.76        579.00         6.13 o                         
  -3   8   6       1549.52       1494.70        10.74 o                         
  -2   8   6       1896.56       1859.22        11.69 o                         
  -1   8   6         33.79         23.27         1.79 o                         
   0   8   6         77.23         59.35         2.43 o                         
   1   8   6        415.41        444.07         5.34 o                         
   2   8   6         96.76         87.40         2.82 o                         
   3   8   6       1349.02       1353.53        10.74 o                         
   4   8   6         19.95         19.72         1.85 o                         
   5   8   6       1276.75       1293.40        11.44 o                         
   6   8   6        124.08        100.20         3.76 o                         
   7   8   6        190.03        184.53         4.55 o                         
   8   8   6         92.89         68.44         3.21 o                         
   9   8   6        280.52        268.41         8.72 o                         
  10   8   6         13.86          4.64         5.11 o                         
  11   8   6        129.53        136.01         9.69 o                         
  12   8   6         90.80         88.21        10.47 o                         
 -12   9   6        130.81        138.58        17.70 o                         
 -11   9   6        153.37        151.04        12.88 o                         
 -10   9   6          8.66         -6.83         7.23 o                         
  -9   9   6        653.04        686.51        15.13 o                         
  -8   9   6          2.94         -2.86         2.86 o                         
  -7   9   6       2417.38       2435.30        13.35 o                         
  -6   9   6        242.03        218.24         4.60 o                         
  -5   9   6       1618.50       1694.94        11.50 o                         
  -4   9   6       3159.38       3213.49        17.57 o                         
  -3   9   6       1853.28       1885.12        12.68 o                         
  -2   9   6       4218.29       4237.16        20.73 o                         
  -1   9   6       2661.03       2569.81        15.23 o                         
   0   9   6       1349.19       1395.47        10.67 o                         
   1   9   6         17.43         13.62         1.87 o                         
   2   9   6        917.78        916.07         8.96 o                         
   3   9   6          0.43          6.72         2.06 o                         
   4   9   6       5547.32       5401.90        26.93 o                         
   5   9   6        800.78        814.97         8.80 o                         
   6   9   6        881.12        856.89         9.82 o                         
   7   9   6        400.92        409.74         6.60 o                         
   8   9   6        108.88         89.51         4.25 o                         
   9   9   6        987.55        977.89        27.16 o                         
  10   9   6       1245.02       1263.24        23.16 o                         
  11   9   6        286.39        237.57        13.55 o                         
  12   9   6        421.68        462.20        31.59 o                         
 -11  10   6          3.98         -7.71         7.71 o                         
 -10  10   6        528.82        512.89        19.41 o                         
  -9  10   6        175.76        144.40        11.02 o                         
  -8  10   6       1268.41       1275.02        21.66 o                         
  -7  10   6        367.92        346.86         7.22 o                         
  -6  10   6        156.78        156.56         3.96 o                         
  -5  10   6         68.76         65.02         3.04 o                         
  -4  10   6         59.95         47.73         2.82 o                         
  -3  10   6       2058.98       2000.84        15.10 o                         
  -2  10   6        430.84        411.84         6.32 o                         
  -1  10   6        134.71        109.05         3.82 o                         
   0  10   6       2909.58       2886.09        15.72 o                         
   1  10   6       1854.83       1734.58        12.32 o                         
   2  10   6          3.02         -0.87         1.86 o                         
   3  10   6        499.57        449.79         7.48 o                         
   4  10   6       1056.81       1051.73        10.83 o                         
   5  10   6       1172.12       1184.06        10.99 o                         
   6  10   6        574.96        577.65         8.79 o                         
   7  10   6        717.09        751.13        11.46 o                         
   8  10   6        705.82        709.78        14.88 o                         
   9  10   6         18.64         21.47         5.64 o                         
  10  10   6        185.22        162.05        13.72 o                         
  11  10   6         90.36         93.33         9.85 o                         
 -11  11   6        641.68        658.85        33.77 o                         
 -10  11   6         83.57         74.81        14.43 o                         
  -9  11   6        672.26        742.91        25.97 o                         
  -8  11   6         14.29         -0.96         8.04 o                         
  -7  11   6        962.41       1033.63        19.56 o                         
  -6  11   6        324.41        321.15         7.88 o                         
  -5  11   6        428.17        424.57         7.13 o                         
  -4  11   6       1373.71       1366.13        11.48 o                         
  -3  11   6       1107.59       1165.56        10.82 o                         
  -2  11   6       3139.77       3149.53        18.78 o                         
  -1  11   6       1557.78       1501.48        12.69 o                         
   0  11   6        726.39        800.30         8.06 o                         
   1  11   6         77.16         63.87         3.01 o                         
   2  11   6       2343.18       2383.94        15.85 o                         
   3  11   6          1.50         -2.29         2.29 o                         
   4  11   6       3216.80       3255.57        24.71 o                         
   5  11   6        269.45        261.05         7.10 o                         
   6  11   6        684.09        718.51        11.28 o                         
   7  11   6        889.45        911.60        17.53 o                         
   8  11   6        317.97        306.39        10.26 o                         
   9  11   6         96.31        109.30         9.05 o                         
  10  11   6        424.73        396.17        23.34 o                         
 -10  12   6          3.98          7.38         8.75 o                         
  -9  12   6          3.03         -1.63        10.53 o                         
  -8  12   6        848.52        865.09        16.73 o                         
  -7  12   6        201.61        173.27         9.77 o                         
  -6  12   6        115.63        143.12         6.42 o                         
  -5  12   6        251.90        225.96         7.33 o                         
  -4  12   6        361.93        337.89         6.93 o                         
  -3  12   6        595.61        616.75         8.69 o                         
  -2  12   6        627.69        655.87         9.33 o                         
  -1  12   6        885.10        897.59        10.97 o                         
   0  12   6         26.33         18.33         3.01 o                         
   1  12   6        108.97         90.93         4.37 o                         
   2  12   6          0.94         -1.54         2.28 o                         
   3  12   6        793.32        814.86        11.44 o                         
   4  12   6        151.00        142.38         6.11 o                         
   5  12   6       1706.58       1662.37        17.57 o                         
   6  12   6         25.90         30.08         4.44 o                         
   7  12   6         55.13         42.70         7.89 o                         
   8  12   6        403.50        393.05        12.82 o                         
   9  12   6        107.69        126.13        20.39 o                         
  -9  13   6         15.36         -6.54        10.78 o                         
  -8  13   6         65.22         75.11         6.87 o                         
  -7  13   6         96.18        114.21        13.23 o                         
  -6  13   6        490.20        497.52        20.10 o                         
  -5  13   6        152.61        154.44         8.66 o                         
  -4  13   6        114.74         93.60         5.77 o                         
  -3  13   6        667.74        657.55        13.62 o                         
  -2  13   6         90.91         77.69         4.71 o                         
  -1  13   6          0.06         -2.67         2.67 o                         
   0  13   6         32.40         28.66         3.62 o                         
   1  13   6        121.67        114.89         6.33 o                         
   2  13   6        183.03        173.03         8.61 o                         
   3  13   6       1557.80       1464.01        18.92 o                         
   4  13   6        472.74        517.59        11.45 o                         
   5  13   6        133.93        131.09         8.67 o                         
   6  13   6        128.82        134.33         9.37 o                         
   7  13   6          5.24          4.45         4.83 o                         
   8  13   6        102.71        114.56         8.65 o                         
  -8  14   6        376.06        417.18        28.03 o                         
  -7  14   6         11.98         15.69         6.25 o                         
  -6  14   6         28.10         34.31         8.28 o                         
  -5  14   6          0.01         -1.67         4.74 o                         
  -4  14   6        312.82        303.14        13.43 o                         
  -3  14   6          3.79          0.85         4.48 o                         
  -2  14   6       1105.44       1175.86        21.26 o                         
  -1  14   6       1362.39       1381.97        22.44 o                         
   0  14   6        318.24        284.80        10.64 o                         
   1  14   6        368.43        322.78        10.95 o                         
   2  14   6        950.55        957.45        20.04 o                         
   3  14   6         82.61         69.67         5.61 o                         
   4  14   6        378.75        359.43        15.38 o                         
   5  14   6        253.82        254.62        13.93 o                         
   6  14   6          1.70         -6.03         6.03 o                         
   7  14   6        351.71        356.41        16.52 o                         
  -6  15   6         79.72         66.26        16.91 o                         
  -5  15   6        179.56        180.76        15.11 o                         
  -4  15   6        313.38        331.46        15.24 o                         
  -3  15   6        713.23        793.85        27.36 o                         
  -2  15   6        452.91        485.47        19.71 o                         
  -1  15   6       1618.17       1729.43        38.66 o                         
   0  15   6        743.59        745.33        26.05 o                         
   1  15   6          6.21          1.30         6.66 o                         
   2  15   6        410.69        435.77        19.01 o                         
   3  15   6          1.76         -5.68         5.68 o                         
   4  15   6       1891.73       2045.74        38.70 o                         
   5  15   6          4.66         13.87         9.16 o                         
   6  15   6        656.19        643.96        31.38 o                         
  -4  16   6         14.96         13.32         8.63 o                         
  -3  16   6         78.42         84.40        10.76 o                         
  -2  16   6         25.72         29.81         9.30 o                         
  -1  16   6          5.61         24.47        10.11 o                         
   0  16   6          5.28          0.43         9.08 o                         
   1  16   6          2.68         12.41         9.11 o                         
   2  16   6         66.80         76.60        13.01 o                         
   3  16   6         13.34         24.19         7.91 o                         
 -14   1   7         10.35         -1.92         7.45 o                         
 -13   1   7        720.84        700.58        18.07 o                         
 -12   1   7        104.34         81.37         7.84 o                         
 -11   1   7       1145.65       1170.35        14.05 o                         
 -10   1   7          1.13         -0.15         1.89 o                         
  -9   1   7       2627.77       2644.63        14.15 o                         
  -8   1   7       5409.73       5341.44        23.56 o                         
  -7   1   7       8955.06       8930.18        33.96 o                         
  -6   1   7        168.27        210.68         3.13 o                         
  -5   1   7       2711.25       2620.07        12.51 o                         
  -4   1   7      23728.80      24091.83      1034.31 o                         
  -3   1   7       1046.28       1089.85         6.09 o                         
  -2   1   7      43144.23      41908.71      1214.72 o                         
  -1   1   7       3313.71       3415.64        17.10 o                         
   0   1   7       1402.68       1713.44         9.43 o                         
   1   1   7       4644.99       4453.10        24.97 o                         
   2   1   7       8626.37       8243.85       126.81 o                         
   3   1   7       6137.75       6023.81        22.57 o                         
   4   1   7      15651.70      16520.43      1159.58 o                         
   5   1   7       1167.34       1356.97         7.50 o                         
   6   1   7       5210.17       5021.48        18.88 o                         
   7   1   7       1870.49       1786.58        10.56 o                         
   8   1   7        966.66        990.39         7.67 o                         
   9   1   7       2690.71       2734.29        14.83 o                         
  10   1   7         67.98         55.57         2.65 o                         
  11   1   7        961.06        994.01        14.51 o                         
  12   1   7        486.69        489.12        10.97 o                         
  13   1   7        901.37        987.04        24.80 o                         
  14   1   7        207.66        196.64        29.23 o                         
 -14   2   7         59.11         41.49         6.87 o                         
 -13   2   7        108.85        106.32         7.92 o                         
 -12   2   7         12.38          3.14         3.99 o                         
 -11   2   7         89.16         78.24         3.74 o                         
 -10   2   7        447.46        453.10         6.42 o                         
  -9   2   7       1046.31       1073.59         7.66 o                         
  -8   2   7         23.41         18.90         1.42 o                         
  -7   2   7        145.02        108.10         2.17 o                         
  -6   2   7       3551.07       3761.44        16.06 o                         
  -5   2   7         26.43         21.80         1.13 o                         
  -4   2   7       1171.72       1341.28         7.07 o                         
  -3   2   7      15700.28      14665.40       857.60 o                         
  -2   2   7      10337.23      11023.33       712.08 o                         
  -1   2   7       1953.48       1958.12         9.50 o                         
   0   2   7        712.06        691.62         5.07 o                         
   1   2   7         26.29         27.50         1.17 o                         
   2   2   7      63585.65      67791.15      1824.22 o                         
   3   2   7       1675.88       1509.94         8.04 o                         
   4   2   7       2228.50       2366.29        10.72 o                         
   5   2   7       1802.22       1635.82         8.93 o                         
   6   2   7        130.76         65.36         2.08 o                         
   7   2   7        734.15        689.24         6.19 o                         
   8   2   7        260.83        242.38         3.95 o                         
   9   2   7        890.88        861.66         7.35 o                         
  10   2   7         11.96          6.47         1.62 o                         
  11   2   7        203.42        202.83         6.13 o                         
  12   2   7        153.29        133.53         6.37 o                         
  13   2   7        355.79        361.57        17.70 o                         
  14   2   7         73.01         66.33        10.34 o                         
 -14   3   7        100.04         90.72        12.72 o                         
 -13   3   7         35.15         30.59         6.76 o                         
 -12   3   7        442.53        453.87        11.83 o                         
 -11   3   7        265.59        270.23         8.84 o                         
 -10   3   7        102.51         84.08         3.86 o                         
  -9   3   7        487.77        497.80         7.36 o                         
  -8   3   7        156.47        127.47         4.18 o                         
  -7   3   7        113.79        115.91         3.26 o                         
  -6   3   7        525.88        544.71         4.54 o                         
  -5   3   7        472.91        375.10         3.78 o                         
  -4   3   7        548.85        540.94         4.25 o                         
  -3   3   7        620.06        793.49         5.51 o                         
  -2   3   7       2343.18       2382.66        10.97 o                         
  -1   3   7       2435.45       2382.79        10.52 o                         
   0   3   7       5062.10       5296.66        20.11 o                         
   1   3   7         38.57         37.94         1.49 o                         
   2   3   7        485.72        465.96         3.88 o                         
   3   3   7       1568.58       1830.97        10.15 o                         
   4   3   7         20.16          4.77         0.87 o                         
   5   3   7       3116.54       3480.84        15.74 o                         
   6   3   7        465.57        450.66         4.68 o                         
   7   3   7          0.32         -0.13         0.95 o                         
   8   3   7       1639.88       1584.01         9.94 o                         
   9   3   7          1.65          4.63         1.37 o                         
  10   3   7          7.83          4.72         1.71 o                         
  11   3   7          8.74         -0.97         3.01 o                         
  12   3   7         45.53         30.80         5.87 o                         
  13   3   7          5.77          5.59         5.88 o                         
 -14   4   7        578.93        606.62        29.66 o                         
 -13   4   7        337.72        356.49        24.58 o                         
 -12   4   7         63.92         50.70         5.39 o                         
 -11   4   7        602.51        591.97        11.99 o                         
 -10   4   7       1551.42       1583.01        17.35 o                         
  -9   4   7        558.65        627.05         8.37 o                         
  -8   4   7       4532.72       4458.81        25.94 o                         
  -7   4   7        133.06        143.95         3.70 o                         
  -6   4   7       3569.35       3160.19        19.25 o                         
  -5   4   7         22.16         13.84         1.20 o                         
  -4   4   7       1633.49       1515.50         8.18 o                         
  -3   4   7      11838.62      11364.36        51.51 o                         
  -2   4   7       8065.08       7942.30        33.77 o                         
  -1   4   7      11019.04      10516.73        72.22 o                         
   0   4   7      13790.46      13976.95      1013.08 o                         
   1   4   7       7329.70       6712.22        25.01 o                         
   2   4   7       2350.26       2426.73        12.00 o                         
   3   4   7      29398.66      28988.72      1813.02 o                         
   4   4   7         30.40         56.02         2.23 o                         
   5   4   7      12769.81      12429.34        48.17 o                         
   6   4   7        217.05        223.47         4.11 o                         
   7   4   7       1871.63       1858.03        11.35 o                         
   8   4   7       2410.50       2435.76        12.46 o                         
   9   4   7       1955.22       1998.46        12.66 o                         
  10   4   7       1256.21       1228.64        15.05 o                         
  11   4   7        901.82       1040.69        20.66 o                         
  12   4   7        578.58        555.84        16.98 o                         
  13   4   7        191.89        179.35        12.21 o                         
 -14   5   7         25.22         28.76        10.60 o                         
 -13   5   7        567.83        608.82        33.30 o                         
 -12   5   7        214.36        191.32        11.26 o                         
 -11   5   7       1859.02       2015.51        23.16 o                         
 -10   5   7        778.13        838.33        13.11 o                         
  -9   5   7       2143.52       2310.98        18.36 o                         
  -8   5   7       5152.44       5160.41        29.39 o                         
  -7   5   7       4814.67       4797.04        24.64 o                         
  -6   5   7       1132.99       1068.38         8.10 o                         
  -5   5   7       1862.69       1703.70         9.70 o                         
  -4   5   7       7043.93       6264.98        23.32 o                         
  -3   5   7       1598.46       1542.47         8.91 o                         
  -2   5   7      13362.04      12396.23        48.64 o                         
  -1   5   7        540.77        730.34         5.49 o                         
   0   5   7       1621.62       1406.76         8.07 o                         
   1   5   7        980.48       1071.72         7.40 o                         
   2   5   7      27436.38      28221.47      2273.76 o                         
   3   5   7      19840.81      21530.94      1264.14 o                         
   4   5   7       6159.10       5644.91        26.36 o                         
   5   5   7        769.52        807.59         8.12 o                         
   6   5   7       2391.91       2413.33        14.61 o                         
   7   5   7       1925.01       2032.45        11.92 o                         
   8   5   7         30.44         41.37         2.33 o                         
   9   5   7       6026.56       6164.00        30.41 o                         
  10   5   7          3.76          5.22         2.93 o                         
  11   5   7        812.71        858.87        18.40 o                         
  12   5   7         34.30         28.78         8.92 o                         
  13   5   7        336.26        354.69        25.29 o                         
 -13   6   7         25.09          9.35         8.83 o                         
 -12   6   7        336.32        386.43        38.40 o                         
 -11   6   7         29.73         26.92         4.46 o                         
 -10   6   7        214.38        255.58         7.84 o                         
  -9   6   7        675.11        663.27        10.39 o                         
  -8   6   7        520.68        519.87         8.01 o                         
  -7   6   7       4662.99       4549.19        24.27 o                         
  -6   6   7         61.76         84.99         2.40 o                         
  -5   6   7       1014.16        937.99         7.50 o                         
  -4   6   7         60.55         45.04         2.05 o                         
  -3   6   7         49.12         63.44         2.24 o                         
  -2   6   7         15.14          7.47         1.23 o                         
  -1   6   7       3578.23       3463.31        15.79 o                         
   0   6   7       5572.03       5620.79        22.17 o                         
   1   6   7        767.08        827.88         6.62 o                         
   2   6   7       2453.21       2613.78        14.22 o                         
   3   6   7        867.91        847.29         7.87 o                         
   4   6   7        128.03         99.07         3.23 o                         
   5   6   7        252.70        262.00         5.81 o                         
   6   6   7       4445.26       4348.06        22.80 o                         
   7   6   7         65.55         80.88         2.94 o                         
   8   6   7          4.11         15.98         1.93 o                         
   9   6   7         82.49         82.55         3.75 o                         
  10   6   7        201.80        218.13         9.20 o                         
  11   6   7          4.40         12.04         5.33 o                         
  12   6   7        318.92        330.57        20.19 o                         
  13   6   7        158.67        130.25        12.32 o                         
 -13   7   7        673.91        759.03        42.06 o                         
 -12   7   7        170.02        200.60        24.09 o                         
 -11   7   7       1022.39       1093.34        24.35 o                         
 -10   7   7        162.71        165.43         6.58 o                         
  -9   7   7       2031.45       2037.43        21.58 o                         
  -8   7   7       1024.45       1131.72        11.87 o                         
  -7   7   7       4948.21       4811.51        27.75 o                         
  -6   7   7        426.53        435.02         4.98 o                         
  -5   7   7       2213.83       2166.65        13.29 o                         
  -4   7   7       2941.93       2834.79        15.86 o                         
  -3   7   7       6120.41       6134.16        25.11 o                         
  -2   7   7      11685.47      10980.18        40.88 o                         
  -1   7   7       1596.53       1528.18         9.81 o                         
   0   7   7       7544.42       7260.69        27.08 o                         
   1   7   7        159.64        202.67         3.29 o                         
   2   7   7       7625.01       7333.25        31.09 o                         
   3   7   7        590.52        527.84         6.12 o                         
   4   7   7       7283.77       7167.00        32.66 o                         
   5   7   7        140.56        154.09         4.00 o                         
   6   7   7       8803.88       8680.94        40.48 o                         
   7   7   7        776.62        845.93         8.70 o                         
   8   7   7        222.54        229.45         4.73 o                         
   9   7   7       1220.45       1280.18        15.41 o                         
  10   7   7        907.61        953.39        16.07 o                         
  11   7   7        489.33        465.29        16.89 o                         
  12   7   7        162.41        172.42        13.37 o                         
 -12   8   7          8.62          4.79         9.46 o                         
 -11   8   7        461.01        470.36        19.73 o                         
 -10   8   7        273.53        268.92        12.13 o                         
  -9   8   7        737.32        732.37        12.91 o                         
  -8   8   7        446.85        463.23         8.67 o                         
  -7   8   7        222.17        229.36         5.56 o                         
  -6   8   7       2915.93       2965.25        15.49 o                         
  -5   8   7        434.77        410.26         5.42 o                         
  -4   8   7       1331.84       1268.52         9.55 o                         
  -3   8   7       7364.26       7087.58        28.92 o                         
  -2   8   7       2395.37       2438.29        14.75 o                         
  -1   8   7        708.60        740.14         7.17 o                         
   0   8   7       1537.42       1446.27         9.70 o                         
   1   8   7         90.85         77.45         2.56 o                         
   2   8   7        885.51        869.83         7.80 o                         
   3   8   7       7984.69       8058.97        34.85 o                         
   4   8   7        734.28        756.83         8.35 o                         
   5   8   7       5153.27       5257.94        26.70 o                         
   6   8   7         33.65         34.21         2.66 o                         
   7   8   7        309.22        323.24         5.85 o                         
   8   8   7        204.78        199.60         5.42 o                         
   9   8   7        554.74        534.42        11.88 o                         
  10   8   7         98.75         74.18         7.24 o                         
  11   8   7       1332.33       1470.95        27.06 o                         
  12   8   7        175.19        171.85        18.70 o                         
 -12   9   7          4.20         -6.77         8.83 o                         
 -11   9   7         79.71         60.53         9.21 o                         
 -10   9   7        173.34        141.56        11.58 o                         
  -9   9   7         14.14          9.45         4.75 o                         
  -8   9   7         98.33         90.47         4.95 o                         
  -7   9   7        120.17        112.10         4.04 o                         
  -6   9   7        171.11        188.93         4.40 o                         
  -5   9   7        611.13        633.87         6.66 o                         
  -4   9   7       2893.16       2863.65        16.51 o                         
  -3   9   7         78.68         72.91         2.97 o                         
  -2   9   7        341.54        339.33         5.22 o                         
  -1   9   7        300.26        301.83         4.90 o                         
   0   9   7        231.99        225.80         4.15 o                         
   1   9   7        631.68        676.36         6.95 o                         
   2   9   7         96.75        104.84         3.55 o                         
   3   9   7       1391.85       1412.71        11.14 o                         
   4   9   7        131.65        140.75         4.15 o                         
   5   9   7          1.50          2.30         2.15 o                         
   6   9   7        562.38        559.41         8.73 o                         
   7   9   7        130.30        111.33         5.12 o                         
   8   9   7         13.78          6.14         2.91 o                         
   9   9   7         29.42         11.20         4.70 o                         
  10   9   7        260.16        273.89        14.01 o                         
  11   9   7          8.04         -0.49         7.83 o                         
 -11  10   7        203.08        187.22        25.98 o                         
 -10  10   7        343.83        406.33        18.65 o                         
  -9  10   7       1085.64       1111.60        25.41 o                         
  -8  10   7       1045.69       1102.76        23.88 o                         
  -7  10   7        102.04        106.79         4.38 o                         
  -6  10   7         65.56         64.77         2.94 o                         
  -5  10   7       1057.53       1053.07         9.64 o                         
  -4  10   7        167.77        187.48         5.06 o                         
  -3  10   7       1512.27       1508.85        12.11 o                         
  -2  10   7        360.33        417.38         6.49 o                         
  -1  10   7       3035.93       3152.97        18.58 o                         
   0  10   7       1813.16       1970.76        13.19 o                         
   1  10   7       1426.79       1419.20        11.42 o                         
   2  10   7       2049.80       2152.41        16.11 o                         
   3  10   7       2488.19       2585.96        17.98 o                         
   4  10   7       1043.94       1096.07        12.75 o                         
   5  10   7       2717.46       2737.25        18.02 o                         
   6  10   7        852.65        856.07        10.98 o                         
   7  10   7          6.15          3.24         2.86 o                         
   8  10   7       1372.96       1430.73        17.22 o                         
   9  10   7        227.38        212.44        11.05 o                         
  10  10   7       1131.99       1245.73        25.81 o                         
  11  10   7         46.75         23.72         8.96 o                         
 -11  11   7          8.04          3.04         7.58 o                         
 -10  11   7         29.43         33.40        10.70 o                         
  -9  11   7       1103.79       1110.30        29.70 o                         
  -8  11   7        359.92        360.07         9.09 o                         
  -7  11   7        672.06        723.20        12.96 o                         
  -6  11   7          5.36         -1.39         2.51 o                         
  -5  11   7          0.88         -2.08         2.08 o                         
  -4  11   7        479.88        462.58         7.09 o                         
  -3  11   7        284.32        283.86         6.03 o                         
  -2  11   7       2356.58       2256.10        16.13 o                         
  -1  11   7       1545.91       1514.94        12.37 o                         
   0  11   7         99.61         73.22         3.09 o                         
   1  11   7       1729.17       1603.41        12.40 o                         
   2  11   7        587.82        573.56         7.76 o                         
   3  11   7        564.73        546.66         8.23 o                         
   4  11   7        615.25        607.98        10.15 o                         
   5  11   7        393.48        405.75         8.87 o                         
   6  11   7        390.47        336.51         8.00 o                         
   7  11   7         90.48         94.10         6.23 o                         
   8  11   7         51.93         22.21         6.29 o                         
   9  11   7        932.24        903.15        21.56 o                         
  10  11   7         14.79         13.97         8.89 o                         
 -10  12   7        198.46        180.23        26.32 o                         
  -9  12   7        209.06        202.97        15.49 o                         
  -8  12   7        319.58        331.86        19.17 o                         
  -7  12   7        595.17        595.30        18.81 o                         
  -6  12   7        662.27        683.63        12.43 o                         
  -5  12   7        761.36        779.63        12.39 o                         
  -4  12   7        331.97        327.26         7.16 o                         
  -3  12   7       1040.31       1032.54        11.53 o                         
  -2  12   7        606.84        607.01         8.58 o                         
  -1  12   7       2173.99       2138.24        16.54 o                         
   0  12   7        107.01         86.17         4.52 o                         
   1  12   7        950.16        980.20        11.72 o                         
   2  12   7         28.79         31.67         3.45 o                         
   3  12   7        917.24        926.83        12.52 o                         
   4  12   7        180.95        186.26         6.64 o                         
   5  12   7        795.69        855.50        13.92 o                         
   6  12   7       1093.91       1123.64        21.59 o                         
   7  12   7        259.86        239.57        10.32 o                         
   8  12   7        434.50        466.34        19.59 o                         
   9  12   7        447.97        472.12        21.80 o                         
  -9  13   7        313.21        277.69        21.56 o                         
  -8  13   7        105.36        106.41        13.52 o                         
  -7  13   7        425.11        486.34        22.30 o                         
  -6  13   7         69.29         70.46         9.46 o                         
  -5  13   7        440.84        428.00        13.05 o                         
  -4  13   7        165.11        149.84         7.07 o                         
  -3  13   7        780.39        783.65        12.76 o                         
  -2  13   7       1034.43       1036.81        13.03 o                         
  -1  13   7          8.11          8.64         2.99 o                         
   0  13   7        418.07        424.44         9.15 o                         
   1  13   7          4.05         -3.23         3.23 o                         
   2  13   7        341.82        333.38         8.81 o                         
   3  13   7          2.51         -3.09         3.09 o                         
   4  13   7       1806.66       1897.42        23.13 o                         
   5  13   7         73.68         72.97         6.81 o                         
   6  13   7        970.72       1020.87        23.92 o                         
   7  13   7          2.51          4.24         5.08 o                         
   8  13   7         75.65         77.32        15.77 o                         
  -7  14   7          5.67         -9.74         9.74 o                         
  -6  14   7         22.76         25.47         8.55 o                         
  -5  14   7          2.92         -5.28         5.28 o                         
  -4  14   7         14.47         12.14         6.41 o                         
  -3  14   7        153.21        157.52         9.44 o                         
  -2  14   7        335.89        375.91        11.89 o                         
  -1  14   7        489.48        498.47        13.91 o                         
   0  14   7        956.90        900.75        18.47 o                         
   1  14   7          7.49          6.20         5.15 o                         
   2  14   7        176.18        167.72         9.84 o                         
   3  14   7        147.57        149.69         8.41 o                         
   4  14   7        152.95        148.09         8.38 o                         
   5  14   7        178.05        200.32        12.10 o                         
   6  14   7          0.66         -5.85         5.85 o                         
   7  14   7         45.05         33.22        11.59 o                         
  -6  15   7        141.53        214.26        24.64 o                         
  -5  15   7        157.24        167.18        14.31 o                         
  -4  15   7         29.52         41.42         8.65 o                         
  -3  15   7        376.77        434.49        20.33 o                         
  -2  15   7         58.06         62.36         9.00 o                         
  -1  15   7        231.35        226.88        17.19 o                         
   0  15   7        585.34        638.27        24.30 o                         
   1  15   7         57.72         43.57         9.82 o                         
   2  15   7        228.53        255.85        15.34 o                         
   3  15   7         42.73         42.55         7.83 o                         
   4  15   7        211.94        217.93        15.97 o                         
   5  15   7         69.48         72.72        10.12 o                         
  -3  16   7       1091.75       1111.54        31.66 o                         
  -2  16   7        222.01        205.40        18.51 o                         
  -1  16   7       2021.78       2126.37        48.98 o                         
   0  16   7         23.58         65.81        13.65 o                         
   1  16   7       1747.52       1898.40        44.82 o                         
   2  16   7         65.39         43.95        11.45 o                         
   3  16   7       1516.66       1653.21        38.39 o                         
 -14   0   8       1159.23       1316.33        42.04 o                         
 -13   0   8          1.70         -4.98         4.98 o                         
 -12   0   8       2249.42       2278.39        33.94 o                         
 -11   0   8        979.17        934.82        16.21 o                         
 -10   0   8       1575.87       1535.70        15.87 o                         
  -9   0   8       4923.29       5010.36        34.03 o                         
  -8   0   8       1166.66       1287.07        13.00 o                         
  -7   0   8       1073.05        975.39        11.11 o                         
  -6   0   8      15578.46      16051.00       107.08 o                         
  -5   0   8      10682.97      11424.33        71.39 o                         
  -4   0   8        691.28        712.71         7.26 o                         
  -3   0   8      27785.77      28638.17      1567.98 o                         
  -1   0   8       1439.16       1356.55        11.76 o                         
   0   0   8      35402.12      36705.30      2191.55 o                         
   1   0   8         33.96         26.29         1.51 o                         
   2   0   8       7331.89       3029.23       753.66 o                         
   3   0   8       2782.07       2911.33        16.21 o                         
   4   0   8      14184.37      13275.82      1256.58 o                         
   5   0   8       6543.00       6770.07        33.34 o                         
   6   0   8         23.25         17.35         1.81 o                         
   7   0   8       1085.11       1178.10        10.40 o                         
   8   0   8       2617.94       2746.95        19.10 o                         
   9   0   8       2227.99       2310.62        20.05 o                         
  10   0   8       1824.37       1916.48        20.89 o                         
  11   0   8        167.17        153.13        11.23 o                         
  12   0   8        619.65        569.52        39.15 o                         
  13   0   8        118.48        119.22        15.71 o                         
  14   0   8         51.02         21.27        31.11 o                         
 -14   1   8         84.32         61.05        13.49 o                         
 -13   1   8          1.17         -4.81         4.81 o                         
 -12   1   8        246.66        212.39         6.10 o                         
 -11   1   8        243.67        225.64         7.78 o                         
 -10   1   8       1408.34       1447.92        10.71 o                         
  -9   1   8        974.72        963.31         7.72 o                         
  -8   1   8          9.79          9.53         1.18 o                         
  -7   1   8       1302.24       1161.63         7.96 o                         
  -6   1   8       1699.58       1742.86         9.56 o                         
  -5   1   8        168.40        118.49         2.40 o                         
  -4   1   8         44.99         34.55         1.23 o                         
  -3   1   8       9000.89       9393.26        68.71 o                         
  -2   1   8       2664.32       2865.07        15.82 o                         
  -1   1   8      10940.67      10750.43       705.14 o                         
   0   1   8      10226.47       9611.77       589.81 o                         
   1   1   8      17028.92      15090.44       884.79 o                         
   2   1   8       5114.07       5143.54        22.43 o                         
   3   1   8       2354.61       2466.46        11.05 o                         
   4   1   8          8.86         26.88         1.20 o                         
   5   1   8       5342.05       5684.82        21.38 o                         
   6   1   8       1301.73       1191.02         7.50 o                         
   7   1   8         15.34         12.25         1.31 o                         
   8   1   8         48.66         50.93         2.21 o                         
   9   1   8        111.51        103.00         3.21 o                         
  10   1   8        487.32        491.55         6.91 o                         
  11   1   8          5.35         -2.07         2.07 o                         
  12   1   8        323.75        307.26        11.31 o                         
  13   1   8          3.26         -1.14         7.50 o                         
  14   1   8          9.81        -10.80        30.59 o                         
 -14   2   8        327.29        341.44        21.45 o                         
 -13   2   8         29.78         27.21         5.71 o                         
 -12   2   8        442.49        428.00        12.24 o                         
 -11   2   8         92.98         83.95         5.44 o                         
 -10   2   8         97.07         98.68         3.12 o                         
  -9   2   8       1766.26       1774.28        10.95 o                         
  -8   2   8       2712.33       2686.54        12.62 o                         
  -7   2   8        567.17        595.91         6.29 o                         
  -6   2   8       3838.15       3949.37        16.81 o                         
  -5   2   8       1664.43       1551.18         8.41 o                         
  -4   2   8       1544.81       1742.15         8.70 o                         
  -3   2   8       9503.60       9005.18        66.81 o                         
  -2   2   8       4887.96       4920.77        19.78 o                         
  -1   2   8       1410.22       1263.09         6.73 o                         
   0   2   8       4279.28       4216.32        17.62 o                         
   1   2   8      20476.66      20377.28       944.39 o                         
   2   2   8       9020.01       9176.91        90.11 o                         
   3   2   8         32.68         12.12         0.91 o                         
   4   2   8       4628.96       4765.96        18.71 o                         
   5   2   8        749.89        628.26         4.83 o                         
   6   2   8        457.56        486.52         4.96 o                         
   7   2   8        194.51        175.15         3.30 o                         
   8   2   8         64.62         60.94         2.38 o                         
   9   2   8        411.50        456.23         5.49 o                         
  10   2   8       2210.29       2221.31        13.55 o                         
  11   2   8          3.74          0.12         2.97 o                         
  12   2   8        370.58        422.08        18.38 o                         
  13   2   8         31.16         26.12         6.60 o                         
  14   2   8        113.40        103.30        13.67 o                         
 -14   3   8         79.72         80.31        17.97 o                         
 -13   3   8        837.76        871.79        21.08 o                         
 -12   3   8        195.51        209.09         8.97 o                         
 -11   3   8         95.97         89.54         5.77 o                         
 -10   3   8        709.41        712.07        10.03 o                         
  -9   3   8       3196.09       3212.23        23.52 o                         
  -8   3   8        548.21        541.51         5.70 o                         
  -7   3   8       4338.50       4299.83        17.96 o                         
  -6   3   8       1140.35       1264.59         7.93 o                         
  -5   3   8       1509.09       1433.59         8.28 o                         
  -4   3   8      11118.87      10946.64        42.50 o                         
  -3   3   8        627.09        670.12         4.48 o                         
  -2   3   8      17558.62      15867.21       898.64 o                         
  -1   3   8       5619.02       5518.34        21.13 o                         
   0   3   8      25362.16      24922.84      1385.83 o                         
   1   3   8       2065.04       2249.13        11.18 o                         
   2   3   8       5118.58       5033.71        19.37 o                         
   3   3   8       9016.52       8658.24        33.14 o                         
   4   3   8       6581.73       6511.19        26.80 o                         
   5   3   8         14.30         13.01         1.24 o                         
   6   3   8       7925.46       7880.42        30.40 o                         
   7   3   8        536.59        549.27         5.95 o                         
   8   3   8        541.21        543.06         5.81 o                         
   9   3   8       2815.16       2862.92        15.58 o                         
  10   3   8         55.04         51.61         3.43 o                         
  11   3   8        296.56        299.20         7.16 o                         
  12   3   8        568.60        645.76        19.69 o                         
  13   3   8        391.55        413.52        16.61 o                         
 -14   4   8         23.08         23.25         9.49 o                         
 -13   4   8          9.92         -7.72         7.72 o                         
 -12   4   8         77.56         82.22         6.57 o                         
 -11   4   8          1.87         -3.23         3.23 o                         
 -10   4   8        339.33        391.27         7.69 o                         
  -9   4   8       2493.37       2560.86        17.91 o                         
  -8   4   8         13.08         24.66         2.43 o                         
  -7   4   8        172.59        164.43         3.11 o                         
  -6   4   8        831.00        820.01         7.04 o                         
  -5   4   8       1214.64       1185.42         7.64 o                         
  -4   4   8        146.41        120.25         2.63 o                         
  -3   4   8        386.16        472.34         4.00 o                         
  -2   4   8       3542.10       3629.07        15.38 o                         
  -1   4   8        489.18        456.96         4.04 o                         
   0   4   8         21.74         13.63         1.33 o                         
   1   4   8        681.14        588.42         4.98 o                         
   2   4   8       5649.58       5518.72        21.58 o                         
   3   4   8          7.12         13.04         1.42 o                         
   4   4   8        532.84        499.55         4.66 o                         
   5   4   8        341.27        355.66         4.40 o                         
   6   4   8         19.54         22.53         1.62 o                         
   7   4   8          0.26          1.01         1.19 o                         
   8   4   8       1280.53       1336.63        10.05 o                         
   9   4   8       2202.06       2181.10        14.79 o                         
  10   4   8        499.50        531.68         8.00 o                         
  11   4   8        221.74        178.46        10.24 o                         
  12   4   8         20.44         13.35         8.40 o                         
  13   4   8        172.21        163.15        13.13 o                         
 -14   5   8          3.14        -13.02        13.02 o                         
 -13   5   8        375.32        331.76        25.70 o                         
 -12   5   8          8.26          2.48         5.18 o                         
 -11   5   8        698.39        698.57        14.07 o                         
 -10   5   8        699.26        749.46        12.51 o                         
  -9   5   8       1058.29       1039.08        11.12 o                         
  -8   5   8       3825.47       3791.78        24.30 o                         
  -7   5   8       4347.87       4349.69        21.36 o                         
  -6   5   8       2882.70       2827.88        15.11 o                         
  -5   5   8       1153.87       1213.97         7.89 o                         
  -4   5   8       7511.91       7526.02        28.09 o                         
  -3   5   8        219.34        242.10         3.48 o                         
  -2   5   8       4573.43       4416.65        18.74 o                         
  -1   5   8        825.86        901.90         6.23 o                         
   0   5   8       5454.46       5448.67        21.14 o                         
   1   5   8       1614.06       1680.24        10.15 o                         
   2   5   8      16732.94      17479.17       196.42 o                         
   3   5   8       2495.01       2366.03        13.74 o                         
   4   5   8      13474.03      13403.17        55.51 o                         
   5   5   8       4074.03       4092.66        23.87 o                         
   6   5   8         62.90         83.22         3.03 o                         
   7   5   8        845.22        889.07         7.30 o                         
   8   5   8         81.58         86.22         2.78 o                         
   9   5   8        524.50        590.72         8.29 o                         
  10   5   8         68.77         66.81         4.42 o                         
  11   5   8       1469.66       1547.54        31.71 o                         
  12   5   8         49.34         29.56         8.23 o                         
  13   5   8         23.73          6.95         6.88 o                         
 -13   6   8         15.06          3.20         7.44 o                         
 -12   6   8        987.90       1025.72        28.60 o                         
 -11   6   8        336.76        324.91        14.51 o                         
 -10   6   8       2710.78       2775.09        23.72 o                         
  -9   6   8       2364.44       2464.93        18.10 o                         
  -8   6   8       2421.02       2458.05        18.74 o                         
  -7   6   8       3340.81       3455.19        19.30 o                         
  -6   6   8       3283.94       3211.63        17.19 o                         
  -5   6   8       4481.58       4572.85        19.93 o                         
  -4   6   8        332.70        295.16         4.03 o                         
  -3   6   8      21486.98      20924.18       174.54 o                         
  -2   6   8        816.09        939.43         7.16 o                         
  -1   6   8      24352.70      21741.62      2712.13 o                         
   0   6   8         40.02         51.13         1.91 o                         
   1   6   8       5904.77       5617.17        22.52 o                         
   2   6   8       3683.75       3679.55        17.69 o                         
   3   6   8        739.45        675.69         6.81 o                         
   4   6   8       2714.62       2543.99        16.52 o                         
   5   6   8       1475.35       1453.34        10.93 o                         
   6   6   8       1554.68       1572.51        12.45 o                         
   7   6   8       1178.84       1103.92         9.21 o                         
   8   6   8       6625.50       6864.21        30.04 o                         
   9   6   8        562.92        555.94         8.83 o                         
  10   6   8       1783.68       1793.97        21.39 o                         
  11   6   8         62.27         55.16         7.77 o                         
  12   6   8        389.91        395.58        20.41 o                         
  13   6   8         51.91         16.77         8.59 o                         
 -13   7   8          6.48         -2.63         8.85 o                         
 -12   7   8        643.74        736.14        27.98 o                         
 -11   7   8        223.83        225.31        12.81 o                         
 -10   7   8        783.00        732.14        11.76 o                         
  -9   7   8        495.15        499.77         9.75 o                         
  -8   7   8          1.39          8.83         2.37 o                         
  -7   7   8        591.24        605.18         7.08 o                         
  -6   7   8          8.27          8.18         1.39 o                         
  -5   7   8       2132.29       2174.96        13.85 o                         
  -4   7   8        251.98        267.96         4.09 o                         
  -3   7   8        335.21        288.41         4.40 o                         
  -2   7   8         97.41         47.94         2.22 o                         
  -1   7   8        125.16         97.69         2.85 o                         
   0   7   8       6309.92       6591.11        25.75 o                         
   1   7   8       1495.55       1514.87         9.67 o                         
   2   7   8       1865.42       1793.81        11.39 o                         
   3   7   8        798.06        711.85         7.52 o                         
   4   7   8       3291.90       3461.57        19.59 o                         
   5   7   8        205.20        218.65         4.66 o                         
   6   7   8       3019.45       3230.99        19.73 o                         
   7   7   8        414.87        455.52         6.25 o                         
   8   7   8        247.85        228.79         5.32 o                         
   9   7   8        260.20        274.60         6.74 o                         
  10   7   8        228.18        223.76         9.54 o                         
  11   7   8          6.37          5.49         5.18 o                         
  12   7   8        588.25        605.84        22.06 o                         
 -12   8   8        149.74        157.39        16.33 o                         
 -11   8   8         84.99         80.48         9.73 o                         
 -10   8   8        326.70        311.64        13.57 o                         
  -9   8   8         19.91         17.12         3.31 o                         
  -8   8   8       1090.84       1078.41        13.87 o                         
  -7   8   8       1270.51       1325.35         9.50 o                         
  -6   8   8       3656.86       3660.66        18.53 o                         
  -5   8   8          7.36          7.44         1.82 o                         
  -4   8   8        497.41        434.11         6.07 o                         
  -3   8   8        358.56        346.71         5.35 o                         
  -2   8   8        691.32        696.98         7.19 o                         
  -1   8   8       3099.27       3121.45        16.74 o                         
   0   8   8        876.39       1015.14         7.96 o                         
   1   8   8       2027.43       2054.02        11.92 o                         
   2   8   8          2.84          4.13         1.41 o                         
   3   8   8       3445.29       3442.13        18.73 o                         
   4   8   8        234.13        219.08         5.19 o                         
   5   8   8       1194.46       1230.72        10.91 o                         
   6   8   8        459.54        471.17         6.95 o                         
   7   8   8          0.81         -1.80         1.80 o                         
   8   8   8          2.77          5.87         2.56 o                         
   9   8   8        264.57        260.14         6.33 o                         
  10   8   8        184.02        185.37        11.32 o                         
  11   8   8        180.36        205.28        13.34 o                         
  12   8   8        214.29        211.41        15.95 o                         
 -12   9   8          0.03         -7.32         8.31 o                         
 -11   9   8        238.70        229.86        24.54 o                         
 -10   9   8        316.28        333.96        17.41 o                         
  -9   9   8        234.13        200.95         9.55 o                         
  -8   9   8        477.98        496.60        12.58 o                         
  -7   9   8        207.79        208.68         4.57 o                         
  -6   9   8        144.53        143.97         3.61 o                         
  -5   9   8        537.64        550.05         6.55 o                         
  -4   9   8       2736.04       2752.82        16.17 o                         
  -3   9   8       1346.21       1329.19        10.64 o                         
  -2   9   8       7817.43       7803.85        33.81 o                         
  -1   9   8       1167.88       1079.44         9.17 o                         
   0   9   8       1162.99       1172.20         8.92 o                         
   1   9   8         94.65         97.45         2.98 o                         
   2   9   8        610.24        561.84         7.24 o                         
   3   9   8       1441.01       1451.95        11.69 o                         
   4   9   8       4070.61       4073.13        22.12 o                         
   5   9   8         14.53          9.04         2.10 o                         
   6   9   8        988.57       1051.84        12.07 o                         
   7   9   8        316.41        345.48         9.67 o                         
   8   9   8         57.93         37.45         3.79 o                         
   9   9   8        431.35        446.64        12.27 o                         
  10   9   8        173.62        167.55        11.01 o                         
  11   9   8        279.33        262.24        14.30 o                         
 -11  10   8        125.53        107.96        12.97 o                         
 -10  10   8        113.71        117.52        11.18 o                         
  -9  10   8        898.61        854.92        24.77 o                         
  -8  10   8         66.05         46.77         7.18 o                         
  -7  10   8         80.53         70.09         4.21 o                         
  -6  10   8        518.50        502.84         6.92 o                         
  -5  10   8        189.10        168.81         4.57 o                         
  -4  10   8       1071.43       1012.12         9.63 o                         
  -3  10   8        636.36        619.00         7.69 o                         
  -2  10   8        969.20        968.99         9.60 o                         
  -1  10   8        471.41        448.96         6.36 o                         
   0  10   8         14.27         16.33         2.01 o                         
   1  10   8       1489.54       1410.99        11.45 o                         
   2  10   8       2522.10       2486.99        16.36 o                         
   3  10   8       1121.47       1182.44        10.41 o                         
   4  10   8        704.80        697.06         8.21 o                         
   5  10   8        400.41        422.85         7.71 o                         
   6  10   8         20.14         10.23         3.19 o                         
   7  10   8         34.58         27.64         4.10 o                         
   8  10   8        126.34        150.43         9.93 o                         
   9  10   8        546.34        576.45        17.42 o                         
  10  10   8         39.15         41.16         8.32 o                         
  11  10   8        110.21        102.22        10.45 o                         
 -11  11   8        169.94        163.52        19.46 o                         
 -10  11   8        184.83        186.60        16.23 o                         
  -9  11   8        344.02        371.22        24.89 o                         
  -8  11   8       1257.82       1307.05        19.24 o                         
  -7  11   8        846.98        876.25        18.78 o                         
  -6  11   8       1398.96       1412.08        15.54 o                         
  -5  11   8          2.34         -1.96         1.96 o                         
  -4  11   8        276.55        260.36         6.02 o                         
  -3  11   8        508.69        480.23         7.55 o                         
  -2  11   8       2829.00       2946.12        18.39 o                         
  -1  11   8        493.29        500.88         6.62 o                         
   0  11   8       1967.96       2048.78        15.36 o                         
   1  11   8       3066.56       2977.90        18.28 o                         
   2  11   8        934.17       1002.57        11.14 o                         
   3  11   8          3.90         -2.20         2.20 o                         
   4  11   8        601.54        586.39         9.57 o                         
   5  11   8        442.12        442.88         9.17 o                         
   6  11   8         82.43         81.99         4.89 o                         
   7  11   8        730.31        789.77        14.80 o                         
   8  11   8         12.29         -5.66         5.77 o                         
   9  11   8        340.47        360.47        20.58 o                         
  10  11   8          4.01         -5.89         5.89 o                         
 -10  12   8         22.30         -0.30        14.49 o                         
  -9  12   8         11.21         13.53         7.62 o                         
  -8  12   8        770.84        795.00        24.29 o                         
  -7  12   8        465.83        490.77        26.60 o                         
  -6  12   8        373.47        367.17        10.54 o                         
  -5  12   8         17.68         12.21         3.08 o                         
  -4  12   8         38.29         25.87         3.10 o                         
  -3  12   8       1323.60       1258.53        12.54 o                         
  -2  12   8        450.46        436.97         7.75 o                         
  -1  12   8        637.26        616.07         8.92 o                         
   0  12   8          0.37          1.99         2.40 o                         
   1  12   8         16.13         16.11         2.64 o                         
   2  12   8         72.39         60.29         3.95 o                         
   3  12   8        180.16        213.81         6.86 o                         
   4  12   8       1056.03       1023.19        13.14 o                         
   5  12   8       1282.84       1291.15        15.97 o                         
   6  12   8         27.44         16.56         4.20 o                         
   7  12   8         20.70         23.69         5.57 o                         
   8  12   8          4.16          0.81         4.07 o                         
   9  12   8         62.17         44.59        12.60 o                         
  -9  13   8          8.96         14.73        10.48 o                         
  -8  13   8        127.85        145.59        11.55 o                         
  -7  13   8          7.72          9.64         6.64 o                         
  -6  13   8        601.30        620.92        21.54 o                         
  -5  13   8        138.40        105.39         7.04 o                         
  -4  13   8        362.38        375.93         9.96 o                         
  -3  13   8         60.35         76.08         5.11 o                         
  -2  13   8        383.17        410.90         8.83 o                         
  -1  13   8        734.53        668.43        11.24 o                         
   0  13   8         11.12          8.99         3.27 o                         
   1  13   8        184.16        168.92         7.16 o                         
   2  13   8        522.47        517.88        12.20 o                         
   3  13   8          0.51         -3.38         3.38 o                         
   4  13   8         38.64         36.46         4.78 o                         
   5  13   8        272.49        283.84        10.99 o                         
   6  13   8         42.07         48.19         7.21 o                         
   7  13   8        413.22        423.22        15.59 o                         
   8  13   8        104.46         90.20         9.23 o                         
  -7  14   8        210.50        166.91        22.69 o                         
  -6  14   8        690.61        749.57        23.61 o                         
  -5  14   8        143.60        169.50        12.33 o                         
  -4  14   8        870.70        923.99        20.79 o                         
  -3  14   8        453.78        481.30        16.89 o                         
  -2  14   8        348.74        376.31        12.33 o                         
  -1  14   8       1755.34       1720.35        27.52 o                         
   0  14   8        109.21         86.80         8.77 o                         
   1  14   8        720.56        690.01        16.88 o                         
   2  14   8          3.05         -6.01         6.01 o                         
   3  14   8       1634.11       1697.46        25.74 o                         
   4  14   8          7.90          2.41         5.19 o                         
   5  14   8        628.15        656.79        21.65 o                         
   6  14   8         75.03         69.86         8.31 o                         
   7  14   8         21.34         14.92         6.58 o                         
  -6  15   8        566.51        623.63        46.10 o                         
  -5  15   8          0.19         14.68         8.83 o                         
  -4  15   8        856.30        944.97        28.91 o                         
  -3  15   8          2.38          5.01         6.34 o                         
  -2  15   8       1551.81       1802.23        35.52 o                         
  -1  15   8          6.29         23.94         9.83 o                         
   0  15   8        964.89       1043.79        29.92 o                         
   1  15   8         69.04         88.86        11.27 o                         
   2  15   8        338.86        404.20        22.08 o                         
   3  15   8        572.21        695.69        22.74 o                         
   4  15   8        874.33        970.28        29.55 o                         
   5  15   8        582.16        631.42        22.08 o                         
  -3  16   8         36.88         42.25         9.54 o                         
  -2  16   8         28.11         41.06        10.50 o                         
  -1  16   8          2.23         33.90         8.80 o                         
   0  16   8         38.21         58.31        12.96 o                         
   1  16   8         57.46         82.06        11.91 o                         
   2  16   8         68.32         89.02        11.60 o                         
   3  16   8         13.83         40.35         9.34 o                         
 -14   1   9        185.41        168.23        13.34 o                         
 -13   1   9        406.71        453.66        24.64 o                         
 -12   1   9         15.83          7.56         2.96 o                         
 -11   1   9        536.50        539.34         8.49 o                         
 -10   1   9       2005.60       2086.10        12.72 o                         
  -9   1   9        262.99        258.78         4.22 o                         
  -8   1   9       1272.30       1336.56         8.47 o                         
  -7   1   9        796.19        819.22         6.59 o                         
  -6   1   9         51.67         58.00         2.01 o                         
  -5   1   9       1117.23       1104.26         6.69 o                         
  -4   1   9       9772.76       9956.62        48.32 o                         
  -3   1   9      22923.43      22359.70      1001.87 o                         
  -2   1   9       2687.64       2709.89        12.48 o                         
  -1   1   9       7869.25       7566.41       543.42 o                         
   0   1   9       8750.05       8258.55       567.15 o                         
   1   1   9       2794.80       2540.44        11.68 o                         
   2   1   9        362.04        349.69         3.41 o                         
   3   1   9       9351.42       9368.14        46.99 o                         
   4   1   9        579.97        596.78         4.85 o                         
   5   1   9       1694.45       1891.02        10.75 o                         
   6   1   9        368.43        342.71         4.15 o                         
   7   1   9         25.88         23.56         1.73 o                         
   8   1   9       1961.91       2056.69        12.68 o                         
   9   1   9          3.80          0.38         1.43 o                         
  10   1   9        503.63        490.67         8.43 o                         
  11   1   9        329.93        348.53         7.48 o                         
  12   1   9        415.09        443.35        15.05 o                         
  13   1   9          1.09         -5.85         5.85 o                         
 -14   2   9        356.90        381.35        18.20 o                         
 -13   2   9        323.34        383.71        17.88 o                         
 -12   2   9        560.75        593.93        18.12 o                         
 -11   2   9        184.52        178.31         7.73 o                         
 -10   2   9        152.41        148.88         4.01 o                         
  -9   2   9       2260.43       2219.70        11.29 o                         
  -8   2   9       1931.71       1991.13        10.35 o                         
  -7   2   9          8.79          9.45         1.27 o                         
  -6   2   9       6230.01       5949.33        22.62 o                         
  -5   2   9         37.40         14.58         1.16 o                         
  -4   2   9        315.68        417.20         3.60 o                         
  -3   2   9       7118.21       6799.32        25.49 o                         
  -2   2   9       1910.21       2104.49        10.53 o                         
  -1   2   9         88.75         80.72         1.75 o                         
   0   2   9       6972.13       7341.26        72.37 o                         
   1   2   9      23874.92      24631.55      1089.39 o                         
   2   2   9       1148.24       1072.07         6.32 o                         
   3   2   9        924.00        877.62         7.03 o                         
   4   2   9         77.79         60.76         1.81 o                         
   5   2   9       6662.61       6456.56        23.45 o                         
   6   2   9       1126.64       1250.21         8.78 o                         
   7   2   9       1184.94       1184.09         8.74 o                         
   8   2   9       1651.61       1644.13        10.51 o                         
   9   2   9        146.50        125.44         3.37 o                         
  10   2   9         66.07         70.78         3.48 o                         
  11   2   9       1136.89       1220.61        14.10 o                         
  12   2   9        250.51        213.04         8.59 o                         
  13   2   9          7.16         -3.74         7.19 o                         
 -14   3   9         85.76         87.97        11.20 o                         
 -13   3   9          0.66         -4.38         5.34 o                         
 -12   3   9         73.79         59.03         5.66 o                         
 -11   3   9         44.56         42.65         4.64 o                         
 -10   3   9        158.27        156.33         6.88 o                         
  -9   3   9        448.45        414.90         6.47 o                         
  -8   3   9       1474.49       1465.64         8.24 o                         
  -7   3   9        202.47        251.97         3.72 o                         
  -6   3   9        200.12        182.35         4.70 o                         
  -5   3   9        831.89        924.97         6.52 o                         
  -4   3   9        356.45        443.86         4.27 o                         
  -3   3   9       1467.67       1653.86         8.86 o                         
  -2   3   9       2480.22       2516.03        12.55 o                         
  -1   3   9       9228.21       9373.34        68.95 o                         
   0   3   9       1107.34       1108.99         6.89 o                         
   1   3   9       4904.51       4932.05        19.20 o                         
   2   3   9        854.15        976.46         6.81 o                         
   3   3   9         15.37         13.43         1.15 o                         
   4   3   9       3451.16       3662.29        16.82 o                         
   5   3   9       1358.98       1380.18         8.66 o                         
   6   3   9       1391.08       1629.20         9.54 o                         
   7   3   9        829.40        856.92         7.01 o                         
   8   3   9          0.99         -0.03         1.42 o                         
   9   3   9        217.50        217.57         4.37 o                         
  10   3   9         18.15          9.92         2.17 o                         
  11   3   9         60.27         61.61         4.14 o                         
  12   3   9         23.17         27.85         6.92 o                         
  13   3   9         11.58         12.17         5.92 o                         
 -14   4   9         89.07         69.84         9.89 o                         
 -13   4   9          3.80         -6.67         6.67 o                         
 -12   4   9       1102.94       1144.32        19.17 o                         
 -11   4   9          9.39         14.38         3.90 o                         
 -10   4   9        411.63        409.67        10.26 o                         
  -9   4   9       1679.68       1778.42        15.67 o                         
  -8   4   9       1962.93       1867.40        13.50 o                         
  -7   4   9        947.90        974.40         7.61 o                         
  -6   4   9        459.81        401.55         4.63 o                         
  -5   4   9       3180.37       3151.07        15.23 o                         
  -4   4   9       3460.91       3594.85        15.05 o                         
  -3   4   9      17048.79      16552.54       281.28 o                         
  -2   4   9       1260.28       1152.55         7.12 o                         
  -1   4   9       3165.79       2992.58        13.12 o                         
   0   4   9          6.50         15.77         1.11 o                         
   1   4   9        986.17       1043.56         7.06 o                         
   2   4   9       2638.85       2353.70        12.12 o                         
   3   4   9       2459.38       2719.36        13.78 o                         
   4   4   9       1426.65       1411.65         9.57 o                         
   5   4   9       1132.11       1057.81         8.51 o                         
   6   4   9       1645.19       1709.40        11.01 o                         
   7   4   9         16.12         17.80         1.65 o                         
   8   4   9        473.69        530.13         6.26 o                         
   9   4   9        213.25        213.40         4.68 o                         
  10   4   9        638.82        647.90         7.77 o                         
  11   4   9         59.36         45.17         6.17 o                         
  12   4   9        431.26        438.01        24.91 o                         
  13   4   9          6.23          9.12         7.50 o                         
 -14   5   9        672.73        663.94        27.40 o                         
 -13   5   9         35.98         42.67         9.14 o                         
 -12   5   9         13.18         12.59         5.77 o                         
 -11   5   9        893.52        940.29        15.74 o                         
 -10   5   9       2025.69       2137.33        19.36 o                         
  -9   5   9       2363.06       2355.78        17.65 o                         
  -8   5   9       3414.60       3654.70        22.19 o                         
  -7   5   9         59.34         55.27         2.40 o                         
  -6   5   9       1011.93       1096.47         9.29 o                         
  -5   5   9        530.28        522.41         4.98 o                         
  -4   5   9       3276.85       3131.68        14.02 o                         
  -3   5   9      22409.06      25359.34      1657.82 o                         
  -2   5   9       8621.40       8907.28        32.00 o                         
  -1   5   9        574.77        588.03         5.16 o                         
   0   5   9       6485.98       6526.92        25.44 o                         
   1   5   9      13732.05      13953.79        72.00 o                         
   2   5   9        823.64        822.33         6.76 o                         
   3   5   9      16630.50      16062.88        90.10 o                         
   4   5   9       2530.71       2456.00        14.85 o                         
   5   5   9       2331.67       2410.70        16.06 o                         
   6   5   9          0.43          1.33         1.30 o                         
   7   5   9       1874.72       2001.17        13.18 o                         
   8   5   9       4281.90       4222.18        20.85 o                         
   9   5   9        268.37        286.28         5.79 o                         
  10   5   9        308.54        289.47         7.61 o                         
  11   5   9        146.04        142.44         9.97 o                         
  12   5   9         15.76          5.38         6.06 o                         
  13   5   9        101.32        117.21        10.89 o                         
 -13   6   9        318.02        218.13        15.26 o                         
 -12   6   9         86.92         63.41         9.90 o                         
 -11   6   9        129.32        110.53         7.81 o                         
 -10   6   9          3.03          9.04         3.07 o                         
  -9   6   9          1.42         14.01         2.81 o                         
  -8   6   9        263.56        250.14         5.82 o                         
  -7   6   9        528.32        522.46         5.53 o                         
  -6   6   9       2913.32       2980.41        15.55 o                         
  -5   6   9        300.23        331.90         4.26 o                         
  -4   6   9        268.13        271.38         3.92 o                         
  -3   6   9        292.64        312.59         4.27 o                         
  -2   6   9       1849.62       1847.96        10.57 o                         
  -1   6   9        908.72        916.86         6.98 o                         
   0   6   9        303.72        222.37         3.56 o                         
   1   6   9        467.75        480.72         5.32 o                         
   2   6   9        109.06        117.80         3.11 o                         
   3   6   9          4.06         15.37         1.66 o                         
   4   6   9       2064.13       2006.17        12.95 o                         
   5   6   9       1563.64       1603.89        12.74 o                         
   6   6   9         16.03         16.05         2.03 o                         
   7   6   9        290.55        306.03         5.12 o                         
   8   6   9        456.72        436.25         5.93 o                         
   9   6   9         48.54         51.01         3.28 o                         
  10   6   9         51.76         50.43         4.50 o                         
  11   6   9        216.51        204.47        12.37 o                         
  12   6   9         54.59         47.55        10.20 o                         
  13   6   9         64.24         59.77        12.43 o                         
 -13   7   9        354.22        354.30        38.82 o                         
 -12   7   9          1.07          1.64        11.37 o                         
 -11   7   9        392.45        408.47        17.29 o                         
 -10   7   9        140.37        140.88         6.29 o                         
  -9   7   9          6.16          2.46         3.04 o                         
  -8   7   9       2796.21       2926.70        19.43 o                         
  -7   7   9       1020.18        904.82         7.05 o                         
  -6   7   9        374.47        376.36         5.20 o                         
  -5   7   9         17.31         15.26         1.49 o                         
  -4   7   9        654.32        638.56         6.13 o                         
  -3   7   9        606.98        545.77         5.55 o                         
  -2   7   9       6910.39       6950.54        27.96 o                         
  -1   7   9        376.42        407.39         5.07 o                         
   0   7   9       2019.09       2105.22        12.02 o                         
   1   7   9       2424.92       2314.16        14.12 o                         
   2   7   9        134.34        128.81         3.26 o                         
   3   7   9       1721.93       1743.19        11.52 o                         
   4   7   9        356.93        348.23         5.73 o                         
   5   7   9        538.34        511.69         6.93 o                         
   6   7   9        638.03        602.05         7.66 o                         
   7   7   9        261.94        270.36         6.04 o                         
   8   7   9          4.03          2.50         1.99 o                         
   9   7   9        436.82        405.57         8.62 o                         
  10   7   9         49.16         20.92         5.87 o                         
  11   7   9        152.89        167.10        11.58 o                         
  12   7   9         16.41         -0.42         8.65 o                         
 -12   8   9        505.47        547.34        29.33 o                         
 -11   8   9        101.40        105.10        10.78 o                         
 -10   8   9        177.77        167.49         9.15 o                         
  -9   8   9        848.90        837.79        12.84 o                         
  -8   8   9        310.50        327.87         7.57 o                         
  -7   8   9        127.88        146.57         3.63 o                         
  -6   8   9        716.99        729.75         6.90 o                         
  -5   8   9       3057.87       3027.95        17.37 o                         
  -4   8   9         22.38         23.62         1.90 o                         
  -3   8   9       2709.09       2650.89        15.42 o                         
  -2   8   9       1090.70       1154.38         9.38 o                         
  -1   8   9       1045.17       1046.81         8.74 o                         
   0   8   9       1956.28       1863.36        11.82 o                         
   1   8   9       2256.29       2167.20        12.99 o                         
   2   8   9       1221.02       1244.23         9.51 o                         
   3   8   9        121.05         96.93         3.47 o                         
   4   8   9       2969.95       3031.01        18.37 o                         
   5   8   9        990.34       1065.66        10.62 o                         
   6   8   9        423.20        396.59         6.31 o                         
   7   8   9         44.02         41.79         2.93 o                         
   8   8   9        567.77        581.64         9.50 o                         
   9   8   9        372.98        358.33        11.42 o                         
  10   8   9        214.66        232.10        20.40 o                         
  11   8   9         99.76        127.29        11.27 o                         
  12   8   9         12.37         -9.97         9.97 o                         
 -12   9   9         35.95         24.65        10.95 o                         
 -11   9   9        187.05        140.46        12.24 o                         
 -10   9   9        682.69        760.21        20.23 o                         
  -9   9   9        999.98        999.34        16.48 o                         
  -8   9   9        174.51        152.34         6.75 o                         
  -7   9   9         46.86         37.67         2.49 o                         
  -6   9   9         19.62         17.42         1.71 o                         
  -5   9   9         26.21         33.63         2.23 o                         
  -4   9   9         39.05         39.88         2.67 o                         
  -3   9   9       2418.85       2459.94        15.56 o                         
  -2   9   9        759.44        762.89         8.10 o                         
  -1   9   9          4.51          4.10         1.47 o                         
   0   9   9         14.82         26.97         1.88 o                         
   1   9   9       2244.98       2250.93        13.82 o                         
   2   9   9        867.80        901.91         8.27 o                         
   3   9   9       3633.52       3636.16        20.19 o                         
   4   9   9       1375.74       1385.10        12.26 o                         
   5   9   9        138.75        147.05         4.41 o                         
   6   9   9         51.95         58.06         3.41 o                         
   7   9   9          5.01         -2.56         2.81 o                         
   8   9   9       1059.87       1106.70        17.74 o                         
   9   9   9         65.54         52.24         4.55 o                         
  10   9   9        558.69        528.78        17.78 o                         
  11   9   9        139.27        149.51        14.92 o                         
 -11  10   9         91.69         30.53        11.06 o                         
 -10  10   9        117.20         93.00        10.50 o                         
  -9  10   9        828.80        884.52        26.85 o                         
  -8  10   9        287.25        311.59        10.17 o                         
  -7  10   9       1222.45       1228.65        14.52 o                         
  -6  10   9          1.00         -1.15         1.69 o                         
  -5  10   9          7.36          0.32         1.79 o                         
  -4  10   9        135.76        136.54         4.20 o                         
  -3  10   9       1703.80       1623.97        12.62 o                         
  -2  10   9        359.95        351.28         5.70 o                         
  -1  10   9       3675.81       3588.89        19.08 o                         
   0  10   9        511.51        544.95         6.67 o                         
   1  10   9        159.28        156.51         4.28 o                         
   2  10   9         18.13         15.02         1.97 o                         
   3  10   9        414.51        419.85         6.38 o                         
   4  10   9        187.16        191.33         4.50 o                         
   5  10   9        183.89        173.18         6.34 o                         
   6  10   9        438.65        441.85         8.96 o                         
   7  10   9          2.83         -2.88         2.88 o                         
   8  10   9        308.19        325.29        12.64 o                         
   9  10   9          1.34          4.33         4.51 o                         
  10  10   9        233.86        206.56        13.23 o                         
  11  10   9         54.24         27.00         7.98 o                         
 -10  11   9        104.67         99.22        14.34 o                         
  -9  11   9         13.96         20.38         9.38 o                         
  -8  11   9        417.18        431.30        19.94 o                         
  -7  11   9         90.01         86.20         6.92 o                         
  -6  11   9         32.63         21.20         3.36 o                         
  -5  11   9         13.12         -1.31         2.19 o                         
  -4  11   9         11.18          5.60         2.33 o                         
  -3  11   9       2922.05       2941.99        20.65 o                         
  -2  11   9        503.41        509.82         8.40 o                         
  -1  11   9        287.75        249.72         5.55 o                         
   0  11   9        439.06        466.77         6.65 o                         
   1  11   9        225.14        213.13         5.30 o                         
   2  11   9        238.01        231.23         5.88 o                         
   3  11   9        632.85        631.69        10.11 o                         
   4  11   9        567.17        611.76        10.47 o                         
   5  11   9         16.19          8.60         3.14 o                         
   6  11   9         11.56          0.21         3.25 o                         
   7  11   9         54.34         42.98         5.74 o                         
   8  11   9        232.32        227.37        10.23 o                         
   9  11   9        101.78         86.84         8.09 o                         
  10  11   9         15.80         16.97         7.02 o                         
 -10  12   9         38.85         17.05        10.31 o                         
  -9  12   9         66.92         35.48        11.95 o                         
  -8  12   9          4.78          7.13         5.58 o                         
  -7  12   9        884.41        995.90        27.83 o                         
  -6  12   9        769.17        828.28        14.61 o                         
  -5  12   9        134.96        130.35         6.07 o                         
  -4  12   9          6.80         -2.58         2.58 o                         
  -3  12   9        161.73        154.01         5.39 o                         
  -2  12   9          7.65          1.90         2.28 o                         
  -1  12   9         82.78         98.76         4.82 o                         
   0  12   9       1832.71       1822.39        16.31 o                         
   1  12   9        244.50        211.56         6.47 o                         
   2  12   9         29.92         22.89         3.48 o                         
   3  12   9         75.12         52.92         4.24 o                         
   4  12   9         93.04         93.46         5.22 o                         
   5  12   9        615.17        668.70        13.77 o                         
   6  12   9        119.87         98.67         7.01 o                         
   7  12   9        135.40        110.95        12.82 o                         
   8  12   9         75.44         64.57         7.17 o                         
   9  12   9          0.34         -0.54         7.15 o                         
  -9  13   9        182.08        179.01        19.48 o                         
  -8  13   9        139.92        159.73        14.12 o                         
  -7  13   9        278.21        320.56        17.20 o                         
  -6  13   9        318.29        383.34        16.53 o                         
  -5  13   9        311.62        282.36        11.34 o                         
  -4  13   9        267.21        247.12        10.55 o                         
  -3  13   9         75.83         53.40         4.57 o                         
  -2  13   9       2178.19       2099.42        26.53 o                         
  -1  13   9         38.40         36.23         3.86 o                         
   0  13   9        733.29        752.45        12.27 o                         
   1  13   9         38.27         23.59         3.79 o                         
   2  13   9         84.32         78.03         5.69 o                         
   3  13   9        810.78        758.38        14.12 o                         
   4  13   9       1307.82       1343.35        21.29 o                         
   5  13   9        525.92        511.11        12.76 o                         
   6  13   9          7.57         -1.28         5.58 o                         
   7  13   9         94.46         89.47         8.93 o                         
   8  13   9         83.05         62.87        13.62 o                         
  -7  14   9         92.73         81.45        11.81 o                         
  -6  14   9         45.53         42.96         7.88 o                         
  -5  14   9         19.40          5.82         6.99 o                         
  -4  14   9         37.07         28.59         5.95 o                         
  -3  14   9        355.84        396.45        14.32 o                         
  -2  14   9          2.82         -4.30         4.30 o                         
  -1  14   9        629.69        624.84        23.41 o                         
   0  14   9        696.48        672.68        20.10 o                         
   1  14   9         27.29         28.73         5.81 o                         
   2  14   9          0.97         -0.99         5.25 o                         
   3  14   9         25.63         19.85         6.40 o                         
   4  14   9        321.21        310.39        16.30 o                         
   5  14   9        253.02        247.31        13.65 o                         
   6  14   9         92.60         87.21        12.64 o                         
   7  14   9         10.69          1.40         8.48 o                         
  -6  15   9        149.21        146.21        17.96 o                         
  -5  15   9          0.82         -8.15         9.73 o                         
  -4  15   9        104.49        126.30        26.19 o                         
  -3  15   9        137.40        163.38        13.44 o                         
  -2  15   9        123.03        156.41        13.32 o                         
  -1  15   9         35.51         48.91        10.45 o                         
   0  15   9        320.99        351.33        19.02 o                         
   1  15   9          1.17          5.14         6.61 o                         
   2  15   9        420.82        432.21        24.40 o                         
   3  15   9          1.82          3.71         6.71 o                         
   4  15   9         86.09         81.03        13.92 o                         
   5  15   9         90.58        105.66        11.05 o                         
  -3  16   9        787.68        791.67        27.19 o                         
  -2  16   9        861.69        885.94        29.16 o                         
  -1  16   9        314.30        350.20        22.89 o                         
   0  16   9        567.34        681.67        31.51 o                         
   1  16   9          0.19          2.93         8.64 o                         
   2  16   9        161.83        150.80        14.82 o                         
 -14   0  10          7.57          0.64         7.20 o                         
 -13   0  10         99.48         71.65        12.00 o                         
 -12   0  10        711.05        705.52        15.50 o                         
 -11   0  10        468.77        478.25        15.75 o                         
 -10   0  10        181.71        176.29         6.06 o                         
  -9   0  10       1756.13       1848.97        17.13 o                         
  -8   0  10       1166.52       1100.82        13.64 o                         
  -7   0  10         52.67         55.13         2.26 o                         
  -6   0  10       1162.72        979.78         9.35 o                         
  -5   0  10       2717.89       3038.70        18.98 o                         
  -4   0  10      41547.84      44824.00      2200.30 o                         
  -3   0  10       4673.75       5294.30        29.94 o                         
  -2   0  10       2314.86       2131.59        16.23 o                         
  -1   0  10      10632.26      10484.72       911.08 o                         
   0   0  10       6905.15       5176.56      1049.49 o                         
   1   0  10         72.31         91.22         3.04 o                         
   2   0  10        138.19        103.59         3.36 o                         
   3   0  10      17660.04      15523.32      1857.19 o                         
   4   0  10        888.85       1019.64         8.95 o                         
   5   0  10        512.16        531.80         6.80 o                         
   6   0  10       5766.98       6065.87        32.16 o                         
   7   0  10        236.73        279.10         5.24 o                         
   8   0  10        522.20        427.23         6.50 o                         
   9   0  10       1589.09       1622.37        18.19 o                         
  10   0  10         66.64         39.72         4.53 o                         
  11   0  10         15.88         11.53         3.99 o                         
  12   0  10        240.25        232.72        15.10 o                         
  13   0  10         85.69         61.53        11.89 o                         
 -14   1  10         19.63         -2.90         7.47 o                         
 -13   1  10        305.52        340.46        12.66 o                         
 -12   1  10         64.17         58.40         3.94 o                         
 -11   1  10        432.73        419.99        10.27 o                         
 -10   1  10         86.87         82.07         3.12 o                         
  -9   1  10        255.49        275.93         4.22 o                         
  -8   1  10        393.11        414.20         4.57 o                         
  -7   1  10       3516.28       3520.07        16.16 o                         
  -6   1  10        508.04        473.11         4.68 o                         
  -5   1  10         76.88         81.68         1.96 o                         
  -4   1  10         80.13        154.74         2.45 o                         
  -3   1  10       4185.08       4463.66        17.96 o                         
  -2   1  10       1566.81       1518.36         8.18 o                         
  -1   1  10       1569.50       1484.47         8.53 o                         
   0   1  10         19.00         16.20         1.01 o                         
   1   1  10        261.59        243.48         2.84 o                         
   2   1  10       1869.62       1929.22         9.59 o                         
   3   1  10        403.38        503.14         4.34 o                         
   4   1  10        254.24        234.90         3.11 o                         
   5   1  10         56.16         67.74         2.11 o                         
   6   1  10       1481.90       1500.85         8.83 o                         
   7   1  10         17.76          8.98         1.17 o                         
   8   1  10          2.01          0.97         1.50 o                         
   9   1  10         33.72         32.97         2.14 o                         
  10   1  10         51.58         42.95         3.15 o                         
  11   1  10        398.62        398.53         8.84 o                         
  12   1  10        163.28        178.70         9.83 o                         
  13   1  10         11.07         25.90         8.38 o                         
 -14   2  10          5.58         -6.73         6.73 o                         
 -13   2  10          0.54         -4.63         4.63 o                         
 -12   2  10         12.15          9.99         4.40 o                         
 -11   2  10        911.51        941.50        13.30 o                         
 -10   2  10        539.22        552.64         7.09 o                         
  -9   2  10        155.18        163.34         3.60 o                         
  -8   2  10       1466.86       1502.77         9.57 o                         
  -7   2  10        286.80        251.14         3.68 o                         
  -6   2  10          8.46         14.25         1.27 o                         
  -5   2  10         82.29         68.03         2.03 o                         
  -4   2  10       5580.52       5548.66        21.89 o                         
  -3   2  10       1124.66       1221.47         7.25 o                         
  -2   2  10       2118.76       2160.96        10.42 o                         
  -1   2  10       1452.23       1608.88         8.74 o                         
   0   2  10        761.50        807.88         5.75 o                         
   1   2  10       7453.22       7577.25        41.54 o                         
   2   2  10       9243.75       9322.34        68.35 o                         
   3   2  10       3137.93       3193.12        13.33 o                         
   4   2  10       1508.33       1593.21         8.69 o                         
   5   2  10         11.12          6.21         1.03 o                         
   6   2  10         59.80         60.94         1.95 o                         
   7   2  10       2066.42       2152.88        12.67 o                         
   8   2  10       1833.42       1777.39        11.57 o                         
   9   2  10        664.96        748.16         8.29 o                         
  10   2  10        100.95        104.81         5.67 o                         
  11   2  10        132.24        109.31         4.98 o                         
  12   2  10         14.69         -2.69         4.35 o                         
  13   2  10         15.39          7.83         6.67 o                         
 -14   3  10         19.06         13.43         8.09 o                         
 -13   3  10        922.31        986.80        24.80 o                         
 -12   3  10         18.09         14.92         4.45 o                         
 -11   3  10        158.00        146.48         6.90 o                         
 -10   3  10        976.36        985.82        10.99 o                         
  -9   3  10         18.32         12.51         1.79 o                         
  -8   3  10        613.13        598.02         5.31 o                         
  -7   3  10       2991.65       3078.26        16.14 o                         
  -6   3  10        279.26        262.53         3.78 o                         
  -5   3  10         90.64        106.87         2.65 o                         
  -4   3  10       9579.33       9900.55        36.84 o                         
  -3   3  10       3583.79       3381.73        14.78 o                         
  -2   3  10        781.57        782.36         5.90 o                         
  -1   3  10          7.30         10.88         0.95 o                         
   0   3  10       3705.43       3665.79        15.64 o                         
   1   3  10        692.73        624.49         5.12 o                         
   2   3  10       4285.95       4120.13        17.83 o                         
   3   3  10       5555.71       5269.48        21.06 o                         
   4   3  10       4393.17       4805.56        19.80 o                         
   5   3  10       1823.08       1922.35        11.21 o                         
   6   3  10       1409.00       1390.80         8.93 o                         
   7   3  10       1006.42       1073.28         7.92 o                         
   8   3  10       2140.39       2018.00        12.04 o                         
   9   3  10          1.27          2.68         1.58 o                         
  10   3  10         14.61         10.56         2.56 o                         
  11   3  10       1017.95       1008.03        13.43 o                         
  12   3  10         66.00         65.20         8.53 o                         
  13   3  10         39.18         41.96         9.58 o                         
 -14   4  10          4.48         -9.88         9.88 o                         
 -13   4  10         25.55          7.79         6.82 o                         
 -12   4  10         93.63         78.34         6.36 o                         
 -11   4  10        140.29        148.28         7.75 o                         
 -10   4  10        732.51        744.72        10.19 o                         
  -9   4  10        552.19        589.09         8.57 o                         
  -8   4  10       1080.68       1002.56         7.39 o                         
  -7   4  10        157.69        167.25         5.07 o                         
  -6   4  10         94.55        110.86         2.74 o                         
  -5   4  10       2730.40       2802.42        13.77 o                         
  -4   4  10       6797.91       6889.27        25.83 o                         
  -3   4  10       8085.25       8548.05        30.80 o                         
  -2   4  10          1.77         10.47         1.17 o                         
  -1   4  10       1336.68       1526.29         8.63 o                         
   0   4  10        492.29        557.59         4.94 o                         
   1   4  10       2019.56       2195.14        11.35 o                         
   2   4  10       8740.99       8691.10        32.55 o                         
   3   4  10       1170.53       1037.99         7.15 o                         
   4   4  10        674.25        669.36         6.91 o                         
   5   4  10        300.10        292.38         4.52 o                         
   6   4  10         27.73         30.04         1.85 o                         
   7   4  10        231.30        220.20         3.99 o                         
   8   4  10       1067.15       1091.47         9.42 o                         
   9   4  10        147.04        150.53         4.10 o                         
  10   4  10        888.75        862.16        10.44 o                         
  11   4  10         24.96         18.73         4.45 o                         
  12   4  10         94.25         82.57        11.26 o                         
  13   4  10          0.13         -6.25         6.25 o                         
 -13   5  10        124.22        111.02        14.00 o                         
 -12   5  10        205.64        163.71        11.81 o                         
 -11   5  10         98.88         97.90         6.36 o                         
 -10   5  10         32.46         48.97         3.82 o                         
  -9   5  10        129.33        134.74         4.80 o                         
  -8   5  10        409.37        454.27         6.38 o                         
  -7   5  10         47.77         50.88         2.27 o                         
  -6   5  10        638.76        686.43         6.27 o                         
  -5   5  10       4026.27       4113.20        18.23 o                         
  -4   5  10         25.00         25.10         1.32 o                         
  -3   5  10       1236.71       1132.23         7.82 o                         
  -2   5  10       1577.48       1679.04        10.45 o                         
  -1   5  10        284.12        184.39         2.98 o                         
   0   5  10       8642.39       9164.96        34.41 o                         
   1   5  10        166.55        136.63         2.99 o                         
   2   5  10         77.87         35.98         1.87 o                         
   3   5  10       2158.29       2102.70        12.04 o                         
   4   5  10       3178.02       3336.11        18.52 o                         
   5   5  10       2416.29       2466.69        15.71 o                         
   6   5  10        888.63        976.64         8.83 o                         
   7   5  10        881.00        826.44         8.49 o                         
   8   5  10        153.85        194.24         4.57 o                         
   9   5  10         36.80         26.56         3.11 o                         
  10   5  10        576.20        592.39        11.09 o                         
  11   5  10         48.41         41.42         5.34 o                         
  12   5  10         29.40         19.19         8.54 o                         
  13   5  10        109.02        107.19        10.85 o                         
 -13   6  10         70.42         67.70        11.27 o                         
 -12   6  10         14.89          2.78         7.20 o                         
 -11   6  10          3.37         -1.89         3.81 o                         
 -10   6  10        357.59        384.17         8.98 o                         
  -9   6  10       2426.32       2494.48        23.08 o                         
  -8   6  10       2521.95       2602.35        16.85 o                         
  -7   6  10        272.95        325.99         5.46 o                         
  -6   6  10        333.53        346.99         4.56 o                         
  -5   6  10         25.34         15.79         1.34 o                         
  -4   6  10       7582.02       7080.62        27.79 o                         
  -3   6  10       1683.63       1725.43        10.62 o                         
  -2   6  10       5119.74       5127.95        21.55 o                         
  -1   6  10       2096.57       2294.02        12.27 o                         
   0   6  10       2597.38       2779.11        13.98 o                         
   1   6  10       3749.63       3707.11        17.45 o                         
   2   6  10        640.98        548.14         5.81 o                         
   3   6  10      16985.44      16636.25        68.20 o                         
   4   6  10         41.36         43.48         2.41 o                         
   5   6  10        502.60        527.77         6.80 o                         
   6   6  10         73.86         79.43         3.13 o                         
   7   6  10       2839.28       2840.76        18.41 o                         
   8   6  10        261.52        278.26         7.43 o                         
   9   6  10       1728.22       1772.34        16.52 o                         
  10   6  10        154.45        146.20         6.92 o                         
  11   6  10          8.81          2.46         5.94 o                         
  12   6  10        114.70        102.39        10.25 o                         
 -13   7  10        109.14        106.46        20.94 o                         
 -12   7  10        193.56        177.31        15.74 o                         
 -11   7  10        343.84        310.32        13.96 o                         
 -10   7  10         35.97         26.99         4.01 o                         
  -9   7  10         21.92         12.52         3.09 o                         
  -8   7  10        394.37        377.60         7.45 o                         
  -7   7  10       1878.67       1926.36        11.99 o                         
  -6   7  10       1255.77       1295.74         9.48 o                         
  -5   7  10         48.33         50.64         2.09 o                         
  -4   7  10        138.87        138.87         3.24 o                         
  -3   7  10        743.83        741.91         6.84 o                         
  -2   7  10        492.94        507.48         5.99 o                         
  -1   7  10        369.97        362.22         4.60 o                         
   0   7  10        363.13        352.16         4.80 o                         
   1   7  10        640.25        607.47         6.62 o                         
   2   7  10       1965.88       2013.13        12.36 o                         
   3   7  10        502.11        474.85         5.77 o                         
   4   7  10        194.13        207.57         4.55 o                         
   5   7  10        235.29        229.17         4.82 o                         
   6   7  10       1661.63       1722.88        13.02 o                         
   7   7  10        705.65        698.35         8.23 o                         
   8   7  10         79.55         89.02         3.86 o                         
   9   7  10         24.15         19.78         3.08 o                         
  10   7  10         13.11          4.09         4.45 o                         
  11   7  10        230.16        211.01        15.32 o                         
  12   7  10          4.05         -2.53         8.45 o                         
 -12   8  10        100.03        102.68        13.93 o                         
 -11   8  10        119.16         86.13        11.36 o                         
 -10   8  10        121.08        105.94         7.10 o                         
  -9   8  10        305.09        251.36         9.01 o                         
  -8   8  10         67.94         81.08         3.24 o                         
  -7   8  10       1747.60       1807.17        12.59 o                         
  -6   8  10        101.92         93.31         3.06 o                         
  -5   8  10        234.58        240.06         4.92 o                         
  -4   8  10       1969.56       1981.66        12.33 o                         
  -3   8  10        280.42        313.85         5.03 o                         
  -2   8  10       1077.81       1079.23         9.33 o                         
  -1   8  10        944.23        891.59         8.19 o                         
   0   8  10         37.17         28.20         1.92 o                         
   1   8  10        100.99        100.80         3.09 o                         
   2   8  10        134.46        126.96         3.34 o                         
   3   8  10       2583.01       2567.22        15.69 o                         
   4   8  10       4893.83       4872.50        25.54 o                         
   5   8  10        442.67        422.16         6.82 o                         
   6   8  10          4.22          3.51         1.82 o                         
   7   8  10          1.75          1.58         2.10 o                         
   8   8  10         43.45         46.02         4.26 o                         
   9   8  10          5.00          2.64         3.06 o                         
  10   8  10        225.82        279.23        17.17 o                         
  11   8  10         52.39         39.70         8.30 o                         
  12   8  10          9.67         -3.03         8.27 o                         
 -12   9  10         12.71         -9.58         9.58 o                         
 -11   9  10          2.09         -6.69         6.69 o                         
 -10   9  10         41.47         43.13         6.87 o                         
  -9   9  10         38.92         25.08         4.56 o                         
  -8   9  10        482.97        477.44         8.26 o                         
  -7   9  10         13.60          9.77         1.86 o                         
  -6   9  10         49.80         35.84         2.18 o                         
  -5   9  10          2.78         -0.87         1.62 o                         
  -4   9  10         24.81         22.40         2.26 o                         
  -3   9  10         84.83         84.65         3.38 o                         
  -2   9  10        513.67        517.05         6.51 o                         
  -1   9  10        521.44        548.69         6.50 o                         
   0   9  10          5.93          4.12         1.53 o                         
   1   9  10         38.32         57.12         2.69 o                         
   2   9  10        652.48        714.54         7.40 o                         
   3   9  10        163.06        180.43         4.70 o                         
   4   9  10       2230.80       2257.40        15.08 o                         
   5   9  10         39.06         29.40         2.57 o                         
   6   9  10        176.79        165.89         5.29 o                         
   7   9  10         23.44         19.90         3.33 o                         
   8   9  10        365.05        397.43        11.91 o                         
   9   9  10         32.77         29.97         4.30 o                         
  10   9  10        108.35         78.68         9.27 o                         
  11   9  10          0.67         -7.53         7.53 o                         
 -11  10  10         47.81          2.24         9.67 o                         
 -10  10  10        240.83        206.18        16.13 o                         
  -9  10  10         76.87         52.91         7.78 o                         
  -8  10  10        255.06        260.67         9.39 o                         
  -7  10  10        122.72        100.31         4.85 o                         
  -6  10  10          4.89          3.78         1.75 o                         
  -5  10  10        418.94        393.24         6.21 o                         
  -4  10  10       1150.21       1142.07        11.10 o                         
  -3  10  10        449.31        489.41         6.69 o                         
  -2  10  10         17.26         16.95         2.14 o                         
  -1  10  10        312.47        348.47         5.81 o                         
   0  10  10          0.36          3.81         1.58 o                         
   1  10  10        517.60        551.51         7.03 o                         
   2  10  10        205.93        207.33         4.88 o                         
   3  10  10        383.79        404.77         6.52 o                         
   4  10  10          0.15         -1.62         1.62 o                         
   5  10  10        230.95        252.02         7.23 o                         
   6  10  10          9.82         -3.25         3.25 o                         
   7  10  10        565.37        546.04        11.88 o                         
   8  10  10        661.78        667.88        16.60 o                         
   9  10  10        451.67        452.60        12.89 o                         
  10  10  10         20.59          9.00         6.37 o                         
 -10  11  10         22.63         -1.58        10.63 o                         
  -9  11  10          3.58         -6.29         6.29 o                         
  -8  11  10        778.91        782.92        16.58 o                         
  -7  11  10        613.32        590.56        13.51 o                         
  -6  11  10        125.70        102.98         5.92 o                         
  -5  11  10         13.59          8.05         2.48 o                         
  -4  11  10         25.34         20.01         2.64 o                         
  -3  11  10        102.14         91.73         3.98 o                         
  -2  11  10        145.67        128.77         4.67 o                         
  -1  11  10       2923.53       2864.58        17.54 o                         
   0  11  10        373.52        415.55         6.71 o                         
   1  11  10        304.47        290.16         6.22 o                         
   2  11  10         80.10         73.58         3.75 o                         
   3  11  10        168.60        153.44         5.69 o                         
   4  11  10         50.60         48.60         4.09 o                         
   5  11  10         43.96         27.91         3.57 o                         
   6  11  10        610.86        578.28        13.64 o                         
   7  11  10         35.59         28.13         5.27 o                         
   8  11  10        242.88        248.85        14.03 o                         
   9  11  10         75.14         75.24        10.12 o                         
  10  11  10        104.98         92.91        10.30 o                         
 -10  12  10         56.49         34.09        10.07 o                         
  -9  12  10        203.71        225.96        18.33 o                         
  -8  12  10          1.17         -5.08         5.87 o                         
  -7  12  10        456.00        553.40        21.13 o                         
  -6  12  10        453.75        459.76        11.99 o                         
  -5  12  10          7.99          6.66         3.35 o                         
  -4  12  10        181.79        147.49         5.35 o                         
  -3  12  10        373.01        337.77         7.92 o                         
  -2  12  10        169.27        179.24         5.54 o                         
  -1  12  10        675.16        671.70         9.74 o                         
   0  12  10        622.59        602.03         9.14 o                         
   1  12  10          3.93          5.03         2.97 o                         
   2  12  10        147.20        142.30         6.35 o                         
   3  12  10         42.86         29.80         3.64 o                         
   4  12  10        959.87        949.99        13.92 o                         
   5  12  10        420.79        417.19        10.67 o                         
   6  12  10        291.38        280.38        11.71 o                         
   7  12  10         77.26         64.39         7.69 o                         
   8  12  10          5.53         -4.73         6.75 o                         
   9  12  10          4.97         -4.31         4.31 o                         
  -8  13  10         13.43         15.95         9.88 o                         
  -7  13  10        188.23        167.80        15.51 o                         
  -6  13  10          1.52         -5.67         6.06 o                         
  -5  13  10        247.79        242.82        10.27 o                         
  -4  13  10        171.42        149.57         7.37 o                         
  -3  13  10          6.48          4.34         3.49 o                         
  -2  13  10        351.38        368.88        11.51 o                         
  -1  13  10        120.30        121.63         6.03 o                         
   0  13  10        748.29        758.03        13.88 o                         
   1  13  10          4.02         -0.81         3.32 o                         
   2  13  10        104.76         84.55         5.65 o                         
   3  13  10         56.43         37.68         5.43 o                         
   4  13  10        349.11        381.66        11.93 o                         
   5  13  10        166.62        137.09         8.19 o                         
   6  13  10        521.06        515.20        16.25 o                         
   7  13  10         86.21         59.11        12.52 o                         
   8  13  10         55.17         34.87         7.72 o                         
  -7  14  10        256.24        260.17        18.65 o                         
  -6  14  10         72.24         84.53        11.57 o                         
  -5  14  10         41.58         35.75         9.12 o                         
  -4  14  10         12.41          8.00         6.61 o                         
  -3  14  10        410.39        423.03        13.26 o                         
  -2  14  10         53.47         51.37         6.25 o                         
  -1  14  10        130.72        130.30         9.64 o                         
   0  14  10        212.16        205.23        14.50 o                         
   1  14  10        110.96         67.99         8.46 o                         
   2  14  10         19.54         14.98         6.32 o                         
   3  14  10         14.41          7.01         5.70 o                         
   4  14  10        280.65        309.12        13.02 o                         
   5  14  10        131.92        148.62        11.11 o                         
   6  14  10          6.78         12.38        11.21 o                         
  -5  15  10         19.75         13.21         9.56 o                         
  -4  15  10          1.87         -0.47         6.92 o                         
  -3  15  10        177.19        165.85        12.61 o                         
  -2  15  10        198.06        167.56        15.69 o                         
  -1  15  10        336.71        330.47        21.91 o                         
   0  15  10        257.95        236.58        19.61 o                         
   1  15  10          2.44          2.40         7.04 o                         
   2  15  10         97.05        103.20        13.01 o                         
   3  15  10        240.92        273.67        17.98 o                         
   4  15  10         50.38         42.82         8.55 o                         
   5  15  10         59.88         40.39         7.81 o                         
  -3  16  10         13.62         50.45        10.73 o                         
  -2  16  10         13.24         20.65         8.58 o                         
  -1  16  10         35.66         50.61        12.60 o                         
   0  16  10         31.66         41.98         9.49 o                         
   1  16  10         38.95         39.44        12.60 o                         
   2  16  10         41.80         45.70        10.27 o                         
 -14   1  11          5.22         -6.47         6.47 o                         
 -13   1  11         49.14         38.33         6.71 o                         
 -12   1  11          3.06         -2.91         2.91 o                         
 -11   1  11        172.40        153.02         5.29 o                         
 -10   1  11        406.41        432.03         5.95 o                         
  -9   1  11       1500.39       1541.24        10.39 o                         
  -8   1  11        135.97        129.49         3.32 o                         
  -7   1  11        232.58        231.75         3.61 o                         
  -6   1  11        195.65        200.28         2.67 o                         
  -5   1  11         29.32         16.21         1.29 o                         
  -4   1  11       3023.05       2971.58        13.74 o                         
  -3   1  11       4493.59       4398.14        18.07 o                         
  -2   1  11        578.88        534.42         4.54 o                         
  -1   1  11          8.80         15.63         1.16 o                         
   0   1  11       4180.55       4121.19        16.55 o                         
   1   1  11       1005.84       1090.12         6.49 o                         
   2   1  11      19002.18      20604.83      1042.23 o                         
   3   1  11          4.07         10.42         1.08 o                         
   4   1  11        181.41        265.66         3.65 o                         
   5   1  11         59.69         53.76         1.96 o                         
   6   1  11        240.56        245.71         3.62 o                         
   7   1  11       4241.36       4139.15        17.94 o                         
   8   1  11       2019.17       2059.01        12.50 o                         
   9   1  11        899.29        844.28         7.98 o                         
  10   1  11          3.68         -2.03         2.03 o                         
  11   1  11        364.48        344.75         9.89 o                         
  12   1  11         36.02         30.43         6.04 o                         
  13   1  11        344.82        352.98        19.50 o                         
 -14   2  11         60.68         49.73         8.40 o                         
 -13   2  11         94.48         88.04         7.59 o                         
 -12   2  11       1024.41       1155.21        18.97 o                         
 -11   2  11        454.89        421.18        10.62 o                         
 -10   2  11        218.10        218.19         3.67 o                         
  -9   2  11        230.90        234.64         3.96 o                         
  -8   2  11        609.88        632.80         6.23 o                         
  -7   2  11       1694.21       1683.01        10.04 o                         
  -6   2  11       1271.83       1244.44         8.15 o                         
  -5   2  11       2224.13       2108.47         9.96 o                         
  -4   2  11         79.99         24.99         1.26 o                         
  -3   2  11        196.14        225.75         2.94 o                         
  -2   2  11        450.91        431.71         4.03 o                         
  -1   2  11       4379.07       4086.35        17.02 o                         
   0   2  11       5094.42       5358.25        21.26 o                         
   1   2  11        885.55        857.30         6.15 o                         
   2   2  11       2062.12       1826.74         9.47 o                         
   3   2  11       1213.45       1104.48         7.27 o                         
   4   2  11       4322.79       4503.90        18.89 o                         
   5   2  11       1772.05       1707.25        10.09 o                         
   6   2  11       1124.02       1041.88         7.09 o                         
   7   2  11        627.87        585.57         6.08 o                         
   8   2  11        461.75        460.67         5.78 o                         
   9   2  11       1513.26       1438.08        10.95 o                         
  10   2  11         20.17         20.87         2.90 o                         
  11   2  11         38.51         37.95         4.04 o                         
  12   2  11        123.55         97.97         7.17 o                         
  13   2  11         60.45         64.09         9.52 o                         
 -14   3  11         52.33         13.01         7.11 o                         
 -13   3  11          0.16         -4.85         4.85 o                         
 -12   3  11          1.12         -3.44         3.44 o                         
 -11   3  11          4.38         -3.18         3.18 o                         
 -10   3  11          3.42          1.15         2.30 o                         
  -9   3  11          0.19          2.44         1.24 o                         
  -8   3  11          0.83         -0.32         1.17 o                         
  -7   3  11        959.68       1005.72         7.57 o                         
  -6   3  11       3078.72       3053.81        15.64 o                         
  -5   3  11        334.43        396.98         4.44 o                         
  -4   3  11       7616.20       8467.73        31.47 o                         
  -3   3  11        939.59        960.93         7.14 o                         
  -2   3  11         31.20         40.60         1.61 o                         
  -1   3  11        981.60       1123.40         7.37 o                         
   0   3  11       3465.99       3797.66        17.27 o                         
   1   3  11          0.27          1.87         0.85 o                         
   2   3  11       3045.32       3253.38        15.38 o                         
   3   3  11         15.98         18.63         1.40 o                         
   4   3  11       1365.51       1353.62         8.37 o                         
   5   3  11         17.34         18.63         1.39 o                         
   6   3  11         27.08         25.84         1.63 o                         
   7   3  11        740.86        762.76         6.72 o                         
   8   3  11         99.26        111.43         3.15 o                         
   9   3  11          6.03          8.33         1.71 o                         
  10   3  11          1.60         -2.41         2.41 o                         
  11   3  11         58.71         41.42         4.37 o                         
  12   3  11          0.43         -6.11         6.11 o                         
  13   3  11         17.84          8.83         8.09 o                         
 -14   4  11          0.41         -8.37         8.37 o                         
 -13   4  11         19.23         -5.51         5.51 o                         
 -12   4  11          2.99         -0.98         4.18 o                         
 -11   4  11         33.31         21.27         4.35 o                         
 -10   4  11        392.52        405.81         8.63 o                         
  -9   4  11         55.78         70.40         3.61 o                         
  -8   4  11         97.77         73.68         2.31 o                         
  -7   4  11         10.05          8.49         1.38 o                         
  -6   4  11        142.24        142.42         3.06 o                         
  -5   4  11         14.81         16.96         1.45 o                         
  -4   4  11       3564.51       3773.80        17.27 o                         
  -3   4  11       2795.41       2447.13        12.66 o                         
  -2   4  11       5691.38       5855.61        23.79 o                         
  -1   4  11        738.60        689.41         5.43 o                         
   0   4  11          2.54          3.68         0.88 o                         
   1   4  11         17.98         70.54         2.20 o                         
   2   4  11          9.21         27.36         1.64 o                         
   3   4  11       5782.95       5637.24        24.00 o                         
   4   4  11        683.45        760.82         6.83 o                         
   5   4  11          5.37         12.27         1.47 o                         
   6   4  11        186.54        162.51         3.74 o                         
   7   4  11        249.28        233.31         4.44 o                         
   8   4  11       1225.04       1153.87         9.44 o                         
   9   4  11       1200.98       1265.28        12.40 o                         
  10   4  11        184.78        176.34         5.69 o                         
  11   4  11        150.36        140.66         9.23 o                         
  12   4  11         50.72         59.83         9.82 o                         
  13   4  11          1.33         13.65         9.09 o                         
 -13   5  11         23.76         37.87        10.87 o                         
 -12   5  11        156.40        129.77         9.80 o                         
 -11   5  11        658.48        701.20        15.49 o                         
 -10   5  11          9.47          5.23         2.79 o                         
  -9   5  11       3621.29       3660.37        23.23 o                         
  -8   5  11         15.20         14.94         1.83 o                         
  -7   5  11         22.31         20.81         1.75 o                         
  -6   5  11         72.60         69.61         2.44 o                         
  -5   5  11        845.02        889.40         7.04 o                         
  -4   5  11       9682.31       9476.48        36.22 o                         
  -3   5  11      10120.72      10018.66        36.97 o                         
  -2   5  11      10394.52      10057.99        35.75 o                         
  -1   5  11        552.41        538.57         4.97 o                         
   0   5  11        493.29        488.45         5.10 o                         
   1   5  11       1135.35       1114.88         8.25 o                         
   2   5  11      10171.07       9895.30        38.66 o                         
   3   5  11        659.83        641.74         5.22 o                         
   4   5  11       2890.33       2904.63        16.56 o                         
   5   5  11       2186.85       2179.15        14.04 o                         
   6   5  11        205.75        200.80         4.42 o                         
   7   5  11       2432.10       2427.01        15.29 o                         
   8   5  11        848.09        824.64         8.96 o                         
   9   5  11       1559.81       1607.84        14.23 o                         
  10   5  11         35.82         34.13         3.41 o                         
  11   5  11        281.68        257.53        13.28 o                         
  12   5  11        107.68         96.70        11.49 o                         
  13   5  11        714.08        803.83        31.96 o                         
 -13   6  11         14.23         -0.16         7.33 o                         
 -12   6  11         73.70         58.97         9.26 o                         
 -11   6  11        157.34        156.53         9.67 o                         
 -10   6  11         20.19         25.71         3.43 o                         
  -9   6  11          4.02          5.62         2.84 o                         
  -8   6  11          1.79          7.25         1.89 o                         
  -7   6  11        551.36        544.27         6.26 o                         
  -6   6  11        908.90        964.96         7.72 o                         
  -5   6  11        797.38        752.85         6.07 o                         
  -4   6  11          2.29          7.74         1.43 o                         
  -3   6  11        419.26        427.94         4.78 o                         
  -2   6  11          4.34         18.29         1.47 o                         
  -1   6  11       4361.06       4469.56        19.97 o                         
   0   6  11         45.73         60.60         2.26 o                         
   1   6  11       2590.56       2730.23        14.55 o                         
   2   6  11       1124.36       1116.87         8.47 o                         
   3   6  11        239.82        236.06         3.95 o                         
   4   6  11         76.38         56.60         2.59 o                         
   5   6  11        827.15        831.94         8.27 o                         
   6   6  11        116.49        113.38         3.92 o                         
   7   6  11        154.09        150.63         4.24 o                         
   8   6  11       1294.23       1299.65        11.16 o                         
   9   6  11         21.56          9.46         2.61 o                         
  10   6  11        370.73        396.34        11.15 o                         
  11   6  11          1.62         -1.17         6.16 o                         
  12   6  11        180.65        152.78        13.71 o                         
 -13   7  11          4.21         -9.51         9.51 o                         
 -12   7  11        107.14        112.37        13.15 o                         
 -11   7  11          1.00         -4.95         4.95 o                         
 -10   7  11          7.96         -2.02         3.39 o                         
  -9   7  11        803.99        816.53        11.61 o                         
  -8   7  11        773.55        807.15         8.72 o                         
  -7   7  11          4.50          6.91         1.92 o                         
  -6   7  11        127.07        142.27         3.19 o                         
  -5   7  11        753.56        755.21         6.34 o                         
  -4   7  11       1835.14       1844.47        11.88 o                         
  -3   7  11        247.17        234.21         4.56 o                         
  -2   7  11        154.19        145.47         3.41 o                         
  -1   7  11       1376.01       1392.93        10.19 o                         
   0   7  11        889.61        871.15         7.68 o                         
   1   7  11        284.05        259.41         4.37 o                         
   2   7  11       4673.17       4473.44        20.89 o                         
   3   7  11         32.66         34.98         1.96 o                         
   4   7  11        118.58        122.17         3.79 o                         
   5   7  11        408.79        428.45         6.37 o                         
   6   7  11        122.16        123.09         4.20 o                         
   7   7  11       2214.00       2266.79        16.42 o                         
   8   7  11        232.60        267.03         6.37 o                         
   9   7  11       1243.07       1312.48        15.07 o                         
  10   7  11        209.60        192.08        11.19 o                         
  11   7  11         43.08         26.16         7.53 o                         
  12   7  11          9.17         -7.44         7.44 o                         
 -12   8  11        252.55        247.29        18.69 o                         
 -11   8  11          0.54         -6.02         7.30 o                         
 -10   8  11        169.50        128.07         7.57 o                         
  -9   8  11          3.39         -3.22         3.22 o                         
  -8   8  11        141.67        143.69         4.21 o                         
  -7   8  11        198.27        187.71         4.31 o                         
  -6   8  11        738.84        738.16         7.41 o                         
  -5   8  11        671.17        686.71         6.51 o                         
  -4   8  11       1990.59       2023.57        12.55 o                         
  -3   8  11       1854.28       1759.55        11.98 o                         
  -2   8  11          3.18          5.07         1.53 o                         
  -1   8  11       1278.74       1314.90        10.24 o                         
   0   8  11        201.28        175.73         4.06 o                         
   1   8  11          7.52          6.82         1.41 o                         
   2   8  11        399.38        451.93         5.90 o                         
   3   8  11       2509.70       2480.67        15.24 o                         
   4   8  11          0.21          3.68         2.02 o                         
   5   8  11        233.51        240.36         5.39 o                         
   6   8  11          0.13         -0.97         1.85 o                         
   7   8  11         44.03         38.95         3.23 o                         
   8   8  11        545.20        533.39         9.03 o                         
   9   8  11        539.70        525.56        15.53 o                         
  10   8  11         76.85         51.62         5.41 o                         
  11   8  11          6.46         -6.74         6.74 o                         
 -12   9  11          0.16        -11.07        11.07 o                         
 -11   9  11        121.52         91.72        12.38 o                         
 -10   9  11          0.23         -5.37         5.37 o                         
  -9   9  11       1118.36       1126.61        21.31 o                         
  -8   9  11       1369.84       1353.83        14.12 o                         
  -7   9  11         12.34          8.32         2.15 o                         
  -6   9  11        382.58        365.73         5.34 o                         
  -5   9  11        602.80        613.96         7.89 o                         
  -4   9  11       3253.68       3285.18        17.60 o                         
  -3   9  11        285.11        237.89         4.86 o                         
  -2   9  11       2571.26       2481.15        15.50 o                         
  -1   9  11        641.85        644.89         7.09 o                         
   0   9  11       1547.84       1507.66        11.39 o                         
   1   9  11        351.47        360.65         5.51 o                         
   2   9  11       4384.11       4520.41        22.61 o                         
   3   9  11        614.29        635.47         7.76 o                         
   4   9  11        336.68        347.98         6.48 o                         
   5   9  11       1033.29       1027.56        11.24 o                         
   6   9  11          0.88         -1.67         2.42 o                         
   7   9  11        573.28        585.00        10.67 o                         
   8   9  11         23.45         22.07         5.80 o                         
   9   9  11        542.71        576.40        15.47 o                         
  10   9  11        100.38         76.27         7.15 o                         
  11   9  11         36.05         21.92         7.87 o                         
 -11  10  11         59.47         28.86        19.51 o                         
 -10  10  11        194.22        202.79        15.18 o                         
  -9  10  11        292.42        260.35        13.78 o                         
  -8  10  11        190.98        172.90         8.38 o                         
  -7  10  11          2.84         -2.37         2.37 o                         
  -6  10  11         53.98         51.57         2.84 o                         
  -5  10  11        143.65        137.96         4.30 o                         
  -4  10  11        112.47         98.73         3.94 o                         
  -3  10  11         19.89         14.45         2.12 o                         
  -2  10  11       1012.01        989.09         9.31 o                         
  -1  10  11        125.54         94.11         3.41 o                         
   0  10  11        643.08        639.40         7.24 o                         
   1  10  11        710.46        696.01         7.90 o                         
   2  10  11        342.85        349.01         5.65 o                         
   3  10  11       1715.27       1689.58        13.52 o                         
   4  10  11         22.24         20.73         2.20 o                         
   5  10  11        417.57        403.71         8.42 o                         
   6  10  11        480.28        485.58         9.67 o                         
   7  10  11        576.50        534.95        12.79 o                         
   8  10  11        171.58        195.97         9.50 o                         
   9  10  11         27.88         32.24         5.92 o                         
  10  10  11         53.45         27.83        11.82 o                         
 -10  11  11         27.15         11.51        11.53 o                         
  -9  11  11         91.55         65.95        11.56 o                         
  -8  11  11         43.73         45.56         7.04 o                         
  -7  11  11        211.47        204.10         9.05 o                         
  -6  11  11         28.74         11.91         3.06 o                         
  -5  11  11        115.91        100.33         4.49 o                         
  -4  11  11         27.71         22.15         3.11 o                         
  -3  11  11       2056.92       1951.67        16.12 o                         
  -2  11  11          4.77          3.68         1.87 o                         
  -1  11  11         12.46          3.04         1.89 o                         
   0  11  11        582.97        660.94         8.47 o                         
   1  11  11        915.06        916.59         9.26 o                         
   2  11  11        995.63        934.29        10.82 o                         
   3  11  11         83.26         89.99         4.27 o                         
   4  11  11         19.25          6.27         2.90 o                         
   5  11  11         12.67         13.78         3.25 o                         
   6  11  11          9.38          4.87         3.51 o                         
   7  11  11        316.19        319.20        13.01 o                         
   8  11  11         73.53         76.21        10.35 o                         
   9  11  11         60.69         40.46         8.46 o                         
  -9  12  11          0.10         -6.84         6.84 o                         
  -8  12  11        262.41        256.42        16.59 o                         
  -7  12  11          6.34          4.40         4.87 o                         
  -6  12  11        772.38        820.80        27.23 o                         
  -5  12  11        344.38        354.97         9.78 o                         
  -4  12  11         33.42         26.71         3.58 o                         
  -3  12  11        241.74        231.43         6.81 o                         
  -2  12  11         20.82         21.33         2.80 o                         
  -1  12  11        972.40        992.56        12.20 o                         
   0  12  11        156.74        134.87         5.89 o                         
   1  12  11        161.43        148.18         6.03 o                         
   2  12  11        320.27        343.58         8.60 o                         
   3  12  11          3.62         -2.85         2.85 o                         
   4  12  11        367.12        414.09        10.59 o                         
   5  12  11        686.13        727.98        14.54 o                         
   6  12  11        516.96        572.59        14.44 o                         
   7  12  11         29.07         20.04         5.85 o                         
   8  12  11        327.87        329.39        13.09 o                         
   9  12  11          4.27         -4.63         4.63 o                         
  -8  13  11        347.72        411.21        16.72 o                         
  -7  13  11         18.78         16.69         9.43 o                         
  -6  13  11         54.78         40.52         9.65 o                         
  -5  13  11         25.48         17.22         4.64 o                         
  -4  13  11          3.80         -1.73         3.64 o                         
  -3  13  11        462.06        420.96        13.98 o                         
  -2  13  11        190.80        179.90         8.14 o                         
  -1  13  11        125.93        122.57         5.75 o                         
   0  13  11         77.35         75.87         5.66 o                         
   1  13  11         12.59         -0.51         3.96 o                         
   2  13  11        391.58        377.56        10.90 o                         
   3  13  11        469.78        470.89        12.92 o                         
   4  13  11         16.46         10.61         5.10 o                         
   5  13  11         34.45         33.73         7.22 o                         
   6  13  11         47.08         31.58         6.54 o                         
   7  13  11        284.56        300.01        20.62 o                         
   8  13  11         23.35         19.89         8.19 o                         
  -7  14  11          1.18         -1.14         7.96 o                         
  -6  14  11         38.74         42.18         9.40 o                         
  -5  14  11         15.86         28.27         9.65 o                         
  -4  14  11         56.69         46.32         7.23 o                         
  -3  14  11         48.96         50.20         6.91 o                         
  -2  14  11        211.62        192.03        10.30 o                         
  -1  14  11         45.44         42.33         7.67 o                         
   0  14  11         46.05         47.23         8.02 o                         
   1  14  11         40.56         69.56         9.81 o                         
   2  14  11         49.25         42.95         7.88 o                         
   3  14  11         93.03        100.57         8.67 o                         
   4  14  11        160.06        149.40        10.75 o                         
   5  14  11          9.86         14.93         8.04 o                         
   6  14  11          3.27         -5.84         8.35 o                         
  -5  15  11         78.41         86.10        11.72 o                         
  -4  15  11         90.15         93.45        14.03 o                         
  -3  15  11         13.89          2.95         5.80 o                         
  -2  15  11          4.66          6.05         8.05 o                         
  -1  15  11          0.51          0.50         6.57 o                         
   0  15  11        133.46        124.37        12.34 o                         
   1  15  11         23.66         24.43         7.99 o                         
   2  15  11         34.72         28.48         8.14 o                         
   3  15  11         12.68          5.85         8.38 o                         
   4  15  11         23.71         32.70         8.60 o                         
  -2  16  11        181.52        172.74        16.26 o                         
  -1  16  11       1079.67       1203.12        36.34 o                         
   0  16  11         13.59         24.89         9.05 o                         
   1  16  11        845.14        946.73        31.00 o                         
 -14   0  12        121.24         98.95        15.66 o                         
 -13   0  12        295.43        316.08        16.78 o                         
 -12   0  12         70.92         45.22         5.72 o                         
 -11   0  12        588.57        551.21        12.78 o                         
 -10   0  12       1504.39       1620.56        15.79 o                         
  -9   0  12       2741.39       2716.96        22.95 o                         
  -8   0  12         90.31         87.64         4.14 o                         
  -7   0  12       1050.23       1003.70        12.19 o                         
  -6   0  12        205.37        177.23         4.60 o                         
  -5   0  12       1627.23       1402.47        12.52 o                         
  -4   0  12         14.25          9.31         2.52 o                         
  -3   0  12      13484.21      12655.63       144.39 o                         
  -2   0  12          5.71          3.79         1.10 o                         
  -1   0  12        195.96        215.11         4.21 o                         
   0   0  12       4701.39       4699.47        26.28 o                         
   1   0  12      12315.12      12965.80      1159.71 o                         
   2   0  12        560.47        597.66         7.15 o                         
   3   0  12      34613.46      36637.34      2154.56 o                         
   4   0  12       3204.04       3347.76        22.69 o                         
   5   0  12          5.98          4.31         1.43 o                         
   6   0  12       2127.11       2071.44        16.25 o                         
   7   0  12        583.04        596.32         7.96 o                         
   8   0  12       7981.78       8042.12        44.01 o                         
   9   0  12          3.96         24.11         2.52 o                         
  10   0  12        512.27        581.12        20.18 o                         
  11   0  12        496.88        485.59        18.92 o                         
  12   0  12         24.98          4.30         5.16 o                         
  13   0  12        471.99        470.88        28.65 o                         
 -14   1  12         11.18         -1.25         7.93 o                         
 -13   1  12         83.77         64.54         6.37 o                         
 -12   1  12         19.41         10.11         3.06 o                         
 -11   1  12          2.71         -2.31         2.31 o                         
 -10   1  12         63.04         60.76         2.58 o                         
  -9   1  12        307.59        279.67         4.06 o                         
  -8   1  12        372.79        380.37         4.51 o                         
  -7   1  12        156.57        191.80         3.59 o                         
  -6   1  12         18.20         34.44         1.52 o                         
  -5   1  12       2046.66       2122.85        11.11 o                         
  -4   1  12        111.08        147.00         2.78 o                         
  -3   1  12       3597.51       3346.56        16.18 o                         
  -2   1  12       1752.94       1850.90         9.52 o                         
  -1   1  12       4066.81       4007.58        17.75 o                         
   0   1  12        408.37        365.84         4.02 o                         
   1   1  12        463.54        630.84         5.02 o                         
   2   1  12       7439.69       7304.82        28.51 o                         
   3   1  12         52.86         54.10         1.92 o                         
   4   1  12       2389.36       2272.25        11.42 o                         
   5   1  12        642.49        592.07         5.44 o                         
   6   1  12         93.75         52.69         2.08 o                         
   7   1  12        714.87        745.32         6.76 o                         
   8   1  12        349.61        317.24         4.51 o                         
   9   1  12       1021.97        969.81        10.47 o                         
  10   1  12         92.11         76.03         4.28 o                         
  11   1  12          0.33         -3.33         3.33 o                         
  12   1  12        148.37        130.95         8.59 o                         
  13   1  12        171.02        181.10        19.79 o                         
 -14   2  12         38.30         22.73         7.12 o                         
 -13   2  12         13.73          5.75         4.69 o                         
 -12   2  12          5.42          5.46         3.89 o                         
 -11   2  12        178.91        161.42         5.80 o                         
 -10   2  12        144.46        145.76         3.40 o                         
  -9   2  12        296.27        280.94         4.16 o                         
  -8   2  12        158.10        172.24         3.41 o                         
  -7   2  12        254.25        263.88         3.93 o                         
  -6   2  12        767.90        795.98         6.59 o                         
  -5   2  12       9133.47       9371.64        33.62 o                         
  -4   2  12       3921.98       4178.12        17.89 o                         
  -3   2  12       4541.59       4523.61        19.22 o                         
  -2   2  12        630.63        680.63         5.53 o                         
  -1   2  12       5728.21       6033.57        23.56 o                         
   0   2  12      11615.78       9356.53      1019.73 o                         
   1   2  12       1124.62       1174.46         7.48 o                         
   2   2  12        467.87        465.63         4.58 o                         
   3   2  12        425.61        386.46         4.12 o                         
   4   2  12        199.85        218.42         3.35 o                         
   5   2  12        175.69        216.83         3.78 o                         
   6   2  12       3736.18       3617.17        16.41 o                         
   7   2  12         68.68         70.67         2.59 o                         
   8   2  12       2466.41       2474.70        14.26 o                         
   9   2  12          1.87          0.76         1.76 o                         
  10   2  12        407.99        386.18         7.56 o                         
  11   2  12        148.85        145.10         6.67 o                         
  12   2  12         79.83         69.20         6.70 o                         
  13   2  12        352.28        404.95        20.60 o                         
 -14   3  12         64.69         27.82         8.04 o                         
 -13   3  12         56.70         44.13         7.39 o                         
 -12   3  12         16.09          8.50         4.53 o                         
 -11   3  12         26.91         14.18         3.96 o                         
 -10   3  12          7.88          2.54         1.86 o                         
  -9   3  12       3567.21       3471.22        16.85 o                         
  -8   3  12          3.27          3.83         1.42 o                         
  -7   3  12         13.21         13.85         1.51 o                         
  -6   3  12          3.00         38.81         2.28 o                         
  -5   3  12       1363.32       1406.74         8.94 o                         
  -4   3  12       4464.51       4205.66        19.56 o                         
  -3   3  12       2111.27       2076.26        13.38 o                         
  -2   3  12       2974.79       2961.72        14.08 o                         
  -1   3  12        490.59        638.07         5.60 o                         
   0   3  12        246.94        282.85         3.60 o                         
   1   3  12       3578.78       3760.58        17.03 o                         
   2   3  12       3483.06       3195.48        15.35 o                         
   3   3  12       4179.18       4272.38        18.72 o                         
   4   3  12        381.92        312.65         4.01 o                         
   5   3  12         93.88        133.83         2.83 o                         
   6   3  12         38.90         61.42         2.71 o                         
   7   3  12        500.73        445.87         5.28 o                         
   8   3  12        992.15        994.93         8.39 o                         
   9   3  12       2928.39       3009.35        18.26 o                         
  10   3  12        602.07        575.19         9.02 o                         
  11   3  12         52.44         43.96         5.92 o                         
  12   3  12        270.10        242.15        12.15 o                         
  13   3  12        321.57        294.94        17.28 o                         
 -14   4  12         62.80         34.35         9.11 o                         
 -13   4  12          0.83         -6.24         6.24 o                         
 -12   4  12        174.73        162.65         8.93 o                         
 -11   4  12       1071.24       1088.67        18.69 o                         
 -10   4  12        922.53        978.14        14.26 o                         
  -9   4  12          0.74          5.55         1.63 o                         
  -8   4  12        497.28        557.20         6.07 o                         
  -7   4  12         55.93         45.99         2.18 o                         
  -6   4  12        151.01        128.57         3.20 o                         
  -5   4  12       2793.82       2891.95        15.29 o                         
  -4   4  12        210.02        240.30         3.64 o                         
  -3   4  12       2992.13       2834.68        14.70 o                         
  -2   4  12        300.10        285.22         4.06 o                         
  -1   4  12          7.00         14.14         1.21 o                         
   0   4  12        129.18        152.52         2.91 o                         
   1   4  12        574.67        494.04         4.96 o                         
   2   4  12       4510.48       4671.23        20.83 o                         
   3   4  12       6639.12       6832.35        27.48 o                         
   4   4  12        145.63        114.90         2.81 o                         
   5   4  12          2.41          0.78         1.17 o                         
   6   4  12        201.72        180.11         3.95 o                         
   7   4  12        530.06        467.32         6.16 o                         
   8   4  12        890.30        981.49         9.33 o                         
   9   4  12         21.92         20.12         2.63 o                         
  10   4  12       1329.59       1365.45        16.58 o                         
  11   4  12        534.40        488.99        10.93 o                         
  12   4  12          1.73         -4.76         4.76 o                         
  13   4  12         78.72         79.39        11.88 o                         
 -13   5  12        183.97        194.73        15.71 o                         
 -12   5  12        142.91        120.16         9.71 o                         
 -11   5  12        188.04        179.67         9.07 o                         
 -10   5  12        235.09        270.29         8.84 o                         
  -9   5  12        121.31        109.10         4.00 o                         
  -8   5  12       1233.13       1118.14         9.77 o                         
  -7   5  12          5.71          8.65         1.46 o                         
  -6   5  12        544.36        523.22         5.69 o                         
  -5   5  12        768.77        713.48         6.91 o                         
  -4   5  12       4221.42       4191.13        18.89 o                         
  -3   5  12        132.22        140.27         3.25 o                         
  -2   5  12       4232.82       4306.77        20.31 o                         
  -1   5  12       1283.25       1214.18         7.93 o                         
   0   5  12       1647.37       1555.38         9.72 o                         
   1   5  12       8231.79       8343.79        33.12 o                         
   2   5  12       1796.81       1706.22        10.52 o                         
   3   5  12       2729.86       2819.27        14.31 o                         
   4   5  12        441.38        447.53         5.12 o                         
   5   5  12        568.24        530.43         6.85 o                         
   6   5  12        157.76        138.99         3.93 o                         
   7   5  12       2128.27       2046.82        14.19 o                         
   8   5  12         63.74         69.25         3.34 o                         
   9   5  12        482.66        523.67         8.28 o                         
  10   5  12        281.58        290.82        10.26 o                         
  11   5  12        807.38        814.89        17.66 o                         
  12   5  12        253.49        218.68        15.46 o                         
 -13   6  12         67.10         52.19        10.40 o                         
 -12   6  12         16.71          2.67         6.11 o                         
 -11   6  12       1436.75       1420.45        24.06 o                         
 -10   6  12       1120.43       1183.50        16.04 o                         
  -9   6  12       1494.49       1536.09        15.87 o                         
  -8   6  12         11.98         11.34         2.13 o                         
  -7   6  12       4131.21       4054.23        20.16 o                         
  -6   6  12       2901.74       2834.92        15.02 o                         
  -5   6  12       6921.35       6895.80        27.78 o                         
  -4   6  12         56.30         40.77         2.15 o                         
  -3   6  12       9736.41       9413.54        37.62 o                         
  -2   6  12          0.31          3.10         1.17 o                         
  -1   6  12       1071.85       1023.31         7.72 o                         
   0   6  12       3229.99       3038.65        15.13 o                         
   1   6  12       4969.31       4972.41        23.40 o                         
   2   6  12      18272.48      18173.29        72.56 o                         
   3   6  12       6793.44       6581.95        28.74 o                         
   4   6  12       8336.27       8484.58        38.24 o                         
   5   6  12         35.46         34.70         2.32 o                         
   6   6  12       7488.62       7521.87        34.26 o                         
   7   6  12         45.05         48.68         2.84 o                         
   8   6  12       3792.37       3967.01        23.75 o                         
   9   6  12         68.70         61.78         3.89 o                         
  10   6  12        273.19        284.41        10.44 o                         
  11   6  12        169.61        178.57         9.92 o                         
  12   6  12         74.27         86.80        12.69 o                         
 -13   7  12         48.95          8.14        10.16 o                         
 -12   7  12          0.02         -6.64         6.64 o                         
 -11   7  12         17.31          8.32         5.28 o                         
 -10   7  12          5.66         13.95         3.62 o                         
  -9   7  12         47.39         49.06         4.15 o                         
  -8   7  12        750.98        770.19         8.15 o                         
  -7   7  12        149.54        141.27         4.04 o                         
  -6   7  12        128.60        141.05         3.48 o                         
  -5   7  12       1254.45       1247.00         9.52 o                         
  -4   7  12        549.25        590.00         6.73 o                         
  -3   7  12        190.77        200.31         4.18 o                         
  -2   7  12          3.93         14.97         1.55 o                         
  -1   7  12        215.30        233.27         4.21 o                         
   0   7  12        646.28        641.63         6.82 o                         
   1   7  12         43.96         48.76         2.31 o                         
   2   7  12        939.45       1024.33         8.70 o                         
   3   7  12          8.69         12.52         1.57 o                         
   4   7  12       1705.54       1687.79        12.59 o                         
   5   7  12       1290.70       1314.82        11.56 o                         
   6   7  12         91.56         99.58         3.90 o                         
   7   7  12         28.94         25.49         2.47 o                         
   8   7  12          9.24          3.53         2.44 o                         
   9   7  12       1048.35       1018.07        12.57 o                         
  10   7  12         18.33         11.97         4.50 o                         
  11   7  12         24.54         25.56         7.18 o                         
  12   7  12         41.55         55.18        10.08 o                         
 -12   8  12         47.39         56.84        16.13 o                         
 -11   8  12          0.18         -7.01         7.01 o                         
 -10   8  12         41.93          9.50         5.99 o                         
  -9   8  12        521.91        464.78        10.49 o                         
  -8   8  12         87.12         71.60         4.34 o                         
  -7   8  12        238.32        238.28         5.20 o                         
  -6   8  12        229.48        217.64         4.07 o                         
  -5   8  12        324.45        309.08         4.57 o                         
  -4   8  12         38.99         32.28         1.98 o                         
  -3   8  12        799.23        812.28         7.94 o                         
  -2   8  12       1503.93       1515.81        11.31 o                         
  -1   8  12       1205.76       1258.47         9.83 o                         
   0   8  12         71.39         59.82         2.58 o                         
   1   8  12        256.28        252.07         4.60 o                         
   2   8  12         19.39         15.00         1.64 o                         
   3   8  12        326.36        319.83         5.53 o                         
   4   8  12       1496.12       1455.91        12.38 o                         
   5   8  12        967.79        965.31        10.21 o                         
   6   8  12        430.89        443.03         7.15 o                         
   7   8  12        135.35         99.72         4.69 o                         
   8   8  12          4.90          2.26         2.95 o                         
   9   8  12        180.81        185.99         8.16 o                         
  10   8  12         41.09         38.30         6.53 o                         
  11   8  12         16.63          1.44         8.57 o                         
 -12   9  12        210.12        183.20        19.51 o                         
 -11   9  12          3.87         -6.10         6.74 o                         
 -10   9  12         32.77         10.37         6.57 o                         
  -9   9  12        749.43        744.39        15.11 o                         
  -8   9  12         32.81         31.12         3.37 o                         
  -7   9  12         52.30         61.25         3.10 o                         
  -6   9  12        214.51        194.88         4.06 o                         
  -5   9  12         97.49         81.07         2.74 o                         
  -4   9  12       7284.95       7183.07        30.69 o                         
  -3   9  12        482.63        531.75         6.66 o                         
  -2   9  12       1176.58       1119.78         9.70 o                         
  -1   9  12         78.23         94.43         3.35 o                         
   0   9  12         63.72         66.30         3.02 o                         
   1   9  12        283.36        273.72         4.99 o                         
   2   9  12       1386.54       1448.69        11.31 o                         
   3   9  12       2566.37       2591.12        16.27 o                         
   4   9  12        598.05        590.80         8.09 o                         
   5   9  12        148.69        139.20         5.36 o                         
   6   9  12        303.26        316.48         7.35 o                         
   7   9  12       1607.03       1674.00        16.60 o                         
   8   9  12        120.04        134.36         6.90 o                         
   9   9  12        864.38        918.01        18.28 o                         
  10   9  12          0.85         -3.74         3.74 o                         
  11   9  12         45.87         47.36         8.97 o                         
 -11  10  12         88.76         79.57        12.88 o                         
 -10  10  12         94.20         68.62         9.58 o                         
  -9  10  12        145.00        139.87        11.39 o                         
  -8  10  12         31.66         25.25         4.54 o                         
  -7  10  12         83.59         73.10         4.01 o                         
  -6  10  12        100.91         79.63         3.41 o                         
  -5  10  12        115.31         92.89         4.29 o                         
  -4  10  12         23.34         12.34         2.07 o                         
  -3  10  12         73.55         77.40         3.33 o                         
  -2  10  12        254.84        224.27         4.94 o                         
  -1  10  12        145.44        119.90         3.85 o                         
   0  10  12       1475.14       1400.32        10.92 o                         
   1  10  12        708.50        716.08         8.01 o                         
   2  10  12        335.22        329.51         5.63 o                         
   3  10  12         65.33         55.20         3.07 o                         
   4  10  12         35.40         30.55         3.34 o                         
   5  10  12        255.72        277.26         7.57 o                         
   6  10  12          5.07          5.09         2.87 o                         
   7  10  12         34.34         24.17         4.14 o                         
   8  10  12       1230.85       1294.05        25.88 o                         
   9  10  12         89.86         73.67         7.53 o                         
  10  10  12        111.07         86.37         9.52 o                         
 -10  11  12        166.00        154.51        18.21 o                         
  -9  11  12         25.24         27.57         8.13 o                         
  -8  11  12         15.67          7.70         5.49 o                         
  -7  11  12        530.67        502.35        17.06 o                         
  -6  11  12       1316.28       1309.33        19.23 o                         
  -5  11  12         21.64         13.82         2.71 o                         
  -4  11  12        991.99        959.61        12.46 o                         
  -3  11  12         15.43          4.93         2.31 o                         
  -2  11  12        792.40        785.65         9.36 o                         
  -1  11  12         18.11         15.86         2.33 o                         
   0  11  12       1326.60       1253.36        11.13 o                         
   1  11  12       1040.55       1077.10        10.55 o                         
   2  11  12         34.32         28.31         3.01 o                         
   3  11  12         28.50         27.78         3.03 o                         
   4  11  12        401.33        401.68         8.20 o                         
   5  11  12        624.15        713.88        11.73 o                         
   6  11  12         21.05          5.89         4.57 o                         
   7  11  12        999.26       1047.74        24.76 o                         
   8  11  12        326.39        313.09        14.56 o                         
   9  11  12         66.63         81.51         8.29 o                         
  -9  12  12          3.89         -3.99         9.76 o                         
  -8  12  12        319.18        312.58        15.31 o                         
  -7  12  12        103.11        105.83         9.15 o                         
  -6  12  12         22.79         12.65         5.47 o                         
  -5  12  12        799.33        784.62        15.09 o                         
  -4  12  12         36.91         17.27         4.20 o                         
  -3  12  12        667.35        688.88         9.93 o                         
  -2  12  12       1209.54       1211.66        12.91 o                         
  -1  12  12        423.28        400.24         8.69 o                         
   0  12  12          1.78          8.89         3.16 o                         
   1  12  12       1404.86       1379.49        15.60 o                         
   2  12  12         33.46         24.38         3.38 o                         
   3  12  12        445.65        446.36        10.80 o                         
   4  12  12          7.20          4.71         3.71 o                         
   5  12  12        148.79        116.84         8.68 o                         
   6  12  12        302.05        345.96        12.57 o                         
   7  12  12        228.92        227.55        12.54 o                         
   8  12  12        418.42        391.27        26.59 o                         
  -8  13  12        314.97        313.19        20.20 o                         
  -7  13  12         39.17         25.87        15.63 o                         
  -6  13  12        170.18        159.81        13.39 o                         
  -5  13  12          3.44         -4.27         4.27 o                         
  -4  13  12         11.79         13.16         4.92 o                         
  -3  13  12       1035.06        995.61        19.77 o                         
  -2  13  12       1195.03       1213.01        16.78 o                         
  -1  13  12        326.43        352.50        10.36 o                         
   0  13  12          1.11          4.42         3.46 o                         
   1  13  12        403.89        422.35        13.42 o                         
   2  13  12          3.26          0.41         4.28 o                         
   3  13  12         82.85         67.63         8.62 o                         
   4  13  12          7.06          2.61         4.91 o                         
   5  13  12        601.44        595.55        15.28 o                         
   6  13  12          0.08         -1.90         4.95 o                         
   7  13  12        175.18        153.87        12.72 o                         
  -7  14  12        139.16         92.70        18.23 o                         
  -6  14  12          3.81          7.09         7.37 o                         
  -5  14  12        767.70        795.86        25.26 o                         
  -4  14  12         39.21         22.23         5.89 o                         
  -3  14  12         94.82        123.18         9.27 o                         
  -2  14  12        136.19        115.35         9.17 o                         
  -1  14  12        329.11        342.46        17.28 o                         
   0  14  12        278.43        305.38        17.39 o                         
   1  14  12        510.33        502.31        17.93 o                         
   2  14  12        161.82        170.70        12.49 o                         
   3  14  12        168.21        154.69        11.26 o                         
   4  14  12        113.54        116.96        11.44 o                         
   5  14  12        227.58        187.93        14.21 o                         
   6  14  12        460.23        459.70        19.76 o                         
  -5  15  12         55.75         52.05        10.65 o                         
  -4  15  12        382.55        342.06        23.14 o                         
  -3  15  12          1.13          5.76         6.60 o                         
  -2  15  12        914.09       1013.73        27.24 o                         
  -1  15  12        101.76        104.65        11.77 o                         
   0  15  12        875.02        871.39        28.16 o                         
   1  15  12        522.04        587.19        23.78 o                         
   2  15  12        277.91        272.04        17.74 o                         
   3  15  12        362.17        366.95        22.22 o                         
   4  15  12          7.02          8.59         7.76 o                         
  -1  16  12         83.16         93.55        13.18 o                         
   0  16  12         40.43         52.16        17.92 o                         
 -14   1  13        294.20        278.83        18.86 o                         
 -13   1  13          1.84         -3.60         4.60 o                         
 -12   1  13        754.82        781.73        17.34 o                         
 -11   1  13         63.98         53.82         3.68 o                         
 -10   1  13       2476.11       2541.69        16.10 o                         
  -9   1  13        569.82        562.11         5.65 o                         
  -8   1  13       1581.83       1602.92         9.95 o                         
  -7   1  13         81.38         58.77         2.24 o                         
  -6   1  13       2354.06       2485.35        12.86 o                         
  -5   1  13        560.77        525.66         5.18 o                         
  -4   1  13      17660.04      17907.38       196.94 o                         
  -3   1  13        801.71        899.83         7.37 o                         
  -2   1  13      13221.93      13612.55       214.08 o                         
  -1   1  13       2821.40       2707.55        13.65 o                         
   0   1  13        266.71        284.73         3.43 o                         
   1   1  13      11873.55      11767.05       201.40 o                         
   2   1  13       2980.73       2753.66        13.16 o                         
   3   1  13      18979.40      17349.45      1545.63 o                         
   4   1  13        632.80        633.13         5.72 o                         
   5   1  13       3552.84       3728.36        18.29 o                         
   6   1  13        682.42        656.57         7.14 o                         
   7   1  13       4399.77       4528.60        19.72 o                         
   8   1  13        909.31        856.81         7.37 o                         
   9   1  13       2974.18       2901.40        16.95 o                         
  10   1  13       1445.86       1418.66        14.62 o                         
  11   1  13          2.28          1.03         3.67 o                         
  12   1  13        655.26        731.76        17.93 o                         
  13   1  13         76.68         98.07        16.44 o                         
 -14   2  13        151.08        128.58        13.59 o                         
 -13   2  13          0.36         -4.19         4.19 o                         
 -12   2  13         16.67          7.68         4.25 o                         
 -11   2  13        214.75        197.24         6.90 o                         
 -10   2  13       1904.78       1895.82        12.02 o                         
  -9   2  13       2564.70       2506.13        14.55 o                         
  -8   2  13       2912.42       2790.07        14.72 o                         
  -7   2  13         85.51         84.57         2.55 o                         
  -6   2  13          1.03          1.24         1.01 o                         
  -5   2  13        274.50        259.34         3.58 o                         
  -4   2  13       2778.47       2578.86        13.18 o                         
  -3   2  13      34618.83      35857.75      1506.04 o                         
  -2   2  13         28.55         42.99         1.86 o                         
  -1   2  13       2309.02       2396.83        12.17 o                         
   0   2  13         92.64        107.12         2.48 o                         
   1   2  13      17097.26      20232.64      1149.16 o                         
   2   2  13       4678.78       4782.86        20.06 o                         
   3   2  13      16000.87      16107.96       272.56 o                         
   4   2  13       7082.44       6856.73        27.96 o                         
   5   2  13        369.05        339.92         4.39 o                         
   6   2  13        296.77        270.09         4.32 o                         
   7   2  13        575.44        557.46         5.72 o                         
   8   2  13       7372.85       7223.55        31.33 o                         
   9   2  13        234.49        274.50         5.50 o                         
  10   2  13       1245.08       1284.33        14.40 o                         
  11   2  13        161.87        164.93        10.79 o                         
  12   2  13        386.00        414.85        17.60 o                         
  13   2  13         71.35         89.18        16.87 o                         
 -14   3  13          5.12         -6.08         6.08 o                         
 -13   3  13         53.49         32.37         6.51 o                         
 -12   3  13         37.12         37.29         7.10 o                         
 -11   3  13         93.27         85.69         4.91 o                         
 -10   3  13         13.00         10.39         1.88 o                         
  -9   3  13          2.61         10.33         1.72 o                         
  -8   3  13        184.69        195.49         3.93 o                         
  -7   3  13        110.96        106.55         3.11 o                         
  -6   3  13        113.54         84.06         2.51 o                         
  -5   3  13        746.06        765.71         6.26 o                         
  -4   3  13       2892.56       2982.71        15.22 o                         
  -3   3  13       1631.47       1738.11        10.48 o                         
  -2   3  13          4.40          5.18         0.99 o                         
  -1   3  13          2.63          1.66         0.93 o                         
   0   3  13       3867.42       4369.83        19.76 o                         
   1   3  13       2754.52       2818.97        15.00 o                         
   2   3  13        198.71        228.26         3.80 o                         
   3   3  13       1673.68       1862.95        11.59 o                         
   4   3  13        979.22        975.44         7.43 o                         
   5   3  13          0.56          0.70         1.22 o                         
   6   3  13          0.04          0.60         1.13 o                         
   7   3  13        763.56        772.96         7.69 o                         
   8   3  13        104.81        111.67         3.49 o                         
   9   3  13         61.39         59.01         3.38 o                         
  10   3  13         13.66          3.91         2.44 o                         
  11   3  13         56.14         37.80         4.78 o                         
  12   3  13         16.45          1.77         4.78 o                         
  13   3  13         16.55          3.36         7.69 o                         
 -14   4  13        203.02        183.69        19.37 o                         
 -13   4  13        147.99        121.64        15.00 o                         
 -12   4  13          1.17         -4.32         4.32 o                         
 -11   4  13         40.17         36.78         6.25 o                         
 -10   4  13         68.01         65.80         4.07 o                         
  -9   4  13       1816.94       1894.78        13.43 o                         
  -8   4  13        369.11        358.36         5.17 o                         
  -7   4  13        747.40        751.64         7.46 o                         
  -6   4  13        420.44        401.65         5.05 o                         
  -5   4  13       1554.47       1349.82         9.83 o                         
  -4   4  13       1219.13       1210.15         8.39 o                         
  -3   4  13       5530.19       5140.79        22.69 o                         
  -2   4  13        591.47        559.67         5.75 o                         
  -1   4  13       1062.00       1197.27         8.05 o                         
   0   4  13       2176.77       2021.07        12.12 o                         
   1   4  13       1217.25       1277.32         8.49 o                         
   2   4  13      25322.69      24613.37      1425.81 o                         
   3   4  13        437.08        389.77         4.64 o                         
   4   4  13       6456.89       6171.00        33.11 o                         
   5   4  13        375.40        382.36         5.00 o                         
   6   4  13        986.18        994.97         9.27 o                         
   7   4  13          0.17         -1.63         1.63 o                         
   8   4  13       4158.69       4281.18        22.60 o                         
   9   4  13        207.01        201.43         6.40 o                         
  10   4  13        437.16        432.28         9.02 o                         
  11   4  13        206.18        197.99         9.49 o                         
  12   4  13         75.79         87.81         8.72 o                         
  13   4  13        366.58        331.75        42.51 o                         
 -13   5  13         74.43         64.60        12.14 o                         
 -12   5  13        157.19        140.19         9.95 o                         
 -11   5  13        187.96        182.76         9.26 o                         
 -10   5  13       2374.85       2444.32        22.20 o                         
  -9   5  13        113.23        107.55         3.48 o                         
  -8   5  13       3866.30       4147.35        20.53 o                         
  -7   5  13        952.27        988.47         8.57 o                         
  -6   5  13        443.00        487.48         5.45 o                         
  -5   5  13       2939.85       2997.06        15.74 o                         
  -4   5  13      11627.90      11029.00        43.45 o                         
  -3   5  13       1874.97       1818.03        12.65 o                         
  -2   5  13        219.76        171.37         3.65 o                         
  -1   5  13       4089.83       3905.73        17.65 o                         
   0   5  13       2904.17       3025.31        15.12 o                         
   1   5  13      11648.81      11038.70        41.95 o                         
   2   5  13       4945.94       4749.73        21.65 o                         
   3   5  13       7922.77       7773.06        32.13 o                         
   4   5  13         59.14         65.35         2.65 o                         
   5   5  13       1490.05       1515.94        10.43 o                         
   6   5  13       1801.35       1849.95        12.38 o                         
   7   5  13       1163.43       1255.19        11.40 o                         
   8   5  13       1288.82       1362.29        12.23 o                         
   9   5  13       2069.09       2142.15        17.77 o                         
  10   5  13       1293.68       1315.34        16.36 o                         
  11   5  13          5.85         -1.53         4.36 o                         
  12   5  13        302.88        258.87        13.20 o                         
 -13   6  13        161.51        128.87        14.28 o                         
 -12   6  13         58.76         46.17         8.58 o                         
 -11   6  13        385.49        402.27        13.55 o                         
 -10   6  13        272.51        273.44        10.31 o                         
  -9   6  13         23.52         34.23         3.05 o                         
  -8   6  13          0.59         -0.11         1.71 o                         
  -7   6  13       1857.72       1805.26        12.00 o                         
  -6   6  13         89.69         80.52         2.94 o                         
  -5   6  13        433.13        459.77         5.99 o                         
  -4   6  13       2676.84       2597.37        15.79 o                         
  -3   6  13        235.39        242.77         4.61 o                         
  -2   6  13        150.36        165.65         4.27 o                         
  -1   6  13       1978.86       2105.54        12.29 o                         
   0   6  13        602.04        540.97         5.87 o                         
   1   6  13         58.84         89.81         2.92 o                         
   2   6  13       1466.01       1568.75        10.97 o                         
   3   6  13          5.64         12.45         1.38 o                         
   4   6  13        466.41        470.37         6.66 o                         
   5   6  13         21.80         18.70         2.25 o                         
   6   6  13       2054.76       2043.97        14.45 o                         
   7   6  13         22.91         29.48         2.52 o                         
   8   6  13         61.25         82.51         4.04 o                         
   9   6  13         25.03         12.53         3.44 o                         
  10   6  13         64.16         56.04         5.42 o                         
  11   6  13        188.70        161.64         9.61 o                         
  12   6  13        168.33        115.30        13.73 o                         
 -13   7  13          2.93         -8.25         8.25 o                         
 -12   7  13        227.13        254.71        19.99 o                         
 -11   7  13        203.04        197.05        13.00 o                         
 -10   7  13       1095.20       1079.32        16.42 o                         
  -9   7  13        358.35        389.66         9.22 o                         
  -8   7  13       1370.07       1410.64        18.73 o                         
  -7   7  13         32.57         29.30         2.01 o                         
  -6   7  13       4805.29       4750.40        23.65 o                         
  -5   7  13        378.23        386.56         5.74 o                         
  -4   7  13       2739.46       2685.72        16.02 o                         
  -3   7  13       1049.03       1033.79        10.17 o                         
  -2   7  13       3946.83       3885.34        19.04 o                         
  -1   7  13       2506.68       2610.15        14.35 o                         
   0   7  13        110.99         89.41         2.91 o                         
   1   7  13       9540.55       9440.19        37.08 o                         
   2   7  13       3533.86       3463.87        18.14 o                         
   3   7  13       1076.38       1050.40         8.62 o                         
   4   7  13       3391.25       3264.12        18.52 o                         
   5   7  13       2230.46       2242.07        15.31 o                         
   6   7  13        728.85        741.08         8.75 o                         
   7   7  13       3344.53       3457.48        21.75 o                         
   8   7  13        111.33         99.70         4.38 o                         
   9   7  13       1424.33       1440.59        18.87 o                         
  10   7  13          1.06         -3.58         3.58 o                         
  11   7  13        365.57        368.18        13.53 o                         
  12   7  13        185.41        136.63        15.97 o                         
 -12   8  13          1.93         -7.59         7.59 o                         
 -11   8  13        159.99        119.32        15.66 o                         
 -10   8  13         43.08         50.50         6.32 o                         
  -9   8  13        373.41        372.13         9.70 o                         
  -8   8  13          3.06          0.71         2.73 o                         
  -7   8  13        500.70        471.04         7.50 o                         
  -6   8  13        181.36        197.89         6.08 o                         
  -5   8  13        458.96        460.87         6.20 o                         
  -4   8  13        598.09        628.31         7.50 o                         
  -3   8  13      12151.53      11871.93        46.43 o                         
  -2   8  13        854.77        843.07         8.10 o                         
  -1   8  13        127.57        140.62         3.72 o
[truncated: 462,673 more chars]
